# Supplementary material for: Initiation of HIV-1 Gag lattice assembly is required for recognition of the viral genome packaging signal
Source: eLife. 2023 Jan 23;12:e83548. doi: 10.7554/eLife.83548 (PMC9908077; doi:10.7554/eLife.83548)
Supplement: Figure 2—source data 1. [file elife-83548-fig2-data1.zip]

Archive with 8 entries (7 files):
- Figure 2 Source data 1/
- __MACOSX/._Figure 2 Source data 1
- Figure 2 Source data 1/.DS_Store
- __MACOSX/Figure 2 Source data 1/._.DS_Store
- Figure 2 Source data 1/Fig 2C unlabelled.png
- __MACOSX/Figure 2 Source data 1/._Fig 2C unlabelled.png
- Figure 2 Source data 1/Fig 2C.png
- __MACOSX/Figure 2 Source data 1/._Fig 2C.png
