# Supplementary material for: Initiation of HIV-1 Gag lattice assembly is required for recognition of the viral genome packaging signal
Source: eLife. 2023 Jan 23;12:e83548. doi: 10.7554/eLife.83548 (PMC9908077; doi:10.7554/eLife.83548)
Supplement: Figure 2—source data 2. [file elife-83548-fig2-data2.zip]

Archive with 4 entries (3 files):
- Figure 2 source data 2/
- __MACOSX/._Figure 2 source data 2
- Figure 2 source data 2/Fig 2B,D.xlsx
- __MACOSX/Figure 2 source data 2/._Fig 2B,D.xlsx
