# Supplementary material for: Initiation of HIV-1 Gag lattice assembly is required for recognition of the viral genome packaging signal
Source: eLife. 2023 Jan 23;12:e83548. doi: 10.7554/eLife.83548 (PMC9908077; doi:10.7554/eLife.83548)
Supplement: Figure 2—figure supplement 2—source data 1. [file elife-83548-fig2-figsupp2-data1.zip]

Archive with 10 entries (9 files):
- Figure 2-figure supplement  2 source data 1/
- __MACOSX/._Figure 2-figure supplement  2 source data 1
- Figure 2-figure supplement  2 source data 1/Figure 2-figure supplement 2 upper unlabelled.png
- __MACOSX/Figure 2-figure supplement  2 source data 1/._Figure 2-figure supplement 2 upper unlabelled.png
- Figure 2-figure supplement  2 source data 1/Figure 2-figure supplement 2 lower.jpg
- __MACOSX/Figure 2-figure supplement  2 source data 1/._Figure 2-figure supplement 2 lower.jpg
- Figure 2-figure supplement  2 source data 1/Figure 2-figure supplement 2 upper jpg.jpg
- __MACOSX/Figure 2-figure supplement  2 source data 1/._Figure 2-figure supplement 2 upper jpg.jpg
- Figure 2-figure supplement  2 source data 1/Figure 2-figure supplement 2 lower unlabelled.png
- __MACOSX/Figure 2-figure supplement  2 source data 1/._Figure 2-figure supplement 2 lower unlabelled.png
