# Supplementary material for: Initiation of HIV-1 Gag lattice assembly is required for recognition of the viral genome packaging signal
Source: eLife. 2023 Jan 23;12:e83548. doi: 10.7554/eLife.83548 (PMC9908077; doi:10.7554/eLife.83548)
Supplement: Figure 4—source data 1. [file elife-83548-fig4-data1.zip]

Archive with 20 entries (19 files):
- Figure 4 Source data 1/
- __MACOSX/._Figure 4 Source data 1
- Figure 4 Source data 1/.DS_Store
- __MACOSX/Figure 4 Source data 1/._.DS_Store
- Figure 4 Source data 1/Fig 4A left upper unlabelled.png
- __MACOSX/Figure 4 Source data 1/._Fig 4A left upper unlabelled.png
- Figure 4 Source data 1/Fig 4A right lower unlabelled.png
- __MACOSX/Figure 4 Source data 1/._Fig 4A right lower unlabelled.png
- Figure 4 Source data 1/Fig 4A right upper unlabelled.png
- __MACOSX/Figure 4 Source data 1/._Fig 4A right upper unlabelled.png
- Figure 4 Source data 1/Fig 4A left upper.png
- __MACOSX/Figure 4 Source data 1/._Fig 4A left upper.png
- Figure 4 Source data 1/Fig 4A right lower.png
- __MACOSX/Figure 4 Source data 1/._Fig 4A right lower.png
- Figure 4 Source data 1/Fig 4A left lower.png
- __MACOSX/Figure 4 Source data 1/._Fig 4A left lower.png
- Figure 4 Source data 1/Fig 4A right upper.png
- __MACOSX/Figure 4 Source data 1/._Fig 4A right upper.png
- Figure 4 Source data 1/Fig 4A left lower unlabelled.png
- __MACOSX/Figure 4 Source data 1/._Fig 4A left lower unlabelled.png
