# Supplementary material for: Initiation of HIV-1 Gag lattice assembly is required for recognition of the viral genome packaging signal
Source: eLife. 2023 Jan 23;12:e83548. doi: 10.7554/eLife.83548 (PMC9908077; doi:10.7554/eLife.83548)
Supplement: Figure 4—figure supplement 2—source data 1. [file elife-83548-fig4-figsupp2-data1.zip]

Archive with 26 entries (25 files):
- Figure 4-figure supplement 2 source data 1/
- __MACOSX/._Figure 4-figure supplement 2 source data 1
- Figure 4-figure supplement 2 source data 1/Figure 4-figure supplement 2-upper left.png
- __MACOSX/Figure 4-figure supplement 2 source data 1/._Figure 4-figure supplement 2-upper left.png
- Figure 4-figure supplement 2 source data 1/Figure 4-figure supplement 2-upper right unlabelled.png
- __MACOSX/Figure 4-figure supplement 2 source data 1/._Figure 4-figure supplement 2-upper right unlabelled.png
- Figure 4-figure supplement 2 source data 1/Figure 4-figure supplement 2-lower left.png
- __MACOSX/Figure 4-figure supplement 2 source data 1/._Figure 4-figure supplement 2-lower left.png
- Figure 4-figure supplement 2 source data 1/Figure 4-figure supplement 2-center right unlabelled.png
- __MACOSX/Figure 4-figure supplement 2 source data 1/._Figure 4-figure supplement 2-center right unlabelled.png
- Figure 4-figure supplement 2 source data 1/Figure 4-figure supplement 2-center left unlabelled 6.png
- __MACOSX/Figure 4-figure supplement 2 source data 1/._Figure 4-figure supplement 2-center left unlabelled 6.png
- Figure 4-figure supplement 2 source data 1/Figure 4-figure supplement 2-center right.png
- __MACOSX/Figure 4-figure supplement 2 source data 1/._Figure 4-figure supplement 2-center right.png
- Figure 4-figure supplement 2 source data 1/Figure 4-figure supplement 2-lower left unlabelled.png
- __MACOSX/Figure 4-figure supplement 2 source data 1/._Figure 4-figure supplement 2-lower left unlabelled.png
- Figure 4-figure supplement 2 source data 1/Figure 4-figure supplement 2-lower right.png
- __MACOSX/Figure 4-figure supplement 2 source data 1/._Figure 4-figure supplement 2-lower right.png
- Figure 4-figure supplement 2 source data 1/Figure 4-figure supplement 2-upper left unlabelled.png
- __MACOSX/Figure 4-figure supplement 2 source data 1/._Figure 4-figure supplement 2-upper left unlabelled.png
- Figure 4-figure supplement 2 source data 1/Figure 4-figure supplement 2-center left.png
- __MACOSX/Figure 4-figure supplement 2 source data 1/._Figure 4-figure supplement 2-center left.png
- Figure 4-figure supplement 2 source data 1/Figure 4-figure supplement 2-lower right unlabelled.png
- __MACOSX/Figure 4-figure supplement 2 source data 1/._Figure 4-figure supplement 2-lower right unlabelled.png
- Figure 4-figure supplement 2 source data 1/Figure 4-figure supplement 2-upper right.png
- __MACOSX/Figure 4-figure supplement 2 source data 1/._Figure 4-figure supplement 2-upper right.png
