# Supplementary material for: Initiation of HIV-1 Gag lattice assembly is required for recognition of the viral genome packaging signal
Source: eLife. 2023 Jan 23;12:e83548. doi: 10.7554/eLife.83548 (PMC9908077; doi:10.7554/eLife.83548)
Supplement: Figure 4—figure supplement 3—source data 1. [file elife-83548-fig4-figsupp3-data1.zip]

Archive with 4 entries (3 files):
- Figure 4-figure supplement 3 Source data 1/
- __MACOSX/._Figure 4-figure supplement 3 Source data 1
- Figure 4-figure supplement 3 Source data 1/Figure 4-figure supplement 3.xlsx
- __MACOSX/Figure 4-figure supplement 3 Source data 1/._Figure 4-figure supplement 3.xlsx
