# Supplementary material for: Initiation of HIV-1 Gag lattice assembly is required for recognition of the viral genome packaging signal
Source: eLife. 2023 Jan 23;12:e83548. doi: 10.7554/eLife.83548 (PMC9908077; doi:10.7554/eLife.83548)
Supplement: Figure 4—figure supplement 3—source data 1. [file elife-83548-fig4-figsupp3-data1.zip › Figure 4-figure supplement 3 Source data 1/Figure 4-figure supplement 3.xlsx]

## Sheet: CANC
bp	CLIP33	CLIP34	CLIP45	CLIP46	CLIP48	Average Read Density
1	1.42452e-05	2.05787e-05	1.62933e-05	8.97093e-06	7.83845e-07	1.21744e-05
2	2.66612e-05	3.08034e-05	3.09938e-05	1.22331e-05	1.56769e-06	2.04518e-05
3	3.03749e-05	3.6304e-05	3.41341e-05	1.38642e-05	1.56769e-06	2.3249e-05
4	4.22366e-05	6.16715e-05	5.49332e-05	1.94247e-05	1.56769e-06	3.59667e-05
5	4.43429e-05	6.45189e-05	5.91203e-05	2.00919e-05	1.56769e-06	3.79283e-05
6	4.71144e-05	6.58778e-05	6.16235e-05	2.09816e-05	1.56769e-06	3.9433e-05
7	4.90544e-05	6.78839e-05	6.32164e-05	2.14264e-05	1.56769e-06	4.06298e-05
8	5.54841e-05	7.06019e-05	6.90874e-05	2.31316e-05	1.56769e-06	4.39745e-05
9	6.20247e-05	7.55201e-05	7.69155e-05	2.58748e-05	2.35153e-06	4.85373e-05
10	7.05607e-05	8.06324e-05	8.69737e-05	2.89887e-05	3.13538e-06	5.40582e-05
11	7.2667e-05	8.25738e-05	8.90673e-05	3.03974e-05	3.13538e-06	5.55682e-05
12	7.31104e-05	8.30268e-05	8.94769e-05	3.08422e-05	3.13538e-06	5.59183e-05
13	7.4219e-05	8.33503e-05	9.00685e-05	3.12129e-05	3.13538e-06	5.63972e-05
14	0.000133749	0.000124443	0.00015283	6.49466e-05	1.56769e-05	9.83291e-05
15	0.000136299	0.000125673	0.000155834	6.57621e-05	1.56769e-05	9.9849e-05
16	0.000138627	0.000127355	0.000158883	6.65035e-05	1.64607e-05	0.000101566
17	0.000139957	0.000128196	0.000160066	6.67259e-05	1.64607e-05	0.000102281
18	0.000140567	0.000128585	0.000161705	6.74673e-05	1.64607e-05	0.000102957
19	0.000157307	0.000149358	0.000185781	8.77075e-05	3.29215e-05	0.000122615
20	0.000158249	0.000149681	0.000186463	8.79299e-05	3.29215e-05	0.000123049
21	0.000160078	0.000151493	0.000188784	8.85972e-05	3.29215e-05	0.000124375
22	0.000158304	0.000142304	0.000183414	8.45195e-05	3.29215e-05	0.000120293
23	0.000190397	0.00017822	0.000237118	9.70491e-05	4.07599e-05	0.000148709
24	0.000235239	0.000255875	0.000315672	0.000128484	5.17337e-05	0.000197401
25	0.000244274	0.000266941	0.000331283	0.000130412	5.25176e-05	0.000205086
26	0.000247655	0.0002705	0.000335743	0.000131005	5.25176e-05	0.000207484
27	0.000248431	0.0002716	0.000339475	0.000131302	5.40853e-05	0.000208979
28	0.000248431	0.000271147	0.00033861	0.000130264	5.40853e-05	0.000208507
29	0.000249762	0.000273477	0.000339885	0.000130783	5.40853e-05	0.000209598
30	0.000220384	0.000249727	0.000308709	0.000123814	5.25176e-05	0.00019103
31	0.000371261	0.000342526	0.000453711	0.000162811	5.80045e-05	0.000277663
32	0.000389885	0.00035618	0.000480244	0.000165999	5.87883e-05	0.000290219
33	0.000399918	0.000362652	0.000491713	0.000165999	5.87883e-05	0.000295814
34	0.000408177	0.000370094	0.000499177	0.000166963	5.87883e-05	0.00030064
35	0.000409562	0.000371323	0.000500315	0.000166073	5.87883e-05	0.000301212
36	0.000409396	0.000369705	0.000497721	0.000163182	5.87883e-05	0.000299758
37	0.000414496	0.000387307	0.000510555	0.00016978	6.0356e-05	0.000308499
38	0.000423808	0.000432995	0.000540457	0.00018876	6.5843e-05	0.000330373
39	0.000424417	0.000452279	0.000548603	0.000198324	6.89783e-05	0.00033852
40	0.000424362	0.000458039	0.000549605	0.000199955	6.89783e-05	0.000340188
41	0.000420205	0.000458039	0.000544735	0.000198102	6.5843e-05	0.000337385
42	0.000421535	0.000459721	0.000545827	0.000198843	6.5843e-05	0.000338354
43	0.000420925	0.000459398	0.000545281	0.000198324	6.5843e-05	0.000337954
44	0.000411835	0.000447102	0.000532128	0.000189131	6.19237e-05	0.000328424
45	0.000351917	0.000400962	0.000466773	0.000152728	4.46791e-05	0.000283412
46	0.000365663	0.000420699	0.000480745	0.000166963	5.01661e-05	0.000296847
47	0.000367437	0.000424129	0.000483248	0.000170892	5.17337e-05	0.000299488
48	0.00036145	0.000417334	0.000474282	0.000167408	4.78145e-05	0.000293658
49	0.000352027	0.000412287	0.000464725	0.000165258	4.62468e-05	0.000288109
50	0.000364942	0.000421735	0.000478333	0.000171411	4.70307e-05	0.00029669
51	0.000364166	0.000419793	0.00047633	0.00017067	4.70307e-05	0.000295598
52	0.000364	0.000419793	0.000476012	0.000170596	4.70307e-05	0.000295486
53	0.000363778	0.000418693	0.00047501	0.000170299	4.62468e-05	0.000294805
54	0.000363224	0.000417075	0.000474237	0.00016978	4.62468e-05	0.000294113
55	0.00036073	0.000415716	0.000472917	0.000169187	4.62468e-05	0.000292959
56	0.000348369	0.000376953	0.000447248	0.000158289	4.23276e-05	0.000274637
57	0.000334678	0.000342138	0.000423081	0.000144647	3.60569e-05	0.00025612
58	0.000259295	0.000253093	0.000320132	0.000107058	3.13538e-05	0.000194186
59	0.000259628	0.000252963	0.000319313	0.00010728	3.05699e-05	0.000193951
60	0.000225595	0.000188574	0.000244901	8.74851e-05	2.5083e-05	0.000154328
61	0.000184023	0.000165342	0.000195702	7.87366e-05	1.72446e-05	0.00012821
62	0.00018103	0.000158159	0.000187692	7.65865e-05	1.72446e-05	0.000124142
63	0.000167395	0.00014211	0.000170944	6.97656e-05	1.72446e-05	0.000113492
64	0.000160521	0.000133891	0.000159884	6.66518e-05	1.56769e-05	0.000107325
65	0.000126045	0.000100305	0.000119515	4.91548e-05	1.25415e-05	8.15123e-05
66	0.000141454	0.000109753	0.000137401	5.28617e-05	1.25415e-05	9.08022e-05
67	0.000141565	0.000109818	0.000137356	5.28617e-05	1.25415e-05	9.08284e-05
68	0.000140955	0.000108265	0.000135854	5.2491e-05	1.25415e-05	9.00213e-05
69	0.00011446	8.91098e-05	0.000104678	4.41132e-05	8.62229e-06	7.21967e-05
70	0.000109804	8.67154e-05	0.000100718	4.22597e-05	9.40614e-06	6.97806e-05
71	9.91619e-05	8.08265e-05	9.24807e-05	3.8701e-05	9.40614e-06	6.41152e-05
72	6.8787e-05	6.39364e-05	7.28194e-05	2.63197e-05	8.62229e-06	4.8097e-05
73	7.64916e-05	7.07313e-05	8.29686e-05	3.44751e-05	9.40614e-06	5.48145e-05
74	8.4695e-05	8.03088e-05	9.49383e-05	4.27046e-05	1.019e-05	6.25673e-05
75	6.16921e-05	5.17704e-05	7.64149e-05	3.5513e-05	3.13538e-06	4.57052e-05
76	0.000341829	0.000239956	0.000325594	0.000271426	0.000188123	0.000273386
77	0.000348258	0.000241962	0.000332193	0.000276764	0.00019361	0.000278557
78	0.000348813	0.000242091	0.00033283	0.000276838	0.000194393	0.000278993
79	0.000349256	0.000242156	0.000333012	0.000276764	0.000195177	0.000279273
80	0.000348037	0.000239115	0.000329736	0.00027795	0.000195177	0.000278003
81	0.000356295	0.000247592	0.000339293	0.000290851	0.000203016	0.000287409
82	0.000364443	0.000251086	0.000344572	0.000301824	0.000206935	0.000293772
83	0.000388389	0.000263252	0.000361457	0.000313019	0.000213206	0.000307865
84	0.000387557	0.000262476	0.000360138	0.000314427	0.00021399	0.000307718
85	0.00045906	0.000376565	0.000463678	0.000425266	0.000548691	0.000454652
86	0.000474913	0.000421476	0.000498495	0.000467081	0.00061375	0.000495143
87	0.000487551	0.000447879	0.000518474	0.000498294	0.000645888	0.000519617
88	0.000549686	0.000560285	0.00061232	0.000616325	0.000754842	0.000618692
89	0.000553677	0.00056818	0.000619875	0.000627743	0.000768952	0.000627685
90	0.000555451	0.000573616	0.000623972	0.000632636	0.000776006	0.000632336
91	0.000555506	0.000573163	0.000623061	0.000634563	0.000778358	0.00063293
92	0.000569474	0.000600213	0.000642176	0.000659178	0.000794818	0.000653172
93	0.000568421	0.00059866	0.000639264	0.000657398	0.000795602	0.000651869
94	0.000564153	0.000592124	0.000629114	0.000651912	0.00079717	0.000646895
95	0.000506175	0.000541648	0.000555157	0.000621811	0.000800305	0.000605019
96	0.000668581	0.000833374	0.000769201	0.00103633	0.00148617	0.000958731
97	0.000721847	0.000864825	0.000804109	0.00108697	0.00153163	0.00100188
98	0.000724453	0.000866637	0.000806111	0.00108986	0.00153398	0.00100421
99	0.000723233	0.000866442	0.000804973	0.00109238	0.00153477	0.00100436
100	0.000694133	0.0008535	0.000781262	0.00109697	0.00153947	0.000993068
101	0.0012344	0.00197821	0.00145557	0.00245114	0.0043425	0.00229236
102	0.00125779	0.00202241	0.00149148	0.00251994	0.00446713	0.00235175
103	0.00129637	0.00212492	0.00154614	0.0026419	0.00466701	0.00245527
104	0.0014984	0.0029016	0.00192557	0.00340169	0.00655843	0.00325714
105	0.0015203	0.00297997	0.00196763	0.00349236	0.00669795	0.00333164
106	0.00162251	0.00314965	0.00210717	0.00366236	0.00693154	0.00349465
107	0.0016265	0.0031611	0.0021149	0.00367445	0.006948	0.00350499
108	0.00167012	0.00319482	0.00214981	0.00370915	0.00699425	0.00354363
109	0.00166341	0.00319436	0.00214362	0.00370529	0.00699738	0.00354081
110	0.00168381	0.00320381	0.00215345	0.00371975	0.00702403	0.00355697
111	0.00170421	0.00322115	0.00217352	0.00373309	0.00703971	0.00357434
112	0.00172145	0.00322918	0.00218927	0.00374214	0.00704676	0.00358576
113	0.00170975	0.00321824	0.00217839	0.00373153	0.00704676	0.00357694
114	0.00171363	0.00321708	0.00217985	0.00372761	0.00704128	0.00357589
115	0.00170127	0.00319928	0.00216538	0.00371463	0.00701306	0.00355872
116	0.00172367	0.00322264	0.00218763	0.00373472	0.00702795	0.00357932
117	0.00170986	0.00319132	0.00215964	0.00370017	0.00702168	0.00355654
118	0.00170632	0.00317223	0.00213793	0.00367942	0.00701306	0.00354179
119	0.00174949	0.00320912	0.0021819	0.00369773	0.00701776	0.0035712
120	0.00171086	0.0031281	0.00211959	0.00359786	0.00698092	0.00350747
121	0.00174401	0.00314913	0.00214749	0.00359801	0.00697935	0.0035236
122	0.0017062	0.00307904	0.00208623	0.00349836	0.00694878	0.00346373
123	0.00172666	0.00308442	0.00209925	0.0034799	0.00694251	0.00346655
124	0.00172921	0.00308176	0.00209879	0.00347635	0.00694173	0.00346557
125	0.00169457	0.00300676	0.00203417	0.00339679	0.00691037	0.00340853
126	0.00160106	0.00283993	0.00189604	0.00320158	0.00677007	0.00326173
127	0.0015607	0.00276435	0.0018386	0.00307606	0.0066909	0.00318612
128	0.00147291	0.00262961	0.00173137	0.0028767	0.00635463	0.00301304
129	0.00147363	0.00262664	0.00173156	0.00286751	0.00634757	0.00300938
130	0.00145345	0.00259655	0.00170807	0.00282399	0.00627389	0.00297119
131	0.000946056	0.00197867	0.001218	0.00201193	0.00444832	0.00212059
132	0.000994058	0.00196643	0.00124089	0.00196634	0.00434015	0.00210157
133	0.000998381	0.00193945	0.00123543	0.00193713	0.0042359	0.00206926
134	0.000900605	0.00128099	0.000944468	0.00125526	0.0021932	0.0013149
135	0.000685154	0.000757272	0.000637625	0.000678825	0.00047501	0.000646777
136	0.000711649	0.00078471	0.00067226	0.000701882	0.000479713	0.000670043
137	0.000644968	0.000713849	0.000611956	0.000593416	0.000379381	0.000588714
138	0.000645356	0.000713914	0.000612503	0.000593416	0.000379381	0.000588914
139	0.000644635	0.000712749	0.000611911	0.000590895	0.000377813	0.000587601
140	0.000644524	0.000712167	0.000611365	0.000589783	0.000375462	0.00058666
141	0.000636487	0.000678451	0.000589792	0.000550192	0.000335486	0.000558082
142	0.000620413	0.000640012	0.000567764	0.00051594	0.000303348	0.000529495
143	0.000604394	0.000618462	0.000552745	0.000492808	0.000273562	0.000508394
144	0.000593308	0.000600019	0.000542914	0.000478944	0.000259453	0.000494928
145	0.000563155	0.000531682	0.000496947	0.000413256	0.000192042	0.000439416
146	0.000433508	0.000360193	0.000359182	0.000263271	0.00011209	0.000305649
147	0.000456898	0.000368541	0.000374155	0.000276023	0.000118361	0.000318796
148	0.000456233	0.000366405	0.000372244	0.000273131	0.000116009	0.000316804
149	0.000455236	0.000364205	0.000370924	0.000272464	0.000116009	0.000315768
150	0.000416657	0.00029768	0.000313169	0.000227016	9.17098e-05	0.000269246
151	0.000338891	0.000204946	0.000246357	0.000179863	6.42753e-05	0.000206866
152	0.000270991	0.000152658	0.000201164	0.000147316	6.0356e-05	0.000166497
153	0.000234574	0.000137903	0.000186554	0.00014398	7.83845e-05	0.000156279
154	0.00022504	0.000133826	0.000179682	0.000146278	0.000101116	0.000157188
155	0.00019655	0.000116354	0.000152648	0.000131747	0.000113657	0.000142191
156	0.000117232	8.39975e-05	9.97626e-05	9.63077e-05	9.0926e-05	9.76452e-05
157	0.000313227	0.000177119	0.000193745	0.000174006	0.000160688	0.000203757
158	0.000317883	0.000179255	0.000195975	0.000175563	0.000161472	0.00020603
159	0.000318992	0.000176408	0.000192243	0.000173117	0.000161472	0.000204446
160	0.00032326	0.000177443	0.000191743	0.000173117	0.000160688	0.00020525
161	0.000425082	0.000233679	0.000250226	0.000237693	0.000180284	0.000265393
162	0.000430404	0.000236138	0.000253639	0.000240658	0.000180284	0.000268225
163	0.000437332	0.000240344	0.000258327	0.000245551	0.000180284	0.000272368
164	0.000469924	0.000259111	0.000283859	0.000259712	0.000181852	0.000290892
165	0.000474636	0.000261894	0.000287364	0.000262159	0.000181852	0.000293581
166	0.000501352	0.000285384	0.000314853	0.000280694	0.000190474	0.000314551
167	0.000505177	0.000288814	0.000319222	0.00028314	0.000190474	0.000317365
168	0.000508059	0.000290885	0.00032168	0.000284327	0.000190474	0.000319085
169	0.000508613	0.000291403	0.000321998	0.000283733	0.000190474	0.000319244
170	0.000509057	0.000291467	0.000322044	0.000283511	0.000190474	0.000319311
171	0.000509279	0.000291467	0.00032168	0.000283289	0.000190474	0.000319238
172	0.000500909	0.000284543	0.000308663	0.000270759	0.000186555	0.000310286
173	0.000508558	0.00028629	0.000311212	0.000270759	0.000185771	0.000312518
174	0.000505676	0.000285125	0.000308618	0.000267126	0.000184987	0.000310306
175	0.000506008	0.000284284	0.000307161	0.000265495	0.000184203	0.00030943
176	0.000465545	0.000267718	0.000284178	0.00024266	0.000172446	0.000286509
177	0.000492096	0.000273671	0.000295192	0.000247182	0.000172446	0.000296117
178	0.000491985	0.00027283	0.0002941	0.000245848	0.000171662	0.000295285
179	0.00043251	0.000213488	0.00024258	0.000193431	9.48452e-05	0.000235371
180	0.000485832	0.000240862	0.000273164	0.000225459	0.000100332	0.00026513
181	0.000494978	0.000245003	0.000278807	0.000231835	0.000100332	0.000270191
182	0.000487661	0.000238467	0.000272527	0.000223013	9.0926e-05	0.000262519
183	0.000496364	0.000240279	0.000275349	0.000222865	8.93583e-05	0.000264843
184	0.0004901	0.000233873	0.000268249	0.000214338	8.23037e-05	0.000257773
185	0.00047713	0.000221383	0.000255278	0.000202773	7.28976e-05	0.000245892
186	0.000477906	0.000220542	0.000255369	0.000201735	7.28976e-05	0.00024569
187	0.000457286	0.000203199	0.000233295	0.000183422	6.5843e-05	0.000228609
188	0.00042669	0.000179449	0.000207308	0.000164961	5.33014e-05	0.000206342
189	0.000362503	0.000145216	0.000168714	0.000137233	4.46791e-05	0.000171669
190	0.000369321	0.000149746	0.000176314	0.000140347	4.78145e-05	0.000176709
191	0.000365774	0.000148452	0.000175358	0.000137159	4.78145e-05	0.000174912
192	0.00036206	0.000146187	0.000172673	0.000135305	4.78145e-05	0.000172808
193	0.000216504	7.6879e-05	0.000102721	8.23694e-05	2.58669e-05	0.000100868
194	0.000506563	0.000323241	0.000336016	0.00032414	0.000453846	0.000388761
195	0.000511329	0.000328548	0.000339794	0.000327698	0.000457765	0.000393027
196	0.000513879	0.000331784	0.000341887	0.000328514	0.000459333	0.000395079
197	0.000516152	0.000333531	0.000343116	0.000328959	0.000460901	0.000396532
198	0.000516761	0.000334372	0.000343435	0.000329997	0.000461684	0.00039725
199	0.000509722	0.000329842	0.000339157	0.000325474	0.000461684	0.000393176
200	0.000505343	0.000336508	0.000337609	0.00033578	0.000460117	0.000395071
201	0.000497251	0.000357086	0.000338792	0.000366029	0.00046482	0.000404796
202	0.000663814	0.000590894	0.000469549	0.000593861	0.0005628	0.000576184
203	0.000707159	0.000626292	0.000508234	0.000634341	0.00057691	0.000610587
204	0.000705773	0.000627975	0.000509144	0.000633525	0.000577694	0.000610822
205	0.000707214	0.000629593	0.000510328	0.000634638	0.000577694	0.000611893
206	0.000706217	0.00063024	0.000510419	0.000636046	0.000577694	0.000612123
207	0.000656885	0.00061568	0.000489711	0.000624258	0.000575342	0.000592375
208	0.000833481	0.000995674	0.000678268	0.00100986	0.000753275	0.000854112
209	0.000856816	0.00104427	0.000713084	0.00106109	0.000764249	0.000887903
210	0.0008592	0.00105463	0.000720139	0.00107192	0.000767384	0.000894653
211	0.000866849	0.00106893	0.000731289	0.00108778	0.000774439	0.000905857
212	0.000896725	0.0011473	0.000767107	0.00116459	0.000822253	0.000959594
213	0.000826608	0.0011097	0.00070867	0.00110854	0.00060748	0.000872199
214	0.0011573	0.00173127	0.00109575	0.00163041	0.00110836	0.00134462
215	0.00116705	0.00175864	0.00111755	0.00164628	0.00111071	0.00136005
216	0.00116943	0.00176654	0.00112087	0.00164857	0.00111228	0.00136354
217	0.00116927	0.00176796	0.00112074	0.00164724	0.00111149	0.00136334
218	0.00115253	0.00174861	0.00110162	0.00162759	0.00104643	0.00133536
219	0.00113379	0.00174156	0.00109247	0.00161788	0.00102527	0.00132219
220	0.0012166	0.0019854	0.00120748	0.00188063	0.00168291	0.00159461
221	0.00121732	0.00199161	0.00121185	0.00188738	0.00170173	0.00160198
222	0.00122026	0.00200274	0.00121813	0.00189991	0.00173465	0.00161514
223	0.00122037	0.00200345	0.00121863	0.0019008	0.00173622	0.00161589
224	0.00119221	0.00198701	0.00120043	0.00187752	0.00170878	0.00159319
225	0.00119355	0.00198993	0.00120266	0.00188115	0.00171113	0.00159568
226	0.00119355	0.00199154	0.00120193	0.00187893	0.00171192	0.00159557
227	0.00119759	0.00199678	0.00120475	0.0018816	0.00171819	0.00159978
228	0.00117481	0.00195977	0.00117148	0.00183748	0.00170878	0.00157047
229	0.00119027	0.00201115	0.00119956	0.00189116	0.00185536	0.0016295
230	0.00118335	0.0020316	0.00120029	0.00191526	0.00189847	0.00164579
231	0.00120358	0.00210835	0.00123424	0.00198502	0.00206935	0.00172011
232	0.00117836	0.00210841	0.00121822	0.00198599	0.00209365	0.00171693
233	0.00114033	0.00209152	0.0011825	0.00197123	0.00212735	0.00170259
234	0.00117919	0.00214155	0.00122409	0.00199992	0.0021446	0.00173787
235	0.00117625	0.00213889	0.00122086	0.00199414	0.00214303	0.00173464
236	0.00108313	0.00203011	0.00111409	0.00189672	0.00209443	0.0016437
237	0.00110763	0.00206499	0.00114176	0.00192252	0.0021007	0.00166752
238	0.000988404	0.0019865	0.00105429	0.00184623	0.00206073	0.00158723
239	0.00108912	0.00214329	0.00118468	0.00199229	0.00222612	0.0017271
240	0.001092	0.00214685	0.00118973	0.0019937	0.0022269	0.00172984
241	0.00109211	0.00214601	0.00119101	0.0019894	0.0022222	0.00172814
242	0.00109294	0.00214782	0.00119296	0.00198895	0.00222142	0.00172882
243	0.00106689	0.00209761	0.00115983	0.00194669	0.00219398	0.001693
244	0.00102781	0.00204312	0.00111514	0.00189405	0.00213441	0.00164291
245	0.00101191	0.00203212	0.00110545	0.00187722	0.00210149	0.00162564
246	0.00102161	0.00204758	0.00111605	0.00188805	0.00210149	0.00163496
247	0.00102183	0.00204713	0.00111637	0.0018859	0.00209992	0.00163423
248	0.00101396	0.00202668	0.00110685	0.00186847	0.00208503	0.0016202
249	0.00100947	0.00201219	0.00109971	0.00185009	0.00207876	0.00161004
250	0.000992506	0.00196326	0.00107727	0.0018145	0.00205681	0.00158087
251	0.000991951	0.00195977	0.00107641	0.0018099	0.00205367	0.00157834
252	0.000954537	0.00188017	0.00103199	0.0017328	0.0020137	0.00152264
253	0.000889796	0.0017864	0.000972003	0.00165095	0.00196118	0.00145206
254	0.000890351	0.00177747	0.000968271	0.00163997	0.00195099	0.00144541
255	0.000849056	0.00163569	0.000913565	0.00145944	0.00179344	0.00133024
256	0.000848613	0.00163368	0.000913156	0.00145796	0.00179265	0.00132921
257	0.000825444	0.00154172	0.000874197	0.00136825	0.00169389	0.0012607
258	0.000558333	0.000853953	0.000549741	0.000791443	0.000855958	0.000721886
259	0.000553289	0.000813895	0.000529033	0.000715969	0.000811279	0.000684693
260	0.000414274	0.000524499	0.000364552	0.000459148	0.000406815	0.000433858
261	0.000436778	0.000563844	0.000387126	0.000491622	0.000398977	0.000455669
262	0.000269771	0.000332301	0.000231156	0.000254596	9.17098e-05	0.000235907
263	0.000340775	0.000499584	0.000321953	0.000368327	0.000360569	0.000378242
264	0.00032459	0.000479588	0.00029988	0.000346456	0.000345675	0.000359238
265	0.000344933	0.000524369	0.000326459	0.000377669	0.000361352	0.000386956
266	0.000345598	0.000525858	0.000326049	0.00037752	0.000360569	0.000387119
267	0.000291721	0.000486965	0.000282812	0.00034438	0.000344108	0.000349997
268	0.000377968	0.000679422	0.000393407	0.000578514	0.000447575	0.000495377
269	0.000383511	0.000690164	0.000404057	0.000594973	0.000450711	0.000504683
270	0.000374531	0.000676704	0.000399779	0.000590005	0.000440521	0.000496308
271	0.000376471	0.00068091	0.000403784	0.000593342	0.000442088	0.000499319
272	0.000375751	0.000680522	0.000403147	0.000592748	0.000442088	0.000498851
273	0.000376083	0.000681363	0.000402783	0.00059223	0.000442088	0.000498909
274	0.000361339	0.000668485	0.000389766	0.00058489	0.000438953	0.000488687
275	0.000376471	0.000729316	0.000416573	0.000645314	0.000450711	0.000523677
276	0.000377635	0.000738117	0.000421488	0.000654729	0.000451495	0.000528693
277	0.000376361	0.000736046	0.000420851	0.000653617	0.000451495	0.000527674
278	0.000376305	0.000736434	0.000421033	0.000653617	0.000451495	0.000527777
279	0.000376361	0.000736563	0.000421124	0.000653543	0.000451495	0.000527817
280	0.000376305	0.000736046	0.000421169	0.00065295	0.000451495	0.000527593
281	0.000374698	0.00073171	0.000418757	0.000649169	0.000451495	0.000525166
282	0.000374698	0.00073158	0.000418848	0.000648947	0.000451495	0.000525114
283	0.000371649	0.000726339	0.00041589	0.000643683	0.000446791	0.00052087
284	0.000360342	0.000706407	0.000404239	0.000630931	0.000446008	0.000509585
285	0.000364831	0.000710613	0.000410884	0.000630708	0.000449143	0.000513236
286	0.000364388	0.00071029	0.000410884	0.000630189	0.000449143	0.000512979
287	0.000348258	0.000679098	0.000391951	0.000610097	0.00044444	0.000494769
288	0.000324091	0.000645771	0.000370787	0.000587929	0.000435818	0.000472879
289	0.000338503	0.000687252	0.000389812	0.000608763	0.000440521	0.00049297
290	0.000335177	0.000678969	0.000384532	0.000599273	0.000442872	0.000488165
291	0.000304414	0.000611991	0.000343389	0.000538033	0.000409167	0.000441399
292	0.00044487	0.00102687	0.000516927	0.000895907	0.00106995	0.000790904
293	0.000452797	0.00104984	0.00052653	0.000916443	0.00108563	0.000806247
294	0.000453573	0.00105715	0.000525938	0.000919335	0.00109111	0.000809422
295	0.000400472	0.000947398	0.000450479	0.000803825	0.00101116	0.000722667
296	0.000612598	0.00143126	0.000725828	0.00118023	0.0016931	0.0011286
297	0.000610602	0.00142957	0.00072337	0.00116867	0.00169389	0.00112522
298	0.00063366	0.00148762	0.00076738	0.00120574	0.00170878	0.00116064
299	0.000627397	0.00147934	0.000761373	0.00119313	0.00170408	0.00115306
300	0.000618418	0.00150684	0.000770566	0.0012345	0.0017417	0.00117441
301	0.00085798	0.00250634	0.00129787	0.00236647	0.00316752	0.00203923
302	0.000944449	0.00291357	0.00152293	0.00282755	0.00383222	0.00240814
303	0.000967452	0.00304054	0.00159261	0.00296115	0.00402975	0.0025183
304	0.00097244	0.00307969	0.00161322	0.00300089	0.00406424	0.0025461
305	0.000976875	0.00310189	0.00162688	0.00303039	0.00407286	0.00256178
306	0.000965013	0.00307432	0.00161263	0.00302053	0.00407364	0.00254923
307	0.000990787	0.00325086	0.00167858	0.00321693	0.00425784	0.002679
308	0.00101418	0.00339115	0.00173497	0.00336736	0.00442324	0.00278618
309	0.00101845	0.00347315	0.0017595	0.00345633	0.0045024	0.00284197
310	0.00109449	0.00374138	0.00189039	0.00373161	0.00494214	0.00308
311	0.00110541	0.00378629	0.00191001	0.00377083	0.00497036	0.00310858
312	0.00110297	0.00379218	0.00191119	0.00377372	0.00497898	0.00311181
313	0.00109034	0.00378895	0.00190537	0.00377031	0.00498917	0.00310883
314	0.00113174	0.00391132	0.00196876	0.00388701	0.00518435	0.00321664
315	0.00113335	0.00391688	0.00197109	0.00389338	0.00518592	0.00322012
316	0.00113013	0.00391811	0.00196863	0.00389464	0.0051867	0.00321964
317	0.00113856	0.00396296	0.00198715	0.00393927	0.00524157	0.0032539
318	0.00113235	0.00395105	0.00197714	0.00392978	0.0052353	0.00324513
319	0.00113501	0.00395662	0.00198087	0.00393357	0.0052447	0.00325015
320	0.0011354	0.00395752	0.00198092	0.00393349	0.0052447	0.00325041
321	0.00113535	0.0039583	0.00198151	0.00393386	0.00524706	0.00325121
322	0.00113235	0.00395209	0.00197782	0.00392853	0.00524549	0.00324726
323	0.00103779	0.00373459	0.00184875	0.00372775	0.00488257	0.00304629
324	0.00105636	0.00381794	0.00188543	0.0038297	0.00498604	0.00311509
325	0.00105697	0.00382176	0.00188716	0.00383511	0.00498995	0.00311819
326	0.00104932	0.00379729	0.0018766	0.00382302	0.00496409	0.00310207
327	0.00104871	0.00379063	0.00187519	0.0038185	0.00496879	0.00310036
328	0.00104882	0.00379147	0.00187496	0.00381909	0.00496958	0.00310078
329	0.00104067	0.00374643	0.00185157	0.00377513	0.00491706	0.00306617
330	0.00104139	0.00375083	0.00185439	0.00378158	0.00491627	0.00306889
331	0.00101052	0.00364807	0.00180224	0.00368742	0.00476107	0.00298186
332	0.00101091	0.00364962	0.00180187	0.00368742	0.00475794	0.00298155
333	0.000948274	0.00338106	0.00165405	0.00341407	0.00417632	0.00271476
334	0.000948883	0.00338138	0.00165505	0.0034157	0.00417476	0.00271515
335	0.00094711	0.00336786	0.00165022	0.00340109	0.00417319	0.0027079
336	0.000945447	0.0033533	0.00164408	0.00338931	0.00417005	0.00270044
337	0.000892069	0.00314175	0.00152839	0.00319573	0.00409402	0.00257039
338	0.000890461	0.00312997	0.00152261	0.00317934	0.00409716	0.00256391
339	0.000890461	0.00312557	0.00152124	0.00317423	0.00409637	0.00256157
340	0.000887579	0.00309652	0.00150791	0.00311721	0.00408775	0.00253939
341	0.00086186	0.00297874	0.0014451	0.00296782	0.00405091	0.00246089
342	0.000859865	0.00295298	0.00143422	0.00294083	0.00404621	0.00244682
343	0.000792685	0.00268876	0.00129482	0.00265443	0.00386357	0.00225885
344	0.000777553	0.00259493	0.00125891	0.00255983	0.00372013	0.00218227
345	0.000776833	0.00259298	0.00125859	0.0025579	0.00372013	0.00218129
346	0.000720295	0.00237963	0.0011688	0.0023228	0.00329528	0.00197736
347	0.000719464	0.00237561	0.00116748	0.00231917	0.00329372	0.00197509
348	0.000711482	0.00229893	0.00113525	0.0022325	0.0032169	0.00191901
349	0.0005922	0.00173612	0.000871285	0.0017675	0.00192434	0.00137829
350	0.000590094	0.00172201	0.000866824	0.00175682	0.00190396	0.00136794
351	0.000521916	0.00148206	0.000731153	0.00150919	0.00152928	0.00115472
352	0.000431623	0.00120347	0.000591658	0.00123769	0.00125885	0.000944659
353	0.00042935	0.00118897	0.000586925	0.0012239	0.00124945	0.000935719
354	0.000418597	0.00113222	0.000562985	0.00116407	0.00120869	0.000897312
355	7.75447e-05	0.000177767	9.62582e-05	0.00020774	0.00019361	0.000150584
356	8.71339e-05	0.000193686	0.00010932	0.000231168	0.000195961	0.000163454
357	8.50276e-05	0.000174143	0.000102084	0.000210706	0.00018342	0.000151076
358	4.14052e-05	8.60683e-05	5.00634e-05	0.000106687	7.99522e-05	7.28352e-05
359	5.85327e-05	0.000102894	6.59471e-05	0.000124926	8.38714e-05	8.72342e-05
360	6.01955e-05	0.000106194	6.77676e-05	0.000127743	8.38714e-05	8.91543e-05
361	6.0251e-05	0.000106323	6.78131e-05	0.000127669	8.38714e-05	8.91855e-05
362	5.75904e-05	9.99169e-05	6.44907e-05	0.000119143	8.0736e-05	8.43754e-05
363	5.90315e-05	0.000104576	6.72214e-05	0.000124036	8.15198e-05	8.72769e-05
364	5.9087e-05	0.000104641	6.73125e-05	0.000124258	8.15198e-05	8.73637e-05
365	5.89761e-05	0.000104576	6.7358e-05	0.000124184	8.15198e-05	8.73228e-05
366	5.89761e-05	0.000104641	6.7267e-05	0.000124036	8.15198e-05	8.7288e-05
367	5.80338e-05	0.000102635	6.67208e-05	0.000121589	7.91683e-05	8.56294e-05
368	5.80338e-05	0.000102764	6.67663e-05	0.000121664	7.91683e-05	8.56793e-05
369	5.79784e-05	0.00010257	6.65388e-05	0.00012107	7.91683e-05	8.54651e-05
370	5.77567e-05	0.000102247	6.66753e-05	0.000120181	7.91683e-05	8.52057e-05
371	5.7923e-05	0.000102117	6.66298e-05	0.00011981	7.91683e-05	8.51296e-05
372	5.64818e-05	9.66165e-05	6.43542e-05	0.000110394	7.91683e-05	8.1403e-05
373	4.40658e-05	7.22197e-05	5.13377e-05	8.03677e-05	5.01661e-05	5.96314e-05
374	5.35995e-05	8.49035e-05	5.9894e-05	9.84578e-05	5.40853e-05	7.0188e-05
375	5.35995e-05	8.50329e-05	5.99395e-05	9.89026e-05	5.40853e-05	7.0312e-05
376	5.43755e-05	8.76214e-05	6.10318e-05	0.000102832	5.48691e-05	7.2146e-05
377	4.88881e-05	7.90146e-05	5.35223e-05	9.11921e-05	3.44892e-05	6.14213e-05
378	8.23116e-05	0.000128649	9.32999e-05	0.000156213	4.5463e-05	0.000101187
379	8.75219e-05	0.00013525	9.87159e-05	0.000164813	4.62468e-05	0.00010651
380	8.90184e-05	0.000136803	9.99902e-05	0.000168668	4.70307e-05	0.000108302
381	8.95173e-05	0.000134991	9.88979e-05	0.000167334	4.70307e-05	0.000107554
382	9.75544e-05	0.0001601	0.000112096	0.000190317	5.01661e-05	0.000122047
383	9.91064e-05	0.00016683	0.000115237	0.000195878	5.09499e-05	0.0001256
384	9.95499e-05	0.000168642	0.000116147	0.000197286	5.09499e-05	0.000126515
385	9.99933e-05	0.000169936	0.000116602	0.00019825	5.09499e-05	0.000127146
386	0.000100381	0.00017013	0.000116875	0.000198991	5.09499e-05	0.000127465
387	0.000100215	0.000169742	0.000116784	0.000198176	5.09499e-05	0.000127173
388	0.000100104	0.000169548	0.000116238	0.000197286	5.09499e-05	0.000126825
389	9.9827e-05	0.000168189	0.000115328	0.000194988	4.93822e-05	0.000125543
390	0.000100049	0.000167866	0.000115555	0.00019484	4.93822e-05	0.000125538
391	9.89402e-05	0.000165536	0.000114099	0.000192319	4.93822e-05	0.000124055
392	9.71664e-05	0.000157706	0.000110185	0.00018572	4.46791e-05	0.000119091
393	9.63904e-05	0.000154794	0.000108091	0.00018231	4.23276e-05	0.000116783
394	0.000101379	0.000166054	0.000115737	0.000191577	4.31115e-05	0.000123572
395	0.000103929	0.000172201	0.000121199	0.000196619	4.5463e-05	0.000127882
396	0.000104816	0.000173366	0.000121153	0.000196174	4.5463e-05	0.000128194
397	9.36744e-05	0.000151105	0.000103267	0.000165629	3.91922e-05	0.000110574
398	9.52819e-05	0.00015324	0.000105588	0.00016637	3.60569e-05	0.000111307
399	9.52264e-05	0.000153111	0.000105452	0.000165703	3.60569e-05	0.00011111
400	9.5171e-05	0.000152982	0.000105406	0.000165406	3.60569e-05	0.000111004
401	9.50602e-05	0.000152658	0.000105224	0.000165035	3.60569e-05	0.000110807
402	9.31202e-05	0.000145734	0.000101902	0.000155842	3.60569e-05	0.000106531
403	8.49167e-05	0.000133244	9.23897e-05	0.00014309	3.37053e-05	9.74691e-05
404	8.53601e-05	0.000133244	9.25717e-05	0.000143387	3.37053e-05	9.76536e-05
405	8.53047e-05	0.000133179	9.25717e-05	0.000143312	3.37053e-05	9.76145e-05
406	8.53047e-05	0.000133179	9.25262e-05	0.00014309	3.37053e-05	9.7561e-05
407	8.48059e-05	0.000132079	9.20256e-05	0.000142942	3.37053e-05	9.71116e-05
408	8.47504e-05	0.000132015	9.18435e-05	0.000142719	3.37053e-05	9.70066e-05
409	8.47504e-05	0.000131885	9.1798e-05	0.000142423	3.37053e-05	9.69123e-05
410	8.4695e-05	0.00013182	9.17525e-05	0.000142423	3.37053e-05	9.68792e-05
411	8.22561e-05	0.000128714	8.96589e-05	0.000138419	3.29215e-05	9.43939e-05
412	8.22561e-05	0.000128714	8.95679e-05	0.000138197	3.29215e-05	9.43313e-05
413	8.10921e-05	0.000125737	8.81115e-05	0.000131153	3.13538e-05	9.14895e-05
414	8.06487e-05	0.000125155	8.77474e-05	0.000129597	3.05699e-05	9.07436e-05
415	7.87641e-05	0.000120237	8.49712e-05	0.000122183	2.90023e-05	8.70315e-05
416	7.63253e-05	0.000116095	8.18308e-05	0.00011766	2.90023e-05	8.41827e-05
417	1.06423e-05	5.63003e-06	5.82556e-06	8.30367e-06	1.56769e-06	6.39385e-06
418	1.14737e-05	5.63003e-06	5.78004e-06	8.89679e-06	1.56769e-06	6.66965e-06
419	1.14183e-05	5.43589e-06	5.73453e-06	8.30367e-06	1.56769e-06	6.49202e-06
420	7.42744e-06	2.84737e-06	3.41341e-06	4.89323e-06	7.83845e-07	3.87306e-06
421	8.20344e-06	2.9768e-06	3.68648e-06	5.26393e-06	3.13538e-06	4.65321e-06
422	7.09487e-06	2.26496e-06	2.36663e-06	4.30011e-06	3.13538e-06	3.83239e-06
423	8.86859e-06	2.91209e-06	2.95829e-06	5.41221e-06	3.91922e-06	4.81408e-06
424	9.03487e-06	2.84737e-06	3.0038e-06	5.41221e-06	3.91922e-06	4.84349e-06
425	8.81316e-06	2.71795e-06	2.82175e-06	5.26393e-06	3.91922e-06	4.7072e-06
426	8.36973e-06	2.58852e-06	2.6397e-06	5.33807e-06	3.91922e-06	4.57105e-06
427	6.81773e-06	2.0061e-06	2.18458e-06	4.44839e-06	5.48691e-06	4.18874e-06
428	1.26932e-05	4.07692e-06	4.32365e-06	6.82087e-06	6.27076e-06	6.83708e-06
429	1.3192e-05	4.14163e-06	4.36917e-06	6.74673e-06	6.27076e-06	6.94406e-06
430	1.49103e-05	4.40048e-06	4.8698e-06	7.48813e-06	7.0546e-06	7.74466e-06
431	1.49657e-05	4.40048e-06	4.8698e-06	7.48813e-06	7.0546e-06	7.75574e-06
432	1.4356e-05	4.20635e-06	4.55121e-06	7.04329e-06	7.0546e-06	7.44229e-06
433	2.19497e-05	6.4713e-06	7.78258e-06	1.26038e-05	7.83845e-06	1.13292e-05
434	2.1728e-05	6.40659e-06	7.78258e-06	1.23814e-05	7.83845e-06	1.12274e-05
435	3.60841e-05	1.06129e-05	1.46549e-05	1.97212e-05	1.019e-05	1.82526e-05
436	3.64721e-05	1.10012e-05	1.4928e-05	1.97212e-05	1.019e-05	1.84625e-05
437	6.49624e-05	2.36202e-05	3.43617e-05	3.72924e-05	2.97861e-05	3.80046e-05
438	6.78447e-05	2.52381e-05	3.66373e-05	4.0258e-05	3.13538e-05	4.02664e-05
439	6.88978e-05	2.53028e-05	3.70924e-05	4.07769e-05	3.13538e-05	4.06847e-05
440	0.000122608	4.73052e-05	7.30015e-05	7.69572e-05	7.28976e-05	7.85539e-05
441	0.000126599	4.91819e-05	7.60508e-05	7.91814e-05	7.44652e-05	8.10957e-05
442	0.000136022	5.7271e-05	8.65641e-05	8.71885e-05	7.68168e-05	8.87725e-05
443	0.000137131	5.78534e-05	8.72468e-05	8.77075e-05	7.68168e-05	8.93511e-05
444	0.000137408	5.81123e-05	8.73378e-05	8.77816e-05	7.68168e-05	8.94913e-05
445	0.000137408	5.80476e-05	8.73378e-05	8.77816e-05	7.68168e-05	8.94784e-05
446	0.000150045	6.37423e-05	9.77601e-05	9.43801e-05	8.0736e-05	9.73327e-05
447	0.000150323	6.38717e-05	9.78966e-05	9.43801e-05	8.0736e-05	9.74415e-05
448	0.000150489	6.39364e-05	9.78966e-05	9.44542e-05	8.0736e-05	9.75024e-05
449	0.000150045	6.3807e-05	9.77601e-05	9.40835e-05	8.23037e-05	9.75999e-05
450	0.000167616	7.84322e-05	0.000120061	0.000113805	0.000102684	0.00011652
451	0.000167949	7.85616e-05	0.00012088	0.000114101	0.000102684	0.000116835
452	0.000168171	7.89499e-05	0.000121381	0.000114101	0.000102684	0.000117057
453	0.00016806	7.90146e-05	0.000122064	0.000113656	0.000103467	0.000117252
454	0.000168171	7.92734e-05	0.000122564	0.000113879	0.000103467	0.000117471
455	0.000168004	7.92734e-05	0.000122337	0.000113656	0.000103467	0.000117347
456	0.000163515	7.51318e-05	0.000117194	0.000107429	0.000102684	0.000113191
457	0.000145279	6.6525e-05	0.000105816	9.51956e-05	9.0926e-05	0.000100748
458	0.00016418	7.09902e-05	0.000122928	9.86802e-05	9.48452e-05	0.000110325
459	0.000164291	7.09255e-05	0.000122883	9.84578e-05	9.48452e-05	0.000110281
460	0.000164235	7.05372e-05	0.00012261	9.79388e-05	9.40614e-05	0.000109876
461	0.000163681	7.00195e-05	0.000121699	9.66043e-05	9.32775e-05	0.000109056
462	0.000136687	5.23528e-05	0.0001004	7.42882e-05	6.81945e-05	8.63845e-05
463	0.000144946	5.58473e-05	0.000110139	7.70314e-05	6.89783e-05	9.13884e-05
464	0.000145667	5.59767e-05	0.000110458	7.70314e-05	6.89783e-05	9.16223e-05
465	0.000144447	5.50061e-05	0.000108956	7.48072e-05	6.81945e-05	9.02822e-05
466	0.000139015	5.18351e-05	0.000103677	6.84311e-05	6.34914e-05	8.52899e-05
467	0.000134137	4.91819e-05	0.000101356	6.25741e-05	5.72207e-05	8.08939e-05
468	0.000134248	4.96349e-05	0.000102129	6.24999e-05	5.72207e-05	8.11465e-05
469	0.000102709	3.56569e-05	7.96918e-05	3.84045e-05	3.60569e-05	5.85038e-05
470	0.000108252	3.83101e-05	8.34238e-05	4.15183e-05	3.60569e-05	6.15122e-05
471	0.000108474	3.83748e-05	8.34693e-05	4.12959e-05	3.60569e-05	6.15342e-05
472	0.000105259	3.64334e-05	8.042e-05	3.94424e-05	3.21376e-05	5.87385e-05
473	7.37201e-05	2.27143e-05	5.4387e-05	1.99436e-05	1.019e-05	3.6191e-05
474	8.54156e-05	3.4492e-05	6.84958e-05	3.09905e-05	1.41092e-05	4.67006e-05
475	8.5859e-05	3.46215e-05	6.89054e-05	3.1287e-05	1.41092e-05	4.69564e-05
476	8.36418e-05	3.42979e-05	6.71304e-05	3.10646e-05	1.41092e-05	4.60488e-05
477	8.25887e-05	3.39096e-05	6.5674e-05	3.06939e-05	1.41092e-05	4.53951e-05
478	8.39744e-05	3.39743e-05	6.60381e-05	3.06939e-05	1.33254e-05	4.56012e-05
479	8.32538e-05	3.37802e-05	6.60836e-05	3.06939e-05	1.33254e-05	4.54274e-05
480	8.34201e-05	3.37802e-05	6.61747e-05	3.07681e-05	1.25415e-05	4.53369e-05
481	8.31984e-05	3.37802e-05	6.5674e-05	3.06939e-05	1.25415e-05	4.51776e-05
482	7.93184e-05	3.23565e-05	6.26247e-05	2.99525e-05	1.25415e-05	4.33587e-05
483	7.71013e-05	3.20329e-05	6.15324e-05	2.92853e-05	1.25415e-05	4.24987e-05
484	7.50504e-05	3.15152e-05	5.92113e-05	2.89887e-05	1.25415e-05	4.14614e-05
485	7.14475e-05	2.91856e-05	5.57979e-05	2.77283e-05	1.25415e-05	3.93402e-05
486	6.74013e-05	2.63382e-05	4.91531e-05	2.60231e-05	1.09738e-05	3.59779e-05
487	4.73361e-05	2.03199e-05	3.39976e-05	2.26868e-05	7.83845e-06	2.64358e-05
488	5.80338e-05	2.28437e-05	3.87764e-05	2.76542e-05	1.72446e-05	3.29105e-05
489	5.77012e-05	2.28437e-05	3.83667e-05	2.74318e-05	1.64607e-05	3.25608e-05
490	5.84772e-05	2.29731e-05	3.86853e-05	2.81732e-05	1.64607e-05	3.29539e-05
491	5.82001e-05	2.29731e-05	3.83667e-05	2.8099e-05	1.64607e-05	3.28199e-05
492	5.81447e-05	2.29084e-05	3.82757e-05	2.80249e-05	1.64607e-05	3.27629e-05
493	3.69155e-05	8.08913e-06	1.81138e-05	1.58659e-05	1.09738e-05	1.79916e-05
494	3.96869e-05	8.28326e-06	1.86145e-05	1.62366e-05	1.17577e-05	1.89158e-05
495	3.94098e-05	8.15384e-06	1.84324e-05	1.57918e-05	1.17577e-05	1.87091e-05
496	3.65275e-05	7.70085e-06	1.71581e-05	1.46797e-05	1.17577e-05	1.75648e-05
497	5.12715e-05	1.12601e-05	2.32567e-05	2.00919e-05	2.038e-05	2.5252e-05
498	5.14932e-05	1.13248e-05	2.33932e-05	2.04626e-05	2.038e-05	2.54108e-05
499	5.19921e-05	1.15836e-05	2.37573e-05	2.07592e-05	2.11638e-05	2.58512e-05
500	5.19921e-05	1.15836e-05	2.38029e-05	2.07592e-05	2.11638e-05	2.58603e-05
501	5.19921e-05	1.15836e-05	2.38484e-05	2.07592e-05	2.11638e-05	2.58694e-05
502	5.19921e-05	1.15836e-05	2.38029e-05	2.07592e-05	2.11638e-05	2.58603e-05
503	5.14378e-05	1.11306e-05	2.32112e-05	2.04626e-05	2.11638e-05	2.54812e-05
504	5.04955e-05	1.03541e-05	2.16183e-05	2.00919e-05	2.11638e-05	2.47447e-05
505	4.99967e-05	1.01599e-05	2.12997e-05	1.97954e-05	2.11638e-05	2.44831e-05
506	4.19595e-05	8.73626e-06	1.72036e-05	1.60884e-05	2.038e-05	2.08736e-05
507	4.38995e-05	8.86568e-06	1.77042e-05	1.61625e-05	2.038e-05	2.14024e-05
508	4.39549e-05	8.86568e-06	1.74767e-05	1.61625e-05	2.038e-05	2.1368e-05
509	4.38441e-05	8.67154e-06	1.73401e-05	1.59401e-05	2.038e-05	2.12352e-05
510	3.18715e-05	5.11233e-06	1.07864e-05	8.30367e-06	1.4893e-05	1.41934e-05
511	3.50863e-05	5.56532e-06	1.23338e-05	8.97093e-06	1.4893e-05	1.53699e-05
512	3.49755e-05	5.56532e-06	1.24703e-05	8.97093e-06	1.4893e-05	1.5375e-05
513	3.51418e-05	5.69474e-06	1.25158e-05	9.04507e-06	1.25415e-05	1.49878e-05
514	3.03195e-05	5.43589e-06	1.14691e-05	8.45195e-06	1.25415e-05	1.36436e-05
515	3.69709e-05	6.08302e-06	1.45184e-05	9.19335e-06	1.25415e-05	1.58614e-05
516	3.66383e-05	5.88888e-06	1.42453e-05	9.11921e-06	1.25415e-05	1.56866e-05
517	3.64721e-05	5.75946e-06	1.42908e-05	9.11921e-06	1.25415e-05	1.56366e-05
518	3.71372e-05	5.75946e-06	1.44274e-05	9.11921e-06	1.25415e-05	1.5797e-05
519	3.71926e-05	5.75946e-06	1.44729e-05	9.26749e-06	1.25415e-05	1.58468e-05
520	3.71372e-05	5.75946e-06	1.44729e-05	9.19335e-06	1.25415e-05	1.58209e-05
521	3.68046e-05	5.75946e-06	1.44274e-05	9.04507e-06	1.25415e-05	1.57156e-05
522	3.12063e-05	4.52991e-06	1.20152e-05	6.67259e-06	8.62229e-06	1.26093e-05
523	3.23149e-05	4.65934e-06	1.26524e-05	7.11743e-06	1.019e-05	1.33868e-05
524	3.23149e-05	4.65934e-06	1.26979e-05	7.11743e-06	1.019e-05	1.33959e-05
525	3.13172e-05	4.40048e-06	1.22883e-05	6.89501e-06	9.40614e-06	1.28614e-05
526	2.31138e-05	2.52381e-06	9.23897e-06	3.70699e-06	4.70307e-06	8.65733e-06
527	2.4444e-05	2.45909e-06	9.51204e-06	3.78113e-06	5.48691e-06	9.13663e-06
528	1.90675e-05	1.61783e-06	7.5095e-06	2.89146e-06	3.13538e-06	6.84433e-06
529	2.38343e-05	2.20024e-06	9.01141e-06	3.63286e-06	3.13538e-06	8.36284e-06
530	2.42223e-05	2.20024e-06	9.19345e-06	3.63286e-06	3.13538e-06	8.47685e-06
531	2.38343e-05	2.07082e-06	8.78384e-06	3.41044e-06	3.13538e-06	8.24696e-06
532	2.37235e-05	2.26496e-06	9.05692e-06	3.78113e-06	3.13538e-06	8.39238e-06
533	2.98206e-05	2.91209e-06	1.12415e-05	5.04151e-06	7.0546e-06	1.12141e-05
534	2.98206e-05	2.71795e-06	1.08774e-05	4.96737e-06	7.0546e-06	1.10876e-05
535	2.9488e-05	2.71795e-06	1.09684e-05	4.96737e-06	7.83845e-06	1.1196e-05
536	2.95435e-05	2.71795e-06	1.07409e-05	4.81909e-06	8.62229e-06	1.12887e-05
537	3.07075e-05	3.04151e-06	1.13325e-05	5.48635e-06	8.62229e-06	1.1838e-05
538	3.05412e-05	3.23565e-06	1.14235e-05	5.63463e-06	9.40614e-06	1.20482e-05
539	2.93772e-05	3.17094e-06	1.02402e-05	5.48635e-06	9.40614e-06	1.15362e-05
540	2.69383e-05	2.78266e-06	9.42101e-06	5.11565e-06	9.40614e-06	1.07328e-05
541	3.88001e-05	5.37118e-06	1.62478e-05	1.00089e-05	1.41092e-05	1.69074e-05
542	3.89109e-05	5.43589e-06	1.62023e-05	1.0083e-05	1.41092e-05	1.69483e-05
543	3.92435e-05	5.50061e-06	1.62933e-05	1.02313e-05	1.41092e-05	1.70756e-05
544	3.74143e-05	5.56532e-06	1.55196e-05	9.71233e-06	1.33254e-05	1.63074e-05
545	5.45418e-05	1.55958e-05	3.31328e-05	3.00267e-05	3.91922e-05	3.44979e-05
546	5.49298e-05	1.59194e-05	3.3588e-05	3.01749e-05	3.91922e-05	3.47609e-05
547	5.49298e-05	1.59194e-05	3.3861e-05	3.01749e-05	3.91922e-05	3.48155e-05
548	5.49298e-05	1.59194e-05	3.39521e-05	3.01749e-05	3.91922e-05	3.48337e-05
549	5.40984e-05	1.59194e-05	3.32239e-05	2.99525e-05	3.91922e-05	3.44773e-05
550	5.14932e-05	1.55958e-05	3.24047e-05	2.97301e-05	3.91922e-05	3.36832e-05
551	5.25464e-05	1.57253e-05	3.32694e-05	2.98784e-05	3.91922e-05	3.41223e-05
552	5.24909e-05	1.57253e-05	3.32694e-05	2.98784e-05	3.91922e-05	3.41112e-05
553	5.20475e-05	1.57253e-05	3.31328e-05	2.97301e-05	3.91922e-05	3.39656e-05
554	5.19921e-05	1.57253e-05	3.31328e-05	2.97301e-05	3.91922e-05	3.39545e-05
555	5.18258e-05	1.56605e-05	3.31328e-05	2.97301e-05	3.91922e-05	3.39083e-05
556	5.17704e-05	1.56605e-05	3.30418e-05	2.9656e-05	3.91922e-05	3.38642e-05
557	5.17149e-05	1.56605e-05	3.29963e-05	2.9656e-05	3.91922e-05	3.3844e-05
558	4.83892e-05	1.52723e-05	3.20861e-05	2.89887e-05	3.91922e-05	3.27857e-05
559	4.71144e-05	1.52076e-05	3.15399e-05	2.83956e-05	3.91922e-05	3.22899e-05
560	3.80795e-05	1.3525e-05	2.84906e-05	2.57265e-05	3.60569e-05	2.83757e-05
561	3.81903e-05	1.35897e-05	2.84906e-05	2.57265e-05	3.60569e-05	2.84108e-05
562	3.81349e-05	1.35897e-05	2.84451e-05	2.55783e-05	3.60569e-05	2.8361e-05
563	3.81349e-05	1.35897e-05	2.83996e-05	2.55783e-05	3.60569e-05	2.83519e-05
564	3.50863e-05	1.21013e-05	2.46221e-05	2.35765e-05	3.29215e-05	2.56615e-05
565	1.69612e-05	5.04761e-06	1.24248e-05	1.10468e-05	1.019e-05	1.11341e-05
566	1.70166e-05	5.04761e-06	1.24248e-05	1.09727e-05	9.40614e-06	1.09736e-05
567	1.552e-05	4.14163e-06	1.04223e-05	8.00711e-06	9.40614e-06	9.49944e-06
568	4.15715e-06	7.76556e-07	2.68522e-06	1.63108e-06	3.13538e-06	2.47708e-06
569	4.32344e-06	8.41269e-07	2.45766e-06	1.63108e-06	2.35153e-06	2.321e-06
570	2.10629e-06	3.88278e-07	5.91658e-07	3.70699e-07	1.56769e-06	1.00492e-06
571	3.21486e-06	6.4713e-07	8.19219e-07	5.93119e-07	7.83845e-07	1.21163e-06
572	3.21486e-06	4.52991e-07	7.28194e-07	5.93119e-07	7.83845e-07	1.1546e-06
573	1.01989e-05	1.16483e-06	3.14034e-06	1.1121e-06	7.83845e-07	3.28e-06
574	1.09749e-05	1.22955e-06	3.32239e-06	1.1121e-06	7.83845e-07	3.48456e-06
575	1.06977e-05	1.16483e-06	3.23136e-06	1.1121e-06	7.83845e-07	3.39797e-06
576	1.40235e-05	1.4884e-06	4.00507e-06	1.4828e-06	7.83845e-07	4.35672e-06
577	1.41343e-05	1.4884e-06	3.91404e-06	1.40866e-06	7.83845e-07	4.34585e-06
578	2.23378e-05	2.78266e-06	6.41721e-06	2.5949e-06	0	6.82651e-06
579	2.31692e-05	2.84737e-06	6.64477e-06	2.66904e-06	0	7.06608e-06
580	2.35018e-05	2.91209e-06	6.78131e-06	2.74318e-06	0	7.18768e-06
581	5.25464e-05	6.92429e-06	1.99343e-05	9.48991e-06	2.35153e-06	1.82493e-05
582	5.27681e-05	6.92429e-06	1.99343e-05	9.48991e-06	2.35153e-06	1.82936e-05
583	5.29344e-05	6.92429e-06	1.98888e-05	9.56405e-06	2.35153e-06	1.83326e-05
584	7.79881e-05	9.70695e-06	2.99015e-05	1.40866e-05	4.70307e-06	2.72772e-05
585	7.82098e-05	9.70695e-06	3.00835e-05	1.40866e-05	4.70307e-06	2.7358e-05
586	7.82653e-05	9.70695e-06	3.01746e-05	1.41607e-05	4.70307e-06	2.74021e-05
587	8.00944e-05	9.83638e-06	3.04476e-05	1.45314e-05	4.70307e-06	2.79226e-05
588	8.14801e-05	9.90109e-06	3.06752e-05	1.45314e-05	4.70307e-06	2.82582e-05
589	8.18681e-05	9.9658e-06	3.07207e-05	1.47538e-05	4.70307e-06	2.84023e-05
590	8.26441e-05	1.00305e-05	3.09027e-05	1.4828e-05	4.70307e-06	2.86217e-05
591	8.25333e-05	9.9658e-06	3.10393e-05	1.47538e-05	4.70307e-06	2.85991e-05
592	0.000132197	2.04493e-05	5.55248e-05	3.78855e-05	1.09738e-05	5.14061e-05
593	0.00013835	2.0967e-05	5.89382e-05	4.07769e-05	1.25415e-05	5.43147e-05
594	0.000147828	2.39438e-05	6.45817e-05	4.78944e-05	1.41092e-05	5.96714e-05
595	0.000163903	3.21624e-05	7.96007e-05	5.81998e-05	1.64607e-05	7.00653e-05
596	0.000166231	3.33919e-05	8.28776e-05	5.99792e-05	1.64607e-05	7.17881e-05
597	0.000177815	3.90867e-05	9.5439e-05	6.43534e-05	1.64607e-05	7.8631e-05
598	0.000176651	3.91514e-05	9.43467e-05	6.42793e-05	1.64607e-05	7.81778e-05
599	0.000179367	3.95396e-05	9.56665e-05	6.465e-05	1.64607e-05	7.91368e-05
600	0.000165898	3.63687e-05	8.79295e-05	6.06464e-05	1.64607e-05	7.34607e-05
601	0.000170609	3.65628e-05	8.93859e-05	6.08689e-05	1.64607e-05	7.47775e-05
602	0.000170111	3.63687e-05	8.92038e-05	6.0424e-05	1.64607e-05	7.45136e-05
603	0.000165067	3.59804e-05	8.77474e-05	5.95343e-05	1.4893e-05	7.26444e-05
604	0.00018236	4.14163e-05	9.78511e-05	6.53914e-05	2.19477e-05	8.17933e-05
605	0.000182637	4.14163e-05	9.82152e-05	6.54655e-05	2.27315e-05	8.20931e-05
606	0.00018236	4.1481e-05	9.79877e-05	6.52431e-05	2.27315e-05	8.19607e-05
607	0.000181972	4.1481e-05	9.78966e-05	6.53173e-05	2.27315e-05	8.18797e-05
608	0.000180753	4.13516e-05	9.7578e-05	6.50207e-05	2.27315e-05	8.1487e-05
609	0.000180476	4.13516e-05	9.74415e-05	6.48724e-05	2.27315e-05	8.13746e-05
610	0.000159302	3.94102e-05	9.07057e-05	6.19068e-05	2.5083e-05	7.52815e-05
611	0.000168725	4.29694e-05	9.64858e-05	6.68742e-05	2.58669e-05	8.01843e-05
612	0.000168891	4.30989e-05	9.64858e-05	6.68742e-05	2.58669e-05	8.02434e-05
613	0.000169501	4.31636e-05	9.67133e-05	6.66518e-05	2.58669e-05	8.03793e-05
614	0.000167505	4.3293e-05	9.62582e-05	6.70225e-05	2.27315e-05	7.9362e-05
615	0.000167616	4.36813e-05	9.63492e-05	6.71707e-05	2.19477e-05	7.9353e-05
616	0.000127874	3.22918e-05	7.00887e-05	4.27046e-05	1.64607e-05	5.7884e-05
617	0.000144503	3.91514e-05	8.0602e-05	5.37514e-05	1.80284e-05	6.72072e-05
618	0.000145001	3.92808e-05	8.15123e-05	5.41963e-05	1.80284e-05	6.76038e-05
619	0.000143172	3.90219e-05	8.02834e-05	5.301e-05	1.72446e-05	6.65464e-05
620	0.000143172	3.88925e-05	8.03289e-05	5.301e-05	1.88123e-05	6.68431e-05
621	0.000140456	3.77277e-05	7.82809e-05	5.16014e-05	1.88123e-05	6.53757e-05
622	0.000139791	3.75335e-05	7.72796e-05	5.0341e-05	1.88123e-05	6.47515e-05
623	8.49721e-05	2.3232e-05	4.07334e-05	3.05456e-05	1.17577e-05	3.82482e-05
624	9.05704e-05	2.40732e-05	4.32821e-05	3.11388e-05	1.33254e-05	4.0478e-05
625	8.8575e-05	2.37497e-05	4.28269e-05	3.07681e-05	1.33254e-05	3.9849e-05
626	7.87087e-05	2.29084e-05	4.06423e-05	2.99525e-05	1.33254e-05	3.71075e-05
627	0.000102765	3.38449e-05	5.80735e-05	3.98131e-05	1.88123e-05	5.06618e-05
628	0.000103042	3.41038e-05	5.83011e-05	3.99614e-05	1.88123e-05	5.08441e-05
629	0.000103042	3.41038e-05	5.83466e-05	3.99614e-05	1.88123e-05	5.08532e-05
630	0.000103153	3.39743e-05	5.83011e-05	3.9739e-05	1.88123e-05	5.07959e-05
631	0.000101102	3.3586e-05	5.67537e-05	3.72182e-05	1.88123e-05	4.94944e-05
632	0.000101102	3.3586e-05	5.67537e-05	3.70699e-05	1.88123e-05	4.94648e-05
633	0.00010088	3.34566e-05	5.66171e-05	3.69217e-05	1.88123e-05	4.93375e-05
634	9.31202e-05	3.03504e-05	5.15198e-05	3.32888e-05	1.88123e-05	4.54183e-05
635	9.2843e-05	3.00268e-05	5.12922e-05	3.31405e-05	1.88123e-05	4.5223e-05
636	8.99053e-05	2.85384e-05	4.93807e-05	3.1287e-05	1.80284e-05	4.3428e-05
637	6.98401e-05	2.13553e-05	3.90949e-05	2.50593e-05	1.80284e-05	3.46756e-05
638	8.52493e-05	3.37155e-05	5.34313e-05	3.46233e-05	2.74346e-05	4.68908e-05
639	8.60253e-05	3.39743e-05	5.41595e-05	3.47716e-05	2.74346e-05	4.72731e-05
640	8.8187e-05	3.52686e-05	5.59344e-05	3.68475e-05	2.97861e-05	4.92047e-05
641	8.0039e-05	3.30683e-05	5.12467e-05	3.42526e-05	2.82184e-05	4.5365e-05
642	8.2755e-05	3.88278e-05	5.68447e-05	3.75889e-05	2.35153e-05	4.79063e-05
643	8.41407e-05	3.92161e-05	5.78004e-05	3.78855e-05	2.35153e-05	4.85116e-05
644	8.3919e-05	3.92161e-05	5.76184e-05	3.78113e-05	2.35153e-05	4.8416e-05
645	8.3919e-05	3.90219e-05	5.74818e-05	3.75889e-05	2.35153e-05	4.83054e-05
646	7.0339e-05	3.28742e-05	4.62859e-05	3.15095e-05	1.80284e-05	3.98074e-05
647	7.35538e-05	3.37155e-05	4.75602e-05	3.21026e-05	1.80284e-05	4.09921e-05
648	7.36093e-05	3.37155e-05	4.76057e-05	3.20284e-05	1.80284e-05	4.09975e-05
649	7.37755e-05	3.36508e-05	4.76512e-05	3.19543e-05	1.88123e-05	4.11688e-05
650	7.37201e-05	3.36508e-05	4.76057e-05	3.19543e-05	1.88123e-05	4.11486e-05
651	7.36647e-05	3.36508e-05	4.75602e-05	3.19543e-05	1.88123e-05	4.11285e-05
652	7.2667e-05	3.32625e-05	4.71506e-05	3.15095e-05	1.88123e-05	4.06804e-05
653	7.2667e-05	3.32625e-05	4.71506e-05	3.15095e-05	1.88123e-05	4.06804e-05
654	7.17801e-05	3.29389e-05	4.6741e-05	3.06939e-05	1.88123e-05	4.01932e-05
655	7.17801e-05	3.28742e-05	4.66955e-05	3.06198e-05	1.88123e-05	4.01564e-05
656	7.12258e-05	3.26154e-05	4.59673e-05	3.03232e-05	1.80284e-05	3.9632e-05
657	4.81675e-05	2.12259e-05	2.82175e-05	2.00178e-05	1.41092e-05	2.63476e-05
658	4.97195e-05	2.14847e-05	2.86271e-05	1.99436e-05	1.41092e-05	2.67768e-05
659	4.96641e-05	2.12259e-05	2.83541e-05	1.97212e-05	1.33254e-05	2.64581e-05
660	4.91098e-05	2.07082e-05	2.77624e-05	1.89057e-05	1.33254e-05	2.59623e-05
661	4.72806e-05	2.0061e-05	2.6215e-05	1.76453e-05	1.33254e-05	2.49055e-05
662	1.40789e-05	3.04151e-06	5.05185e-06	3.26216e-06	4.70307e-06	6.0275e-06
663	2.11737e-05	5.82417e-06	9.32999e-06	6.00533e-06	4.70307e-06	9.40725e-06
664	2.35572e-05	6.40659e-06	1.09684e-05	7.48813e-06	4.70307e-06	1.06247e-05
665	2.4832e-05	6.73015e-06	1.16511e-05	7.56227e-06	5.48691e-06	1.12525e-05
666	2.51092e-05	6.73015e-06	1.18332e-05	7.56227e-06	5.48691e-06	1.13443e-05
667	2.51092e-05	6.73015e-06	1.18332e-05	7.56227e-06	5.48691e-06	1.13443e-05
668	2.33355e-05	6.34187e-06	1.14235e-05	6.89501e-06	4.70307e-06	1.05398e-05
669	2.6772e-05	7.57142e-06	1.23793e-05	7.48813e-06	4.70307e-06	1.17828e-05
670	2.69938e-05	7.57142e-06	1.25158e-05	7.56227e-06	4.70307e-06	1.18693e-05
671	2.70492e-05	7.57142e-06	1.25158e-05	7.56227e-06	4.70307e-06	1.18804e-05
672	2.72155e-05	7.57142e-06	1.26069e-05	7.63641e-06	4.70307e-06	1.19467e-05
673	2.73818e-05	7.57142e-06	1.26069e-05	7.63641e-06	4.70307e-06	1.19799e-05
674	2.73818e-05	7.57142e-06	1.26524e-05	7.63641e-06	4.70307e-06	1.1989e-05
675	2.72155e-05	7.50671e-06	1.26069e-05	7.63641e-06	4.70307e-06	1.19337e-05
676	2.71046e-05	7.57142e-06	1.26069e-05	7.48813e-06	4.70307e-06	1.18948e-05
677	2.71046e-05	7.57142e-06	1.26069e-05	7.41399e-06	4.70307e-06	1.188e-05
678	2.69938e-05	7.442e-06	1.24703e-05	7.33985e-06	4.70307e-06	1.17898e-05
679	2.32246e-05	6.73015e-06	1.06498e-05	6.52431e-06	7.83845e-07	9.58254e-06
680	2.35018e-05	6.79487e-06	1.06954e-05	6.52431e-06	7.83845e-07	9.66005e-06
681	2.1728e-05	6.53601e-06	1.02402e-05	6.45017e-06	7.83845e-07	9.14765e-06
682	2.25595e-05	6.66544e-06	1.05588e-05	6.45017e-06	7.83845e-07	9.40355e-06
683	2.2504e-05	6.60073e-06	1.03768e-05	6.37603e-06	7.83845e-07	9.32828e-06
684	1.81806e-05	5.24175e-06	7.32746e-06	4.07769e-06	7.83845e-07	7.12227e-06
685	2.10075e-05	5.43589e-06	8.10116e-06	4.22597e-06	7.83845e-07	7.91087e-06
686	2.10075e-05	5.43589e-06	8.14667e-06	4.22597e-06	7.83845e-07	7.91998e-06
687	2.07857e-05	5.37118e-06	8.05565e-06	4.15183e-06	7.83845e-07	7.82964e-06
688	1.6684e-05	3.10622e-06	5.78004e-06	1.8535e-06	7.83845e-07	5.64152e-06
689	1.8236e-05	3.36508e-06	6.28068e-06	1.92764e-06	7.83845e-07	6.11865e-06
690	1.8236e-05	3.36508e-06	6.28068e-06	1.92764e-06	7.83845e-07	6.11865e-06
691	1.60189e-05	2.78266e-06	5.14287e-06	1.40866e-06	7.83845e-07	5.22739e-06
692	1.74046e-05	3.10622e-06	5.64351e-06	1.4828e-06	7.83845e-07	5.6842e-06
693	1.74046e-05	3.10622e-06	5.64351e-06	1.4828e-06	7.83845e-07	5.6842e-06
694	1.71275e-05	2.91209e-06	5.50697e-06	1.33452e-06	7.83845e-07	5.53299e-06
695	1.67395e-05	2.71795e-06	5.32492e-06	1.33452e-06	7.83845e-07	5.38015e-06
696	1.69612e-05	2.71795e-06	5.41595e-06	1.33452e-06	7.83845e-07	5.44269e-06
697	1.68503e-05	2.65323e-06	5.37043e-06	1.33452e-06	7.83845e-07	5.39847e-06
698	1.29703e-05	1.81196e-06	3.50444e-06	1.03796e-06	7.83845e-07	4.0217e-06
699	1.47995e-05	1.87668e-06	4.05058e-06	1.1121e-06	0	4.36777e-06
700	1.44669e-05	1.68254e-06	3.91404e-06	1.1121e-06	0	4.23512e-06
701	1.9012e-05	2.65323e-06	6.14414e-06	2.00178e-06	0	5.96223e-06
702	1.90675e-05	2.65323e-06	6.14414e-06	2.00178e-06	0	5.97333e-06
703	1.90675e-05	2.65323e-06	6.14414e-06	2.00178e-06	0	5.97333e-06
704	1.90675e-05	2.65323e-06	6.14414e-06	2.00178e-06	0	5.97333e-06
705	1.89566e-05	2.65323e-06	6.14414e-06	2.00178e-06	0	5.95115e-06
706	1.89012e-05	2.65323e-06	6.09863e-06	2.00178e-06	0	5.93097e-06
707	1.552e-05	2.07082e-06	4.68775e-06	1.40866e-06	0	4.73745e-06
708	2.03977e-05	2.52381e-06	6.14414e-06	2.37248e-06	2.35153e-06	6.75793e-06
709	2.06195e-05	2.52381e-06	6.09863e-06	2.37248e-06	2.35153e-06	6.79319e-06
710	1.91783e-05	2.52381e-06	5.68902e-06	2.2242e-06	2.35153e-06	6.39337e-06
711	2.65503e-05	3.55922e-06	8.41975e-06	3.48458e-06	3.91922e-06	9.18661e-06
712	2.65503e-05	3.55922e-06	8.41975e-06	3.48458e-06	3.91922e-06	9.18661e-06
713	2.64949e-05	3.55922e-06	8.37424e-06	3.48458e-06	3.91922e-06	9.16643e-06
714	2.62732e-05	3.55922e-06	8.37424e-06	3.3363e-06	3.91922e-06	9.09244e-06
715	2.93218e-05	3.94749e-06	9.64858e-06	3.92941e-06	3.91922e-06	1.01533e-05
716	2.93772e-05	3.94749e-06	9.64858e-06	3.92941e-06	3.91922e-06	1.01644e-05
717	2.91555e-05	4.01221e-06	9.51204e-06	3.92941e-06	3.91922e-06	1.01057e-05
718	2.92109e-05	3.94749e-06	9.7396e-06	4.00355e-06	3.91922e-06	1.01642e-05
719	2.76035e-05	3.81807e-06	9.46653e-06	4.00355e-06	3.91922e-06	9.76217e-06
720	3.65275e-05	6.60073e-06	1.39722e-05	6.00533e-06	5.48691e-06	1.37185e-05
721	3.67492e-05	6.60073e-06	1.40177e-05	6.00533e-06	6.27076e-06	1.39287e-05
722	3.74698e-05	6.66544e-06	1.41998e-05	6.07947e-06	6.27076e-06	1.41371e-05
723	3.74698e-05	6.66544e-06	1.41998e-05	6.07947e-06	6.27076e-06	1.41371e-05
724	3.66938e-05	6.4713e-06	1.37902e-05	6.00533e-06	6.27076e-06	1.38463e-05
725	3.64166e-05	6.40659e-06	1.36081e-05	6.00533e-06	6.27076e-06	1.37415e-05
726	3.41995e-05	6.27716e-06	1.26524e-05	5.78291e-06	6.27076e-06	1.30365e-05
727	3.40332e-05	6.27716e-06	1.26524e-05	5.78291e-06	6.27076e-06	1.30033e-05
728	3.32018e-05	6.27716e-06	1.22428e-05	5.41221e-06	6.27076e-06	1.26809e-05
729	3.20378e-05	6.21245e-06	1.17876e-05	5.26393e-06	5.48691e-06	1.21577e-05
730	2.49429e-05	4.91819e-06	9.87614e-06	4.00355e-06	3.91922e-06	9.532e-06
731	2.47212e-05	4.91819e-06	9.87614e-06	4.00355e-06	3.91922e-06	9.48766e-06
732	2.25595e-05	4.27106e-06	8.92038e-06	3.63286e-06	3.13538e-06	8.50384e-06
733	2.26703e-05	4.27106e-06	8.87487e-06	3.55872e-06	3.13538e-06	8.50207e-06
734	2.12846e-05	4.20635e-06	8.73833e-06	3.41044e-06	3.13538e-06	8.15502e-06
735	2.15063e-05	4.20635e-06	8.78384e-06	3.41044e-06	3.13538e-06	8.20846e-06
736	2.134e-05	4.20635e-06	8.78384e-06	3.41044e-06	3.13538e-06	8.1752e-06
737	2.07303e-05	4.14163e-06	8.2377e-06	3.18802e-06	3.13538e-06	7.88661e-06
738	2.07857e-05	4.14163e-06	8.2377e-06	3.18802e-06	3.13538e-06	7.89769e-06
739	2.0564e-05	4.07692e-06	8.14667e-06	3.11388e-06	3.13538e-06	7.80737e-06
740	2.0176e-05	4.01221e-06	8.01014e-06	2.89146e-06	3.13538e-06	7.64504e-06
741	1.92892e-05	3.94749e-06	7.60053e-06	2.66904e-06	3.13538e-06	7.32833e-06
742	1.89012e-05	3.94749e-06	7.55502e-06	2.66904e-06	3.13538e-06	7.24163e-06
743	1.71829e-05	3.68864e-06	7.0999e-06	2.5949e-06	3.13538e-06	6.74034e-06
744	1.70166e-05	3.68864e-06	7.00887e-06	2.5949e-06	3.13538e-06	6.68888e-06
745	1.68503e-05	3.68864e-06	7.00887e-06	2.5949e-06	2.35153e-06	6.49885e-06
746	1.37463e-05	3.23565e-06	5.64351e-06	2.07592e-06	1.56769e-06	5.25381e-06
747	6.20801e-06	1.94139e-06	3.91404e-06	1.55694e-06	1.56769e-06	3.03761e-06
748	9.36744e-06	2.20024e-06	4.64224e-06	1.63108e-06	1.56769e-06	3.88174e-06
749	9.14573e-06	2.20024e-06	4.64224e-06	1.55694e-06	1.56769e-06	3.82257e-06
750	9.81087e-06	2.20024e-06	4.91531e-06	1.55694e-06	1.56769e-06	4.01021e-06
751	9.70002e-06	2.07082e-06	4.82429e-06	1.40866e-06	1.56769e-06	3.9143e-06
752	9.8663e-06	2.07082e-06	5.00634e-06	1.40866e-06	1.56769e-06	3.98396e-06
753	9.8663e-06	2.07082e-06	4.96082e-06	1.40866e-06	1.56769e-06	3.97486e-06
754	9.92173e-06	1.94139e-06	4.96082e-06	1.40866e-06	1.56769e-06	3.96006e-06
755	8.75773e-06	8.41269e-07	3.32239e-06	3.70699e-07	1.56769e-06	2.97196e-06
756	8.75773e-06	8.41269e-07	3.32239e-06	3.70699e-07	1.56769e-06	2.97196e-06
757	8.48059e-06	8.41269e-07	3.23136e-06	3.70699e-07	1.56769e-06	2.89832e-06
758	8.48059e-06	8.41269e-07	3.23136e-06	3.70699e-07	1.56769e-06	2.89832e-06
759	6.7623e-06	7.76556e-07	2.54868e-06	1.4828e-07	7.83845e-07	2.20393e-06
760	6.7623e-06	7.76556e-07	2.54868e-06	1.4828e-07	0	2.04716e-06
761	6.7623e-06	7.76556e-07	2.54868e-06	1.4828e-07	0	2.04716e-06
762	6.70687e-06	7.76556e-07	2.54868e-06	1.4828e-07	0	2.03608e-06
763	6.54058e-06	7.76556e-07	2.36663e-06	1.4828e-07	0	1.96641e-06
764	6.59601e-06	7.76556e-07	2.36663e-06	1.4828e-07	0	1.9775e-06
765	6.3743e-06	5.82417e-07	2.2301e-06	1.4828e-07	0	1.86702e-06
766	6.48515e-06	5.82417e-07	2.2301e-06	1.4828e-07	0	1.88919e-06
767	6.15258e-06	5.17704e-07	2.13907e-06	1.4828e-07	0	1.79153e-06
768	6.3743e-06	5.17704e-07	2.13907e-06	1.4828e-07	0	1.83587e-06
769	6.3743e-06	5.17704e-07	2.13907e-06	1.4828e-07	0	1.83587e-06
770	6.3743e-06	5.17704e-07	1.95702e-06	1.4828e-07	0	1.79946e-06
771	6.42972e-06	5.17704e-07	2.00253e-06	1.4828e-07	0	1.81965e-06
772	6.3743e-06	3.23565e-07	1.866e-06	1.4828e-07	0	1.74243e-06
773	6.04172e-06	3.23565e-07	1.59293e-06	7.41399e-08	0	1.60647e-06
774	5.82001e-06	2.58852e-07	1.59293e-06	7.41399e-08	0	1.54919e-06
775	6.70687e-06	3.88278e-07	1.82049e-06	7.41399e-08	0	1.79796e-06
776	6.65144e-06	3.88278e-07	1.82049e-06	7.41399e-08	0	1.78687e-06
777	6.7623e-06	4.52991e-07	1.91151e-06	7.41399e-08	0	1.84019e-06
778	6.7623e-06	4.52991e-07	1.91151e-06	7.41399e-08	0	1.84019e-06
779	6.7623e-06	4.52991e-07	1.91151e-06	7.41399e-08	0	1.84019e-06
780	6.87315e-06	4.52991e-07	1.91151e-06	7.41399e-08	0	1.86236e-06
781	7.87087e-06	5.82417e-07	2.2301e-06	2.9656e-07	0	2.19599e-06
782	7.87087e-06	5.82417e-07	2.2301e-06	2.9656e-07	0	2.19599e-06
783	8.36973e-06	1.29426e-06	2.68522e-06	8.89679e-07	7.83845e-07	2.80455e-06
784	8.53601e-06	1.42369e-06	2.68522e-06	8.89679e-07	7.83845e-07	2.86369e-06
785	8.59144e-06	1.42369e-06	2.68522e-06	8.89679e-07	7.83845e-07	2.87477e-06
786	8.59144e-06	1.42369e-06	2.68522e-06	8.89679e-07	7.83845e-07	2.87477e-06
787	8.59144e-06	1.4884e-06	2.68522e-06	8.89679e-07	7.83845e-07	2.88772e-06
788	8.59144e-06	1.4884e-06	2.68522e-06	8.89679e-07	7.83845e-07	2.88772e-06
789	9.0903e-06	1.74725e-06	3.14034e-06	1.26038e-06	7.83845e-07	3.20442e-06
790	8.75773e-06	1.74725e-06	3.09483e-06	1.26038e-06	7.83845e-07	3.12881e-06
791	9.0903e-06	2.07082e-06	3.41341e-06	1.40866e-06	7.83845e-07	3.35341e-06
792	7.48287e-06	2.07082e-06	2.73073e-06	1.33452e-06	7.83845e-07	2.88056e-06
793	9.42287e-06	2.26496e-06	3.04931e-06	1.33452e-06	7.83845e-07	3.3711e-06
794	9.42287e-06	2.26496e-06	3.04931e-06	1.33452e-06	7.83845e-07	3.3711e-06
795	9.42287e-06	2.26496e-06	3.09483e-06	1.33452e-06	7.83845e-07	3.38021e-06
796	9.03487e-06	2.20024e-06	2.95829e-06	1.33452e-06	7.83845e-07	3.26235e-06
797	9.81087e-06	2.26496e-06	3.54995e-06	1.70522e-06	7.83845e-07	3.62297e-06
798	8.09258e-06	2.13553e-06	3.32239e-06	1.77936e-06	7.83845e-07	3.22274e-06
799	1.68503e-05	3.4945e-06	6.28068e-06	2.5949e-06	3.13538e-06	6.47115e-06
800	1.65732e-05	3.4945e-06	6.50824e-06	2.5949e-06	3.13538e-06	6.46124e-06
801	4.14606e-05	2.58852e-05	3.58636e-05	2.15747e-05	1.72446e-05	2.84057e-05
802	4.51744e-05	2.99621e-05	4.33276e-05	2.64679e-05	1.88123e-05	3.27489e-05
803	4.56178e-05	3.1127e-05	4.41013e-05	2.66904e-05	2.038e-05	3.35833e-05
804	4.83892e-05	3.30683e-05	4.74237e-05	2.92853e-05	2.038e-05	3.57093e-05
805	4.88881e-05	3.33272e-05	4.76512e-05	2.95077e-05	2.038e-05	3.59508e-05
806	4.91098e-05	3.33272e-05	4.76967e-05	2.95077e-05	2.038e-05	3.60043e-05
807	4.97749e-05	3.3586e-05	4.81063e-05	2.9656e-05	2.038e-05	3.63006e-05
808	5.11052e-05	3.39096e-05	4.888e-05	2.98042e-05	2.038e-05	3.68158e-05
809	5.14378e-05	3.39096e-05	4.90621e-05	2.99525e-05	2.038e-05	3.69484e-05
810	5.22138e-05	3.42979e-05	4.99268e-05	3.03232e-05	2.11638e-05	3.75851e-05
811	5.22692e-05	3.44273e-05	4.99723e-05	3.03232e-05	2.11638e-05	3.76312e-05
812	5.23247e-05	3.44273e-05	4.99723e-05	3.03232e-05	2.11638e-05	3.76423e-05
813	5.27681e-05	3.4492e-05	5.01544e-05	3.03974e-05	2.11638e-05	3.77951e-05
814	6.77338e-05	4.16752e-05	6.06677e-05	3.58096e-05	2.42992e-05	4.60371e-05
815	6.85098e-05	4.18693e-05	6.11683e-05	3.58837e-05	2.42992e-05	4.63461e-05
816	7.00064e-05	4.20635e-05	6.20331e-05	3.61803e-05	2.42992e-05	4.69165e-05
817	7.0339e-05	4.20635e-05	6.21241e-05	3.61803e-05	2.42992e-05	4.70012e-05
818	7.2279e-05	4.25812e-05	6.38991e-05	3.64027e-05	2.42992e-05	4.78922e-05
819	7.25007e-05	4.25812e-05	6.39901e-05	3.64027e-05	2.42992e-05	4.79548e-05
820	7.27224e-05	4.25812e-05	6.40356e-05	3.64027e-05	2.42992e-05	4.80082e-05
821	7.27224e-05	4.25812e-05	6.40356e-05	3.64027e-05	2.42992e-05	4.80082e-05
822	6.82327e-05	3.7663e-05	5.78004e-05	3.21026e-05	2.11638e-05	4.33925e-05
823	6.43527e-05	3.54627e-05	5.40684e-05	2.98784e-05	1.80284e-05	4.03581e-05
824	4.61166e-05	2.60146e-05	3.86853e-05	2.15747e-05	1.09738e-05	2.8673e-05
825	5.39875e-05	2.71795e-05	4.1325e-05	2.27609e-05	1.17577e-05	3.14021e-05
826	5.38767e-05	2.68559e-05	4.1143e-05	2.24644e-05	1.17577e-05	3.12195e-05
827	5.40429e-05	2.68559e-05	4.11885e-05	2.23902e-05	1.17577e-05	3.1247e-05
828	5.39875e-05	2.66618e-05	4.10064e-05	2.23161e-05	1.17577e-05	3.11459e-05
829	5.18258e-05	2.0514e-05	3.47713e-05	1.80901e-05	9.40614e-06	2.69215e-05
830	4.78904e-05	1.50134e-05	2.86727e-05	1.26779e-05	7.0546e-06	2.22618e-05
831	4.96087e-05	1.50781e-05	2.92643e-05	1.27521e-05	7.0546e-06	2.27516e-05
832	4.96641e-05	1.50781e-05	2.92188e-05	1.27521e-05	7.0546e-06	2.27535e-05
833	4.46755e-05	1.06129e-05	2.29381e-05	9.86061e-06	7.0546e-06	1.90283e-05
834	3.19823e-05	5.88888e-06	1.57927e-05	5.63463e-06	2.35153e-06	1.233e-05
835	3.58069e-05	5.9536e-06	1.67485e-05	5.93119e-06	2.35153e-06	1.33583e-05
836	3.60841e-05	5.88888e-06	1.6976e-05	5.93119e-06	2.35153e-06	1.34463e-05
837	3.57515e-05	5.75946e-06	1.66574e-05	5.85705e-06	2.35153e-06	1.32754e-05
838	3.56961e-05	5.75946e-06	1.65209e-05	5.85705e-06	2.35153e-06	1.3237e-05
839	3.29801e-05	4.91819e-06	1.36536e-05	4.89323e-06	2.35153e-06	1.17593e-05
840	2.24486e-05	3.04151e-06	7.8736e-06	3.18802e-06	2.35153e-06	7.78065e-06
841	3.44766e-05	4.9829e-06	1.40633e-05	4.07769e-06	2.35153e-06	1.19904e-05
842	3.54743e-05	4.91819e-06	1.41543e-05	4.37425e-06	2.35153e-06	1.22545e-05
843	3.54189e-05	4.91819e-06	1.44274e-05	4.52253e-06	2.35153e-06	1.23277e-05
844	3.51418e-05	4.4652e-06	1.44729e-05	4.30011e-06	2.35153e-06	1.21463e-05
845	3.0264e-05	3.04151e-06	1.22883e-05	3.48458e-06	7.83845e-07	9.97245e-06
846	3.49201e-05	4.01221e-06	1.5019e-05	5.48635e-06	7.83845e-07	1.20443e-05
847	3.36452e-05	3.94749e-06	1.45639e-05	5.18979e-06	7.83845e-07	1.1626e-05
848	4.70589e-05	7.442e-06	2.08901e-05	1.14175e-05	3.13538e-06	1.79888e-05
849	4.86109e-05	7.57142e-06	2.17093e-05	1.17141e-05	3.13538e-06	1.85482e-05
850	4.85555e-05	7.442e-06	2.13907e-05	1.164e-05	2.35153e-06	1.82759e-05
851	4.97749e-05	7.442e-06	2.15272e-05	1.18624e-05	2.35153e-06	1.85916e-05
852	4.81675e-05	7.24786e-06	2.12087e-05	1.18624e-05	2.35153e-06	1.81676e-05
853	5.47635e-05	9.51281e-06	2.53503e-05	1.47538e-05	2.35153e-06	2.13464e-05
854	5.48189e-05	9.4481e-06	2.53503e-05	1.47538e-05	2.35153e-06	2.13445e-05
855	5.49298e-05	9.4481e-06	2.54868e-05	1.4828e-05	2.35153e-06	2.14088e-05
856	5.49852e-05	9.4481e-06	2.54868e-05	1.4828e-05	2.35153e-06	2.14199e-05
857	5.45972e-05	9.4481e-06	2.55323e-05	1.4828e-05	2.35153e-06	2.13514e-05
858	5.45972e-05	9.4481e-06	2.55323e-05	1.4828e-05	2.35153e-06	2.13514e-05
859	5.45972e-05	9.4481e-06	2.54868e-05	1.4828e-05	2.35153e-06	2.13423e-05
860	5.35441e-05	9.38339e-06	2.49862e-05	1.47538e-05	2.35153e-06	2.10038e-05
861	5.03847e-05	8.54212e-06	2.30291e-05	1.44573e-05	2.35153e-06	1.9753e-05
862	5.26018e-05	8.93039e-06	2.37573e-05	1.4828e-05	3.13538e-06	2.06506e-05
863	5.24909e-05	8.86568e-06	2.37573e-05	1.4828e-05	3.13538e-06	2.06155e-05
864	5.22692e-05	8.86568e-06	2.36663e-05	1.47538e-05	3.13538e-06	2.05381e-05
865	5.22692e-05	8.86568e-06	2.36208e-05	1.47538e-05	3.13538e-06	2.0529e-05
866	5.18258e-05	8.67154e-06	2.34843e-05	1.47538e-05	3.13538e-06	2.03742e-05
867	3.44766e-05	4.52991e-06	1.14691e-05	6.67259e-06	2.35153e-06	1.18999e-05
868	3.47538e-05	4.65934e-06	1.17421e-05	6.74673e-06	2.35153e-06	1.20507e-05
869	3.44212e-05	4.59462e-06	1.18332e-05	6.82087e-06	2.35153e-06	1.20043e-05
870	3.42549e-05	4.59462e-06	1.18332e-05	6.82087e-06	2.35153e-06	1.1971e-05
871	2.84903e-05	4.20635e-06	9.19345e-06	5.70877e-06	1.56769e-06	9.83331e-06
872	2.83795e-05	4.14163e-06	9.19345e-06	5.63463e-06	1.56769e-06	9.78338e-06
873	2.68275e-05	3.81807e-06	8.51077e-06	5.26393e-06	1.56769e-06	9.19759e-06
874	1.60743e-05	1.61783e-06	5.50697e-06	2.74318e-06	1.56769e-06	5.50199e-06
875	1.58526e-05	1.55311e-06	5.37043e-06	2.74318e-06	1.56769e-06	5.4174e-06
876	1.22497e-05	1.29426e-06	4.23263e-06	1.92764e-06	1.56769e-06	4.25438e-06
877	1.29149e-05	1.42369e-06	4.46019e-06	1.8535e-06	1.56769e-06	4.44399e-06
878	1.25823e-05	1.29426e-06	4.41468e-06	1.77936e-06	1.56769e-06	4.32766e-06
879	1.10857e-05	1.22955e-06	3.732e-06	1.40866e-06	1.56769e-06	3.80472e-06
880	1.29149e-05	1.42369e-06	4.27814e-06	1.70522e-06	1.56769e-06	4.37793e-06
881	1.29149e-05	1.42369e-06	4.27814e-06	1.70522e-06	1.56769e-06	4.37793e-06
882	1.29149e-05	1.42369e-06	4.27814e-06	1.70522e-06	1.56769e-06	4.37793e-06
883	1.19172e-05	1.42369e-06	4.09609e-06	1.70522e-06	1.56769e-06	4.14198e-06
884	9.31202e-06	1.22955e-06	3.82302e-06	1.63108e-06	7.83845e-07	3.3559e-06
885	9.70002e-06	1.22955e-06	3.82302e-06	1.8535e-06	7.83845e-07	3.47799e-06
886	5.59829e-06	7.76556e-07	1.95702e-06	1.40866e-06	7.83845e-07	2.10487e-06
887	7.5383e-06	9.05982e-07	2.82175e-06	1.77936e-06	0	2.60908e-06
888	7.03944e-06	7.11843e-07	2.68522e-06	1.70522e-06	0	2.42834e-06
889	6.48515e-06	7.11843e-07	2.50317e-06	1.33452e-06	0	2.20694e-06
890	8.09258e-06	7.76556e-07	2.77624e-06	1.33452e-06	0	2.59598e-06
891	8.09258e-06	7.76556e-07	2.77624e-06	1.33452e-06	0	2.59598e-06
892	8.3143e-06	8.41269e-07	2.86727e-06	1.40866e-06	0	2.6863e-06
893	8.03716e-06	7.76556e-07	2.73073e-06	1.40866e-06	0	2.59062e-06
894	1.30812e-05	1.35897e-06	4.55121e-06	1.8535e-06	0	4.16898e-06
895	1.3192e-05	1.35897e-06	4.55121e-06	1.8535e-06	0	4.19114e-06
896	1.33029e-05	1.35897e-06	4.64224e-06	1.8535e-06	0	4.23152e-06
897	1.33583e-05	1.35897e-06	4.64224e-06	1.8535e-06	0	4.2426e-06
898	1.31366e-05	1.29426e-06	4.5057e-06	1.8535e-06	0	4.15801e-06
899	1.3192e-05	1.29426e-06	4.46019e-06	1.77936e-06	0	4.14516e-06
900	1.33029e-05	1.4884e-06	4.36917e-06	2.00178e-06	0	4.23245e-06
901	1.23052e-05	1.4884e-06	4.18712e-06	1.77936e-06	0	3.95202e-06
902	4.99967e-05	7.37728e-06	1.94792e-05	1.04537e-05	6.27076e-06	1.87155e-05
903	5.14932e-05	7.57142e-06	2.01164e-05	1.08986e-05	6.27076e-06	1.92701e-05
904	5.21029e-05	7.57142e-06	2.01619e-05	1.10468e-05	7.0546e-06	1.95875e-05
905	5.22138e-05	7.57142e-06	2.01164e-05	1.10468e-05	7.0546e-06	1.96006e-05
906	5.59829e-05	7.9597e-06	2.12997e-05	1.1121e-05	7.83845e-06	2.08404e-05
907	5.60938e-05	8.02441e-06	2.12087e-05	1.10468e-05	7.83845e-06	2.08424e-05
908	7.86533e-05	1.10012e-05	2.9947e-05	1.97954e-05	1.17577e-05	3.02309e-05
909	7.97064e-05	1.10012e-05	3.03566e-05	1.98695e-05	1.17577e-05	3.05383e-05
910	8.44733e-05	1.28132e-05	3.48168e-05	2.44662e-05	1.17577e-05	3.36654e-05
911	8.53047e-05	1.30073e-05	3.54995e-05	2.4911e-05	1.17577e-05	3.4096e-05
912	8.56373e-05	1.3072e-05	3.54995e-05	2.50593e-05	1.17577e-05	3.42052e-05
913	8.40298e-05	1.28779e-05	3.47258e-05	2.4911e-05	1.17577e-05	3.36604e-05
914	0.00011252	3.48156e-05	6.22151e-05	5.36031e-05	1.88123e-05	5.63932e-05
915	0.000115901	3.68864e-05	6.65843e-05	5.84964e-05	1.95961e-05	5.94928e-05
916	0.000116511	3.74041e-05	6.76311e-05	5.94602e-05	1.95961e-05	6.01205e-05
917	0.000118008	3.85042e-05	6.9133e-05	6.07206e-05	1.95961e-05	6.11924e-05
918	0.000117952	3.86337e-05	6.91785e-05	6.0943e-05	1.95961e-05	6.12607e-05
919	0.000115458	3.83101e-05	6.81317e-05	6.10913e-05	1.95961e-05	6.05174e-05
920	0.000141232	4.08339e-05	7.97373e-05	6.58362e-05	2.038e-05	6.96039e-05
921	0.0001455	4.1481e-05	8.18308e-05	6.62069e-05	2.038e-05	7.10797e-05
922	0.000140955	3.99279e-05	7.88726e-05	6.34638e-05	1.95961e-05	6.85631e-05
923	0.000195552	5.57826e-05	0.000114736	7.56968e-05	2.35153e-05	9.30565e-05
924	0.000198047	5.62356e-05	0.000116101	7.59934e-05	2.35153e-05	9.39785e-05
925	0.00020043	5.68827e-05	0.000117512	7.61417e-05	2.35153e-05	9.48963e-05
926	0.000200929	5.69474e-05	0.000117649	7.61417e-05	2.35153e-05	9.50365e-05
927	0.000200818	5.66239e-05	0.000117194	7.56968e-05	2.35153e-05	9.47696e-05
928	0.000201428	5.66239e-05	0.000117512	7.56968e-05	2.35153e-05	9.49552e-05
929	0.000201206	5.65592e-05	0.000117512	7.55486e-05	2.35153e-05	9.48682e-05
930	0.00020043	5.64297e-05	0.000116966	7.4733e-05	2.35153e-05	9.44148e-05
931	0.000200153	5.6365e-05	0.000116739	7.41399e-05	2.35153e-05	9.41824e-05
932	0.000199876	5.62356e-05	0.000116739	7.39916e-05	2.35153e-05	9.40715e-05
933	0.000199654	5.5912e-05	0.000115965	7.29537e-05	2.27315e-05	9.34432e-05
934	0.000194555	5.18351e-05	0.000110412	6.62069e-05	1.95961e-05	8.8521e-05
935	0.000192337	4.97643e-05	0.0001075	6.25741e-05	1.72446e-05	8.5884e-05
936	0.00018818	4.69816e-05	0.000102721	5.75326e-05	1.33254e-05	8.17481e-05
937	0.000172328	3.6304e-05	8.64731e-05	4.26304e-05	1.17577e-05	6.98986e-05
938	0.000133417	2.30378e-05	6.22151e-05	2.18713e-05	4.70307e-06	4.90489e-05
939	0.000152484	2.86679e-05	7.50495e-05	2.8099e-05	1.33254e-05	5.95252e-05
940	0.000152595	2.86679e-05	7.51861e-05	2.8099e-05	1.33254e-05	5.95747e-05
941	0.000151099	2.78913e-05	7.41848e-05	2.758e-05	1.41092e-05	5.89729e-05
942	0.000149048	2.705e-05	7.13631e-05	2.72835e-05	1.41092e-05	5.77708e-05
943	0.000122442	1.86373e-05	5.22935e-05	2.07592e-05	1.33254e-05	4.54915e-05
944	0.000130091	2.39438e-05	5.98485e-05	2.60231e-05	1.56769e-05	5.11167e-05
945	0.000129592	2.38791e-05	5.9803e-05	2.58007e-05	1.56769e-05	5.09503e-05
946	0.00012671	2.36202e-05	5.85286e-05	2.46886e-05	1.4893e-05	4.96881e-05
947	0.000127541	2.39438e-05	5.88017e-05	2.47627e-05	1.4893e-05	4.99884e-05
948	0.000124825	2.38144e-05	5.74818e-05	2.43179e-05	1.4893e-05	4.90664e-05
949	7.89858e-05	1.65018e-05	3.75475e-05	1.77194e-05	1.33254e-05	3.2816e-05
950	8.25333e-05	1.70195e-05	3.87308e-05	1.86833e-05	1.41092e-05	3.42152e-05
951	8.23116e-05	1.69548e-05	3.85488e-05	1.86091e-05	1.41092e-05	3.41067e-05
952	6.17475e-05	1.45604e-05	3.04021e-05	1.73487e-05	1.33254e-05	2.74768e-05
953	6.2967e-05	1.46899e-05	3.08117e-05	1.81643e-05	1.33254e-05	2.79917e-05
954	6.23018e-05	1.46899e-05	3.08117e-05	1.82384e-05	1.33254e-05	2.78734e-05
955	6.1415e-05	1.46251e-05	3.07207e-05	1.82384e-05	1.33254e-05	2.76649e-05
956	5.77567e-05	1.43663e-05	3.03111e-05	1.77936e-05	1.33254e-05	2.67106e-05
957	5.97521e-05	1.47546e-05	3.06297e-05	1.8535e-05	1.33254e-05	2.73994e-05
958	5.88098e-05	1.43663e-05	2.95829e-05	1.76453e-05	1.33254e-05	2.67459e-05
959	5.93641e-05	1.43663e-05	2.95829e-05	1.77194e-05	1.33254e-05	2.68716e-05
960	5.76458e-05	1.3978e-05	2.89457e-05	1.73487e-05	1.25415e-05	2.60919e-05
961	5.57058e-05	1.34603e-05	2.70342e-05	1.63108e-05	1.09738e-05	2.4697e-05
962	5.24909e-05	1.18425e-05	2.38939e-05	1.4828e-05	7.83845e-06	2.21788e-05
963	3.95761e-05	6.21245e-06	1.31985e-05	9.19335e-06	3.13538e-06	1.42632e-05
964	2.49983e-05	3.88278e-06	7.73707e-06	5.93119e-06	2.35153e-06	8.98017e-06
965	2.74372e-05	4.01221e-06	8.32872e-06	6.15361e-06	3.13538e-06	9.81342e-06
966	2.73818e-05	3.94749e-06	8.46526e-06	6.15361e-06	3.13538e-06	9.81671e-06
967	2.0176e-05	2.58852e-06	6.3717e-06	5.18979e-06	1.56769e-06	7.17874e-06
968	2.61623e-05	3.30036e-06	9.87614e-06	6.37603e-06	1.56769e-06	9.4565e-06
969	2.6384e-05	3.42979e-06	1.00582e-05	6.59845e-06	1.56769e-06	9.60763e-06
970	2.03977e-05	2.65323e-06	7.8736e-06	4.81909e-06	7.83845e-07	7.30549e-06
971	2.55526e-05	4.07692e-06	1.16056e-05	6.30189e-06	1.56769e-06	9.82094e-06
972	2.59406e-05	4.33577e-06	1.18332e-05	6.30189e-06	1.56769e-06	9.99583e-06
973	2.53863e-05	4.52991e-06	1.18787e-05	6.22775e-06	1.56769e-06	9.91807e-06
974	3.24812e-05	9.70695e-06	1.90241e-05	9.41577e-06	2.35153e-06	1.45959e-05
975	3.26475e-05	9.9658e-06	1.93882e-05	9.78647e-06	2.35153e-06	1.48279e-05
976	3.29246e-05	1.03541e-05	2.00709e-05	1.0083e-05	2.35153e-06	1.51568e-05
977	3.29246e-05	1.03541e-05	2.02074e-05	1.0083e-05	2.35153e-06	1.51841e-05
978	3.29246e-05	1.04188e-05	2.02074e-05	1.0083e-05	2.35153e-06	1.51971e-05
979	3.29246e-05	1.04188e-05	2.01619e-05	1.0083e-05	2.35153e-06	1.5188e-05
980	3.29246e-05	1.04188e-05	2.01619e-05	1.0083e-05	2.35153e-06	1.5188e-05
981	3.29246e-05	1.04188e-05	2.01619e-05	1.0083e-05	2.35153e-06	1.5188e-05
982	3.27583e-05	1.02247e-05	2.00709e-05	1.00089e-05	2.35153e-06	1.50829e-05
983	3.22041e-05	1.01599e-05	1.98888e-05	1.00089e-05	2.35153e-06	1.49226e-05
984	3.22595e-05	1.02247e-05	1.98888e-05	1.00089e-05	2.35153e-06	1.49467e-05
985	3.19269e-05	1.02247e-05	1.97978e-05	9.93475e-06	2.35153e-06	1.48471e-05
986	3.12063e-05	1.02247e-05	1.96612e-05	9.71233e-06	2.35153e-06	1.46312e-05
987	3.03195e-05	1.01599e-05	1.93882e-05	9.34163e-06	2.35153e-06	1.43122e-05
988	2.72155e-05	9.64224e-06	1.82959e-05	8.52609e-06	2.35153e-06	1.32063e-05
989	2.72709e-05	9.70695e-06	1.82959e-05	8.52609e-06	2.35153e-06	1.32303e-05
990	2.43332e-05	9.18925e-06	1.70671e-05	7.63641e-06	2.35153e-06	1.21155e-05
991	2.31692e-05	8.67154e-06	1.63844e-05	7.11743e-06	2.35153e-06	1.15388e-05
992	2.31692e-05	8.67154e-06	1.63844e-05	7.04329e-06	2.35153e-06	1.1524e-05
993	2.25595e-05	8.54212e-06	1.60658e-05	6.82087e-06	2.35153e-06	1.1268e-05
994	2.22269e-05	8.4774e-06	1.58382e-05	6.67259e-06	2.35153e-06	1.11133e-05
995	1.75709e-05	6.14774e-06	1.16511e-05	5.56049e-06	1.56769e-06	8.49958e-06
996	1.54646e-05	4.59462e-06	9.46653e-06	3.78113e-06	7.83845e-07	6.81815e-06
997	7.26115e-06	2.26496e-06	3.91404e-06	1.4828e-06	7.83845e-07	3.14136e-06
998	9.64459e-06	2.39438e-06	4.23263e-06	1.77936e-06	0	3.61019e-06
999	9.75544e-06	2.32967e-06	4.18712e-06	1.8535e-06	0	3.62515e-06
1000	9.64459e-06	2.26496e-06	3.95956e-06	1.8535e-06	0	3.54452e-06
1001	6.7623e-06	6.4713e-07	1.27434e-06	5.18979e-07	0	1.84055e-06
1002	8.7023e-06	7.76556e-07	1.77497e-06	5.18979e-07	0	2.35456e-06
1003	8.36973e-06	7.11843e-07	1.68395e-06	5.18979e-07	0	2.2569e-06
1004	7.64916e-06	5.82417e-07	1.72946e-06	4.44839e-07	0	2.08118e-06
1005	9.25659e-06	5.82417e-07	2.00253e-06	6.67259e-07	0	2.50176e-06
1006	9.42287e-06	5.17704e-07	1.95702e-06	6.67259e-07	0	2.51297e-06
1007	9.70002e-06	5.17704e-07	2.04805e-06	8.15539e-07	0	2.61626e-06
1008	9.58916e-06	5.82417e-07	2.00253e-06	8.15539e-07	0	2.59793e-06
1009	8.64687e-06	5.17704e-07	1.72946e-06	8.15539e-07	0	2.34191e-06
1010	9.64459e-06	7.11843e-07	1.72946e-06	8.89679e-07	0	2.59511e-06
1011	9.75544e-06	7.11843e-07	1.72946e-06	8.89679e-07	0	2.61728e-06
1012	9.75544e-06	7.11843e-07	1.72946e-06	8.89679e-07	0	2.61728e-06
1013	9.25659e-06	5.82417e-07	1.59293e-06	8.89679e-07	0	2.46432e-06
1014	1.10857e-05	6.4713e-07	1.95702e-06	1.03796e-06	0	2.94556e-06
1015	1.10303e-05	6.4713e-07	1.866e-06	1.03796e-06	0	2.91628e-06
1016	1.73492e-05	1.55311e-06	3.77751e-06	1.77936e-06	0	4.89184e-06
1017	1.75155e-05	1.61783e-06	3.82302e-06	1.77936e-06	0	4.94714e-06
1018	1.76263e-05	1.61783e-06	3.77751e-06	1.77936e-06	0	4.9602e-06
1019	1.79589e-05	1.61783e-06	3.95956e-06	2.00178e-06	0	5.10761e-06
1020	1.79589e-05	1.61783e-06	3.95956e-06	2.00178e-06	0	5.10761e-06
1021	1.79589e-05	1.61783e-06	3.95956e-06	2.00178e-06	0	5.10761e-06
1022	1.7848e-05	1.61783e-06	3.95956e-06	1.92764e-06	0	5.07061e-06
1023	1.7848e-05	1.61783e-06	3.95956e-06	1.92764e-06	0	5.07061e-06
1024	1.77926e-05	1.61783e-06	3.95956e-06	1.8535e-06	0	5.0447e-06
1025	1.76817e-05	1.55311e-06	3.95956e-06	1.8535e-06	0	5.00957e-06
1026	1.55755e-05	1.42369e-06	3.18585e-06	1.77936e-06	0	4.39288e-06
1027	1.57972e-05	1.42369e-06	3.18585e-06	1.77936e-06	1.56769e-06	4.75076e-06
1028	1.5132e-05	1.35897e-06	3.09483e-06	1.63108e-06	1.56769e-06	4.55691e-06
1029	1.25823e-05	1.29426e-06	2.86727e-06	1.26038e-06	1.56769e-06	3.91438e-06
1030	1.54092e-05	1.61783e-06	3.27687e-06	1.4828e-06	1.56769e-06	4.67088e-06
1031	1.54092e-05	1.61783e-06	3.27687e-06	1.4828e-06	1.56769e-06	4.67088e-06
1032	1.54092e-05	1.61783e-06	3.27687e-06	1.4828e-06	1.56769e-06	4.67088e-06
1033	1.46332e-05	1.55311e-06	3.09483e-06	1.33452e-06	1.56769e-06	4.43667e-06
1034	1.52429e-05	2.07082e-06	3.732e-06	1.40866e-06	1.56769e-06	4.80441e-06
1035	1.51875e-05	2.07082e-06	3.732e-06	1.40866e-06	1.56769e-06	4.79333e-06
1036	1.48549e-05	2.0061e-06	3.45892e-06	1.33452e-06	1.56769e-06	4.64443e-06
1037	1.33583e-05	1.74725e-06	3.14034e-06	1.1121e-06	1.56769e-06	4.18514e-06
1038	1.47995e-05	1.68254e-06	3.45892e-06	1.18624e-06	1.56769e-06	4.53898e-06
1039	1.45223e-05	1.61783e-06	3.04931e-06	1.1121e-06	1.56769e-06	4.37385e-06
1040	1.46886e-05	1.68254e-06	3.18585e-06	1.18624e-06	1.56769e-06	4.46218e-06
1041	1.01434e-05	1.42369e-06	2.00253e-06	7.41399e-07	1.56769e-06	3.17574e-06
1042	1.76817e-05	2.84737e-06	5.05185e-06	3.41044e-06	2.35153e-06	6.26858e-06
1043	1.80697e-05	2.91209e-06	5.2339e-06	3.3363e-06	2.35153e-06	6.3807e-06
1044	1.82915e-05	2.9768e-06	5.32492e-06	3.41044e-06	2.35153e-06	6.47104e-06
1045	1.77372e-05	2.91209e-06	5.2339e-06	3.3363e-06	2.35153e-06	6.3142e-06
1046	1.96217e-05	3.75335e-06	6.46273e-06	4.07769e-06	3.13538e-06	7.41017e-06
1047	2.00097e-05	4.01221e-06	6.91785e-06	4.07769e-06	3.91922e-06	7.78733e-06
1048	1.91229e-05	3.81807e-06	7.00887e-06	4.67081e-06	7.0546e-06	8.33505e-06
1049	5.82001e-05	1.52076e-05	2.8263e-05	2.46886e-05	2.19477e-05	2.96614e-05
1050	5.97521e-05	1.54664e-05	3.02201e-05	2.52076e-05	2.19477e-05	3.05188e-05
1051	6.00847e-05	1.55311e-05	3.03111e-05	2.52817e-05	2.19477e-05	3.06313e-05
1052	6.00847e-05	1.55311e-05	3.04021e-05	2.52817e-05	2.19477e-05	3.06495e-05
1053	5.99184e-05	1.55311e-05	3.04021e-05	2.53558e-05	2.19477e-05	3.0631e-05
1054	6.0251e-05	1.55311e-05	3.04476e-05	2.53558e-05	2.19477e-05	3.07066e-05
1055	6.0251e-05	1.54664e-05	3.04476e-05	2.53558e-05	2.19477e-05	3.06937e-05
1056	6.0251e-05	1.54664e-05	3.04476e-05	2.543e-05	2.19477e-05	3.07085e-05
1057	5.96412e-05	1.52076e-05	3.00835e-05	2.53558e-05	2.19477e-05	3.04472e-05
1058	5.91978e-05	1.5337e-05	3.0038e-05	2.53558e-05	2.19477e-05	3.03753e-05
1059	6.31332e-05	1.56605e-05	3.14489e-05	2.64679e-05	2.35153e-05	3.20452e-05
1060	6.32441e-05	1.57253e-05	3.14034e-05	2.65421e-05	2.35153e-05	3.2086e-05
1061	6.23018e-05	1.54017e-05	3.15854e-05	2.66162e-05	2.35153e-05	3.18841e-05
1062	0.000105924	2.7503e-05	5.31582e-05	4.9303e-05	3.91922e-05	5.50161e-05
1063	0.000112576	3.04151e-05	5.8028e-05	5.54566e-05	4.5463e-05	6.03877e-05
1064	0.000112908	3.0674e-05	5.83921e-05	5.63463e-05	4.5463e-05	6.07567e-05
1065	0.000148272	5.37765e-05	9.02506e-05	9.40835e-05	8.70068e-05	9.46779e-05
1066	0.000152318	5.59767e-05	9.39371e-05	9.82354e-05	9.01421e-05	9.81219e-05
1067	0.000152595	5.60415e-05	9.39371e-05	9.83836e-05	9.01421e-05	9.82199e-05
1068	0.000152928	5.63003e-05	9.43012e-05	9.86802e-05	9.0926e-05	9.86271e-05
1069	0.000152983	5.62356e-05	9.43012e-05	9.81612e-05	9.01421e-05	9.83646e-05
1070	0.000153039	5.62356e-05	9.43467e-05	9.81612e-05	9.01421e-05	9.83849e-05
1071	0.000152928	5.61062e-05	9.43467e-05	9.80129e-05	9.01421e-05	9.83072e-05
1072	0.000151376	5.48766e-05	9.25717e-05	9.69008e-05	8.93583e-05	9.70167e-05
1073	0.000151154	5.42942e-05	9.23442e-05	9.58629e-05	8.85744e-05	9.64459e-05
1074	0.000151487	5.42942e-05	9.20256e-05	9.57146e-05	8.85744e-05	9.64192e-05
1075	0.000143505	5.15763e-05	8.66551e-05	9.17111e-05	8.54391e-05	9.17773e-05
1076	0.000155921	5.52002e-05	9.71684e-05	9.71974e-05	8.85744e-05	9.88123e-05
1077	0.000156309	5.49413e-05	9.7214e-05	9.6975e-05	8.85744e-05	9.88027e-05
1078	0.000156808	5.50061e-05	9.75325e-05	9.70491e-05	8.77906e-05	9.88373e-05
1079	0.000157307	5.51355e-05	9.80787e-05	9.69008e-05	8.70068e-05	9.88858e-05
1080	0.000153759	5.35177e-05	9.57121e-05	9.4306e-05	8.46552e-05	9.639e-05
1081	0.000155422	5.39706e-05	9.65768e-05	9.34163e-05	8.46552e-05	9.68082e-05
1082	0.000155145	5.39059e-05	9.66678e-05	9.30456e-05	8.46552e-05	9.66839e-05
1083	0.00015448	5.35177e-05	9.60761e-05	9.20076e-05	8.46552e-05	9.61473e-05
1084	0.000153925	5.31941e-05	9.52569e-05	9.06731e-05	8.46552e-05	9.55409e-05
1085	0.000121001	3.45567e-05	6.89054e-05	5.4048e-05	5.40853e-05	6.65193e-05
1086	0.000132585	3.71453e-05	7.5095e-05	5.75326e-05	5.48691e-05	7.14454e-05
1087	0.000132474	3.66923e-05	7.47765e-05	5.70877e-05	5.48691e-05	7.11799e-05
1088	0.000132696	3.66923e-05	7.46399e-05	5.71619e-05	5.48691e-05	7.12118e-05
1089	0.00012998	3.44273e-05	7.25919e-05	5.31583e-05	5.09499e-05	6.82215e-05
1090	0.000121167	2.53028e-05	6.22606e-05	4.3446e-05	3.37053e-05	5.71763e-05
1091	0.000121666	2.51086e-05	6.25337e-05	4.24822e-05	3.29215e-05	5.69424e-05
1092	9.1291e-05	1.41074e-05	4.32821e-05	2.29092e-05	9.40614e-06	3.61992e-05
1093	9.38962e-05	1.52076e-05	4.53301e-05	2.37989e-05	1.019e-05	3.76846e-05
1094	9.20116e-05	1.50134e-05	4.42833e-05	2.29834e-05	1.019e-05	3.68963e-05
1095	8.47504e-05	1.43663e-05	4.08244e-05	2.00178e-05	7.0546e-06	3.34027e-05
1096	5.99738e-05	1.17778e-05	3.14489e-05	1.49021e-05	4.70307e-06	2.45611e-05
1097	6.79001e-05	1.28779e-05	3.51354e-05	1.57918e-05	4.70307e-06	2.72817e-05
1098	6.79001e-05	1.28132e-05	3.51809e-05	1.57918e-05	4.70307e-06	2.72778e-05
1099	5.74795e-05	1.01599e-05	2.66246e-05	1.18624e-05	3.91922e-06	2.20091e-05
1100	5.78121e-05	9.9658e-06	2.62605e-05	1.14175e-05	3.91922e-06	2.1875e-05
1101	5.04401e-05	8.54212e-06	2.23465e-05	9.26749e-06	3.91922e-06	1.89031e-05
1102	5.26572e-05	8.86568e-06	2.32112e-05	9.78647e-06	4.70307e-06	1.98447e-05
1103	5.24355e-05	8.80097e-06	2.30747e-05	9.71233e-06	4.70307e-06	1.97453e-05
1104	5.29898e-05	8.93039e-06	2.34388e-05	9.71233e-06	4.70307e-06	1.99549e-05
1105	4.81675e-05	7.83027e-06	2.01164e-05	7.71055e-06	3.13538e-06	1.7392e-05
1106	5.48189e-05	1.05482e-05	2.65791e-05	8.82265e-06	3.13538e-06	2.07808e-05
1107	5.48189e-05	1.05482e-05	2.65791e-05	8.74851e-06	3.13538e-06	2.0766e-05
1108	5.47635e-05	1.05482e-05	2.64881e-05	8.67437e-06	3.13538e-06	2.07219e-05
1109	5.46527e-05	1.05482e-05	2.64881e-05	8.52609e-06	3.13538e-06	2.06701e-05
1110	5.11052e-05	8.54212e-06	2.29381e-05	6.22775e-06	3.13538e-06	1.83897e-05
1111	4.88327e-05	7.83027e-06	2.21644e-05	5.93119e-06	3.13538e-06	1.75788e-05
1112	2.90446e-05	5.37118e-06	1.44274e-05	4.07769e-06	7.83845e-07	1.07409e-05
1113	3.79686e-05	9.18925e-06	1.93882e-05	6.52431e-06	7.83845e-07	1.47708e-05
1114	3.85229e-05	9.64224e-06	2.00709e-05	6.74673e-06	7.83845e-07	1.51533e-05
1115	3.84675e-05	1.09365e-05	2.2392e-05	7.78469e-06	7.83845e-07	1.60729e-05
1116	4.63384e-05	1.32662e-05	2.68067e-05	8.82265e-06	2.35153e-06	1.95171e-05
1117	4.24584e-05	1.28132e-05	2.48041e-05	7.93297e-06	2.35153e-06	1.8072e-05
1118	5.99738e-05	1.87668e-05	3.40886e-05	1.5347e-05	7.83845e-06	2.72029e-05
1119	5.94195e-05	1.87668e-05	3.41796e-05	1.52728e-05	7.83845e-06	2.70954e-05
1120	6.24127e-05	1.94786e-05	3.52719e-05	1.63108e-05	8.62229e-06	2.84193e-05
1121	8.63579e-05	3.13858e-05	5.70722e-05	2.77283e-05	2.5083e-05	4.55254e-05
1122	8.69676e-05	3.15799e-05	5.75274e-05	2.79507e-05	2.5083e-05	4.58217e-05
1123	8.7411e-05	3.15152e-05	5.8028e-05	2.81732e-05	2.5083e-05	4.60421e-05
1124	8.77436e-05	3.15152e-05	5.8028e-05	2.81732e-05	2.5083e-05	4.61086e-05
1125	8.69676e-05	3.11917e-05	5.69812e-05	2.83956e-05	2.5083e-05	4.57238e-05
1126	0.000101933	4.847e-05	7.36842e-05	4.52995e-05	3.21376e-05	6.03049e-05
1127	0.000102709	5.0282e-05	7.50495e-05	4.64857e-05	3.29215e-05	6.14895e-05
1128	0.000106146	5.38412e-05	7.94642e-05	5.086e-05	3.37053e-05	6.48033e-05
1129	0.00010537	5.48766e-05	7.96918e-05	5.24169e-05	3.37053e-05	6.52121e-05
1130	0.000114959	6.45836e-05	9.06602e-05	6.12396e-05	3.68407e-05	7.36566e-05
1131	0.000116234	6.58131e-05	9.32089e-05	6.30189e-05	3.84084e-05	7.53367e-05
1132	0.000116068	6.58778e-05	9.30268e-05	6.30931e-05	3.84084e-05	7.52948e-05
1133	0.000116234	6.59425e-05	9.32999e-05	6.30931e-05	3.84084e-05	7.53956e-05
1134	0.000116289	6.58778e-05	9.31634e-05	6.30189e-05	3.84084e-05	7.53515e-05
1135	0.000116178	6.56837e-05	9.31634e-05	6.29448e-05	3.84084e-05	7.52757e-05
1136	0.000116178	6.54248e-05	9.30723e-05	6.27965e-05	3.84084e-05	7.5176e-05
1137	0.000112409	6.18656e-05	8.74744e-05	5.93119e-05	3.5273e-05	7.12668e-05
1138	0.000107753	6.05067e-05	8.48346e-05	5.84222e-05	3.44892e-05	6.92011e-05
1139	0.0001215	7.84969e-05	0.000100991	7.58451e-05	5.17337e-05	8.57133e-05
1140	0.000123052	8.26385e-05	0.00010577	8.14056e-05	5.48691e-05	8.9547e-05
1141	0.000123107	8.28326e-05	0.000105952	8.15539e-05	5.48691e-05	8.96629e-05
1142	0.000122719	8.32209e-05	0.000105998	8.15539e-05	5.48691e-05	8.96722e-05
1143	0.000122664	8.36739e-05	0.000105907	8.15539e-05	5.48691e-05	8.97336e-05
1144	0.000122497	8.38033e-05	0.000106089	8.12573e-05	5.40853e-05	8.95464e-05
1145	0.000120003	8.20561e-05	0.000103586	7.86624e-05	5.33014e-05	8.75218e-05
1146	0.000119061	8.14737e-05	0.000103131	7.80693e-05	5.33014e-05	8.70073e-05
1147	0.000118008	7.90793e-05	0.000100809	7.58451e-05	5.33014e-05	8.54086e-05
1148	9.47276e-05	5.7271e-05	7.63239e-05	5.68653e-05	4.23276e-05	6.55031e-05
1149	9.50602e-05	5.83064e-05	7.77348e-05	5.6717e-05	4.23276e-05	6.60292e-05
1150	9.45613e-05	5.79181e-05	7.72796e-05	5.59015e-05	4.23276e-05	6.55976e-05
1151	6.81773e-05	4.44578e-05	5.89837e-05	4.10735e-05	3.44892e-05	4.94363e-05
1152	6.92304e-05	4.45225e-05	5.92113e-05	4.12218e-05	3.44892e-05	4.9735e-05
1153	6.35767e-05	4.34871e-05	5.69357e-05	4.00355e-05	3.05699e-05	4.6921e-05
1154	6.7235e-05	4.3293e-05	5.71633e-05	3.99614e-05	3.05699e-05	4.76445e-05
1155	6.7235e-05	4.32283e-05	5.70267e-05	3.99614e-05	3.05699e-05	4.76043e-05
1156	6.31332e-05	4.17399e-05	5.45691e-05	3.91459e-05	3.05699e-05	4.58316e-05
1157	6.65698e-05	4.18693e-05	5.58434e-05	3.96648e-05	3.13538e-05	4.70602e-05
1158	6.65698e-05	4.18693e-05	5.57979e-05	3.96648e-05	3.13538e-05	4.70511e-05
1159	6.61264e-05	4.15457e-05	5.54338e-05	3.8701e-05	2.97861e-05	4.63186e-05
1160	6.58492e-05	4.13516e-05	5.48877e-05	3.78855e-05	2.82184e-05	4.56385e-05
1161	6.59047e-05	4.12222e-05	5.48877e-05	3.78113e-05	2.82184e-05	4.56089e-05
1162	6.23572e-05	3.92161e-05	5.22479e-05	3.57354e-05	2.82184e-05	4.3555e-05
1163	3.37561e-05	7.18314e-06	1.66119e-05	6.96915e-06	1.17577e-05	1.52556e-05
1164	3.44212e-05	6.989e-06	1.62478e-05	7.11743e-06	1.09738e-05	1.51498e-05
1165	3.00423e-05	5.9536e-06	1.31985e-05	4.96737e-06	9.40614e-06	1.27136e-05
1166	2.0564e-05	4.72405e-06	9.60306e-06	3.85527e-06	4.70307e-06	8.68989e-06
1167	2.40006e-05	5.37118e-06	1.08774e-05	4.74495e-06	4.70307e-06	9.93944e-06
1168	2.4056e-05	5.24175e-06	1.06954e-05	4.67081e-06	4.70307e-06	9.87341e-06
1169	2.16726e-05	2.58852e-06	6.78131e-06	3.41044e-06	1.56769e-06	7.20411e-06
1170	2.43332e-05	2.9768e-06	7.8736e-06	3.92941e-06	1.56769e-06	8.13614e-06
1171	2.42778e-05	3.04151e-06	7.82809e-06	3.92941e-06	1.56769e-06	8.1289e-06
1172	2.46658e-05	3.04151e-06	8.2377e-06	3.92941e-06	1.56769e-06	8.28842e-06
1173	2.51092e-05	3.04151e-06	8.73833e-06	4.07769e-06	1.56769e-06	8.50688e-06
1174	2.50538e-05	3.23565e-06	9.01141e-06	4.37425e-06	1.56769e-06	8.64856e-06
1175	2.43332e-05	3.10622e-06	8.69282e-06	4.22597e-06	1.56769e-06	8.38518e-06
1176	1.85686e-05	2.52381e-06	6.69029e-06	3.26216e-06	1.56769e-06	6.52251e-06
1177	2.134e-05	2.78266e-06	7.28194e-06	3.92941e-06	7.83845e-07	7.22357e-06
1178	2.15063e-05	2.78266e-06	7.32746e-06	3.92941e-06	7.83845e-07	7.26594e-06
1179	2.16726e-05	2.78266e-06	7.32746e-06	4.00355e-06	7.83845e-07	7.31402e-06
1180	2.15617e-05	2.78266e-06	7.32746e-06	4.00355e-06	7.83845e-07	7.29184e-06
1181	2.15617e-05	2.78266e-06	7.32746e-06	4.00355e-06	7.83845e-07	7.29184e-06
1182	1.57972e-05	2.39438e-06	6.09863e-06	3.78113e-06	7.83845e-07	5.77104e-06
1183	1.65177e-05	2.45909e-06	6.41721e-06	3.92941e-06	0	5.86468e-06
1184	1.65177e-05	2.45909e-06	6.32619e-06	3.92941e-06	0	5.84648e-06
1185	1.65177e-05	2.45909e-06	6.32619e-06	3.92941e-06	0	5.84648e-06
1186	1.41897e-05	1.68254e-06	5.32492e-06	3.41044e-06	0	4.92152e-06
1187	1.46886e-05	1.68254e-06	5.46146e-06	3.55872e-06	0	5.07826e-06
1188	1.46886e-05	1.68254e-06	5.46146e-06	3.55872e-06	0	5.07826e-06
1189	1.46886e-05	1.68254e-06	5.46146e-06	3.48458e-06	0	5.06344e-06
1190	1.4744e-05	1.68254e-06	5.50697e-06	3.48458e-06	0	5.08362e-06
1191	1.37463e-05	1.16483e-06	4.96082e-06	3.3363e-06	0	4.64165e-06
1192	1.36909e-05	1.16483e-06	4.96082e-06	3.3363e-06	0	4.63057e-06
1193	1.34692e-05	1.16483e-06	4.8698e-06	3.26216e-06	0	4.5532e-06
1194	1.34692e-05	1.16483e-06	4.91531e-06	3.26216e-06	0	4.5623e-06
1195	1.11966e-05	8.41269e-07	3.09483e-06	2.37248e-06	0	3.50104e-06
1196	1.0864e-05	8.41269e-07	2.82175e-06	2.29834e-06	0	3.36507e-06
1197	1.07532e-05	8.41269e-07	2.82175e-06	2.2242e-06	0	3.32808e-06
1198	2.66058e-06	2.58852e-07	7.73707e-07	6.67259e-07	0	8.7208e-07
1199	3.15943e-06	3.23565e-07	8.19219e-07	8.15539e-07	0	1.02355e-06
1200	2.38343e-06	2.58852e-07	7.28194e-07	6.67259e-07	0	8.07547e-07
1201	3.54743e-06	6.4713e-07	1.09229e-06	8.15539e-07	0	1.22048e-06
1202	4.10172e-06	8.41269e-07	1.41088e-06	9.63819e-07	0	1.46354e-06
1203	1.06423e-05	2.45909e-06	5.18839e-06	2.29834e-06	0	4.11762e-06
1204	1.11412e-05	2.52381e-06	5.37043e-06	2.37248e-06	0	4.28158e-06
1205	1.11966e-05	2.52381e-06	5.37043e-06	2.37248e-06	0	4.29266e-06
1206	1.17509e-05	2.58852e-06	5.68902e-06	2.44662e-06	0	4.49501e-06
1207	1.19172e-05	2.91209e-06	5.82556e-06	2.52076e-06	0	4.63512e-06
1208	1.49103e-05	4.01221e-06	7.23643e-06	3.18802e-06	0	5.86939e-06
1209	1.51875e-05	4.07692e-06	7.46399e-06	3.18802e-06	0	5.98329e-06
1210	1.552e-05	4.14163e-06	7.69155e-06	3.41044e-06	0	6.15272e-06
1211	1.57972e-05	4.14163e-06	7.73707e-06	3.3363e-06	0	6.20244e-06
1212	1.746e-05	4.27106e-06	8.37424e-06	3.3363e-06	7.83845e-07	6.84509e-06
1213	1.746e-05	4.27106e-06	8.37424e-06	3.3363e-06	7.83845e-07	6.84509e-06
1214	1.70166e-05	4.27106e-06	8.14667e-06	3.3363e-06	7.83845e-07	6.7109e-06
1215	1.69612e-05	4.27106e-06	8.10116e-06	3.26216e-06	7.83845e-07	6.67589e-06
1216	1.69057e-05	4.27106e-06	8.05565e-06	3.26216e-06	7.83845e-07	6.65568e-06
1217	1.76263e-05	4.33577e-06	8.46526e-06	3.41044e-06	7.83845e-07	6.92432e-06
1218	1.76263e-05	4.33577e-06	8.51077e-06	3.41044e-06	7.83845e-07	6.93343e-06
1219	1.74046e-05	4.27106e-06	8.46526e-06	3.26216e-06	7.83845e-07	6.83739e-06
1220	2.79915e-05	8.80097e-06	2.03439e-05	6.15361e-06	1.56769e-06	1.29715e-05
1221	2.81578e-05	8.80097e-06	2.0435e-05	6.22775e-06	1.56769e-06	1.30378e-05
1222	2.80469e-05	8.73626e-06	2.02984e-05	6.15361e-06	1.56769e-06	1.29606e-05
1223	2.81578e-05	8.73626e-06	2.04805e-05	6.22775e-06	1.56769e-06	1.3034e-05
1224	2.79915e-05	8.60683e-06	2.02074e-05	6.22775e-06	1.56769e-06	1.29202e-05
1225	2.79915e-05	8.60683e-06	2.02074e-05	6.22775e-06	1.56769e-06	1.29202e-05
1226	2.79915e-05	8.60683e-06	2.02074e-05	6.22775e-06	1.56769e-06	1.29202e-05
1227	2.7936e-05	8.60683e-06	2.02074e-05	6.22775e-06	1.56769e-06	1.29091e-05
1228	2.21715e-05	5.9536e-06	1.63389e-05	4.59667e-06	1.56769e-06	1.01257e-05
1229	2.04532e-05	5.69474e-06	1.58382e-05	4.15183e-06	1.56769e-06	9.54113e-06
1230	1.62406e-05	5.04761e-06	1.45639e-05	3.63286e-06	1.56769e-06	8.21053e-06
1231	1.66286e-05	5.17704e-06	1.4928e-05	3.85527e-06	1.56769e-06	8.43132e-06
1232	1.60743e-05	5.17704e-06	1.47459e-05	3.70699e-06	1.56769e-06	8.25438e-06
1233	4.61166e-05	1.37839e-05	3.3861e-05	1.52728e-05	7.83845e-06	2.33746e-05
1234	4.84446e-05	1.41074e-05	3.56815e-05	1.60884e-05	7.83845e-06	2.44321e-05
1235	5.15487e-05	1.4431e-05	3.7593e-05	1.71263e-05	8.62229e-06	2.58643e-05
1236	5.16595e-05	1.45604e-05	3.78206e-05	1.72005e-05	8.62229e-06	2.59727e-05
1237	5.17149e-05	1.45604e-05	3.77751e-05	1.72746e-05	8.62229e-06	2.59895e-05
1238	5.17704e-05	1.45604e-05	3.77751e-05	1.72746e-05	8.62229e-06	2.60006e-05
1239	5.08835e-05	1.36544e-05	3.64097e-05	1.69039e-05	8.62229e-06	2.52948e-05
1240	5.17149e-05	1.37192e-05	3.65463e-05	1.6978e-05	8.62229e-06	2.55161e-05
1241	5.17149e-05	1.3525e-05	3.63642e-05	1.69039e-05	8.62229e-06	2.54261e-05
1242	5.16041e-05	1.34603e-05	3.63642e-05	1.69039e-05	8.62229e-06	2.5391e-05
1243	4.51744e-05	1.13895e-05	2.95374e-05	1.5347e-05	8.62229e-06	2.20141e-05
1244	4.72806e-05	1.17778e-05	3.09027e-05	1.57918e-05	9.40614e-06	2.30318e-05
1245	4.73361e-05	1.17778e-05	3.09938e-05	1.58659e-05	9.40614e-06	2.30759e-05
1246	4.73361e-05	1.17778e-05	3.09938e-05	1.58659e-05	9.40614e-06	2.30759e-05
1247	4.73361e-05	1.17778e-05	3.09938e-05	1.58659e-05	9.40614e-06	2.30759e-05
1248	4.73915e-05	1.17778e-05	3.09938e-05	1.58659e-05	9.40614e-06	2.3087e-05
1249	4.71698e-05	1.13895e-05	3.0038e-05	1.57177e-05	9.40614e-06	2.27442e-05
1250	4.71144e-05	1.13248e-05	2.9947e-05	1.57177e-05	9.40614e-06	2.2702e-05
1251	4.69481e-05	1.11306e-05	2.9856e-05	1.56435e-05	9.40614e-06	2.25969e-05
1252	4.65601e-05	1.08718e-05	2.89002e-05	1.49763e-05	9.40614e-06	2.21429e-05
1253	4.64492e-05	1.08718e-05	2.87637e-05	1.49021e-05	9.40614e-06	2.20786e-05
1254	4.40104e-05	9.31867e-06	2.49862e-05	1.37159e-05	8.62229e-06	2.01307e-05
1255	1.21389e-05	1.03541e-06	3.95956e-06	1.63108e-06	1.56769e-06	4.06653e-06
1256	1.29149e-05	1.16483e-06	4.18712e-06	1.63108e-06	1.56769e-06	4.29312e-06
1257	1.26932e-05	1.10012e-06	4.09609e-06	1.55694e-06	1.56769e-06	4.20281e-06
1258	1.25269e-05	1.10012e-06	4.05058e-06	1.55694e-06	2.35153e-06	4.31721e-06
1259	7.31658e-06	9.05982e-07	3.0038e-06	1.03796e-06	1.56769e-06	2.7664e-06
1260	9.92173e-06	1.22955e-06	3.77751e-06	1.26038e-06	1.56769e-06	3.55137e-06
1261	9.58916e-06	1.22955e-06	3.77751e-06	1.26038e-06	1.56769e-06	3.48486e-06
1262	9.25659e-06	1.22955e-06	3.68648e-06	1.26038e-06	1.56769e-06	3.40014e-06
1263	8.59144e-06	9.70695e-07	3.09483e-06	1.03796e-06	7.83845e-07	2.89575e-06
1264	7.26115e-06	9.05982e-07	2.36663e-06	7.41399e-07	7.83845e-07	2.4118e-06
1265	9.20116e-06	1.22955e-06	2.77624e-06	8.15539e-07	7.83845e-07	2.96127e-06
1266	9.31202e-06	1.22955e-06	2.73073e-06	8.15539e-07	7.83845e-07	2.97434e-06
1267	8.75773e-06	1.22955e-06	2.50317e-06	7.41399e-07	7.83845e-07	2.80314e-06
1268	1.2416e-05	1.74725e-06	4.05058e-06	1.40866e-06	7.83845e-07	4.08127e-06
1269	1.26932e-05	1.74725e-06	4.05058e-06	1.40866e-06	7.83845e-07	4.13671e-06
1270	1.26932e-05	1.74725e-06	4.05058e-06	1.40866e-06	7.83845e-07	4.13671e-06
1271	1.26932e-05	1.74725e-06	4.05058e-06	1.33452e-06	7.83845e-07	4.12188e-06
1272	1.26932e-05	1.74725e-06	4.05058e-06	1.33452e-06	7.83845e-07	4.12188e-06
1273	1.22497e-05	1.74725e-06	3.95956e-06	1.33452e-06	7.83845e-07	4.01498e-06
1274	1.24714e-05	1.81196e-06	4.00507e-06	1.33452e-06	7.83845e-07	4.08136e-06
1275	1.15846e-05	1.61783e-06	3.732e-06	1.18624e-06	7.83845e-07	3.7809e-06
1276	1.2804e-05	1.61783e-06	3.91404e-06	1.18624e-06	7.83845e-07	4.06119e-06
1277	1.26932e-05	1.55311e-06	3.91404e-06	1.18624e-06	7.83845e-07	4.02609e-06
1278	1.67395e-05	2.26496e-06	6.7358e-06	1.63108e-06	7.83845e-07	5.63104e-06
1279	1.67395e-05	2.26496e-06	6.7358e-06	1.63108e-06	7.83845e-07	5.63104e-06
1280	1.66286e-05	2.26496e-06	6.69029e-06	1.63108e-06	7.83845e-07	5.59976e-06
1281	1.65177e-05	2.26496e-06	6.50824e-06	1.63108e-06	7.83845e-07	5.54117e-06
1282	1.65732e-05	2.26496e-06	6.41721e-06	1.55694e-06	7.83845e-07	5.51923e-06
1283	1.49657e-05	1.94139e-06	5.64351e-06	1.40866e-06	7.83845e-07	4.94862e-06
1284	1.53537e-05	2.0061e-06	5.96209e-06	1.40866e-06	0	4.94611e-06
1285	1.49103e-05	1.81196e-06	5.82556e-06	1.33452e-06	0	4.77647e-06
1286	1.3968e-05	1.94139e-06	5.73453e-06	1.33452e-06	0	4.59569e-06
1287	1.9788e-05	1.02247e-05	1.50645e-05	6.07947e-06	3.13538e-06	1.08584e-05
1288	1.9788e-05	1.02894e-05	1.53376e-05	6.07947e-06	3.91922e-06	1.10827e-05
1289	1.68503e-05	9.9658e-06	1.47459e-05	5.70877e-06	3.91922e-06	1.0238e-05
1290	2.16172e-05	1.05482e-05	1.57927e-05	6.30189e-06	5.48691e-06	1.19494e-05
1291	2.15063e-05	1.05482e-05	1.55652e-05	6.30189e-06	5.48691e-06	1.18817e-05
1292	2.12292e-05	1.05482e-05	1.54286e-05	6.15361e-06	5.48691e-06	1.17693e-05
1293	2.20606e-05	1.05482e-05	1.57017e-05	6.37603e-06	5.48691e-06	1.20347e-05
1294	2.18389e-05	1.04835e-05	1.57927e-05	6.30189e-06	5.48691e-06	1.19808e-05
1295	2.21715e-05	1.04835e-05	1.58837e-05	6.37603e-06	5.48691e-06	1.20803e-05
1296	2.22823e-05	1.05482e-05	1.58837e-05	6.30189e-06	5.48691e-06	1.21006e-05
1297	2.23932e-05	1.04835e-05	1.59293e-05	6.30189e-06	5.48691e-06	1.2119e-05
1298	1.81252e-05	9.70695e-06	1.32895e-05	5.93119e-06	5.48691e-06	1.0508e-05
1299	2.02869e-05	1.06776e-05	1.46549e-05	7.33985e-06	7.0546e-06	1.20028e-05
1300	2.0176e-05	1.08071e-05	1.49735e-05	7.85883e-06	7.0546e-06	1.2174e-05
1301	2.91e-05	1.21013e-05	1.85234e-05	1.12693e-05	1.33254e-05	1.68639e-05
1302	2.93218e-05	1.22308e-05	1.8569e-05	1.13434e-05	1.33254e-05	1.69581e-05
1303	2.92663e-05	1.22308e-05	1.86145e-05	1.14175e-05	1.33254e-05	1.69709e-05
1304	2.93218e-05	1.22955e-05	1.86145e-05	1.14175e-05	1.33254e-05	1.69949e-05
1305	2.80469e-05	1.2166e-05	1.81593e-05	1.13434e-05	1.33254e-05	1.66082e-05
1306	5.33224e-05	3.04151e-05	3.98231e-05	4.37425e-05	5.40853e-05	4.42777e-05
1307	5.36549e-05	3.09975e-05	4.03238e-05	4.50771e-05	5.33014e-05	4.46709e-05
1308	5.37104e-05	3.1127e-05	4.03693e-05	4.52253e-05	5.33014e-05	4.47467e-05
1309	5.39321e-05	3.09975e-05	4.01872e-05	4.50029e-05	5.33014e-05	4.46842e-05
1310	5.38767e-05	3.07387e-05	4.00962e-05	4.50029e-05	5.33014e-05	4.46032e-05
1311	5.06064e-05	2.37497e-05	3.39976e-05	4.15925e-05	5.09499e-05	4.01792e-05
1312	4.79458e-05	2.31673e-05	3.27232e-05	4.06287e-05	5.01661e-05	3.89262e-05
1313	5.91424e-05	2.91209e-05	4.51936e-05	4.68564e-05	5.17337e-05	4.64094e-05
1314	5.94195e-05	2.92503e-05	4.52391e-05	4.68564e-05	5.17337e-05	4.64998e-05
1315	5.94195e-05	2.9315e-05	4.52391e-05	4.68564e-05	5.17337e-05	4.65127e-05
1316	5.94195e-05	2.9315e-05	4.52391e-05	4.68564e-05	5.17337e-05	4.65127e-05
1317	5.94195e-05	2.9315e-05	4.52391e-05	4.68564e-05	5.17337e-05	4.65127e-05
1318	5.93087e-05	2.9315e-05	4.52391e-05	4.68564e-05	5.17337e-05	4.64906e-05
1319	5.93087e-05	2.9315e-05	4.51936e-05	4.68564e-05	5.17337e-05	4.64815e-05
1320	5.85327e-05	2.91209e-05	4.46929e-05	4.67081e-05	5.17337e-05	4.61577e-05
1321	5.74795e-05	2.90561e-05	4.41468e-05	4.61892e-05	5.17337e-05	4.57211e-05
1322	5.66481e-05	2.86031e-05	4.28724e-05	4.51512e-05	5.25176e-05	4.51585e-05
1323	5.37658e-05	2.76325e-05	4.09609e-05	4.41874e-05	5.09499e-05	4.34993e-05
1324	5.27127e-05	2.74383e-05	4.04603e-05	4.38167e-05	4.93822e-05	4.2762e-05
1325	4.61166e-05	1.95433e-05	3.30418e-05	3.2325e-05	3.60569e-05	3.34167e-05
1326	5.50961e-05	1.99963e-05	3.53629e-05	3.30664e-05	3.99761e-05	3.66996e-05
1327	5.30452e-05	1.92845e-05	3.3861e-05	2.98042e-05	3.68407e-05	3.45671e-05
1328	5.30452e-05	1.92845e-05	3.38155e-05	2.98042e-05	3.68407e-05	3.4558e-05
1329	5.24355e-05	1.92198e-05	3.30873e-05	2.89887e-05	3.68407e-05	3.41144e-05
1330	5.24909e-05	1.90256e-05	3.28143e-05	2.88404e-05	3.68407e-05	3.40024e-05
1331	4.81675e-05	1.43016e-05	2.73073e-05	2.04626e-05	2.82184e-05	2.76915e-05
1332	2.68829e-05	4.01221e-06	9.78511e-06	5.48635e-06	8.62229e-06	1.09578e-05
1333	2.78806e-05	3.94749e-06	9.69409e-06	5.70877e-06	8.62229e-06	1.11706e-05
1334	2.66612e-05	3.62393e-06	8.46526e-06	5.33807e-06	8.62229e-06	1.05422e-05
1335	2.68829e-05	3.62393e-06	8.41975e-06	5.18979e-06	8.62229e-06	1.05477e-05
1336	2.38343e-05	3.10622e-06	7.05438e-06	4.37425e-06	8.62229e-06	9.39829e-06
1337	2.47212e-05	3.17094e-06	7.5095e-06	4.52253e-06	8.62229e-06	9.70929e-06
1338	2.47766e-05	3.17094e-06	7.41848e-06	4.52253e-06	8.62229e-06	9.70217e-06
1339	2.47212e-05	3.17094e-06	7.41848e-06	4.44839e-06	8.62229e-06	9.67626e-06
1340	2.328e-05	2.78266e-06	6.82682e-06	4.00355e-06	8.62229e-06	9.10306e-06
1341	2.03977e-05	2.39438e-06	6.05312e-06	3.3363e-06	8.62229e-06	8.16076e-06
1342	2.06195e-05	2.39438e-06	6.05312e-06	3.41044e-06	8.62229e-06	8.21995e-06
1343	2.0564e-05	2.39438e-06	6.05312e-06	3.41044e-06	8.62229e-06	8.20885e-06
1344	2.03423e-05	2.39438e-06	5.87107e-06	3.41044e-06	8.62229e-06	8.1281e-06
1345	1.61852e-05	1.74725e-06	4.00507e-06	2.66904e-06	7.0546e-06	6.33223e-06
1346	1.49103e-05	1.4884e-06	3.77751e-06	2.29834e-06	7.0546e-06	5.90583e-06
1347	7.5383e-06	8.41269e-07	1.91151e-06	8.15539e-07	5.48691e-06	3.31871e-06
1348	8.36973e-06	1.03541e-06	2.32112e-06	8.15539e-07	4.70307e-06	3.44897e-06
1349	8.92401e-06	1.22955e-06	2.95829e-06	8.89679e-07	2.35153e-06	3.27061e-06
1350	1.73492e-05	2.20024e-06	6.78131e-06	1.63108e-06	3.13538e-06	6.21944e-06
1351	1.79589e-05	2.32967e-06	7.23643e-06	1.63108e-06	3.13538e-06	6.45829e-06
1352	1.84023e-05	2.32967e-06	7.55502e-06	1.8535e-06	3.13538e-06	6.65517e-06
1353	1.81252e-05	2.39438e-06	7.55502e-06	1.8535e-06	3.13538e-06	6.6127e-06
1354	1.76817e-05	2.39438e-06	7.28194e-06	1.77936e-06	3.13538e-06	6.45455e-06
1355	1.69057e-05	2.26496e-06	7.41848e-06	1.8535e-06	1.56769e-06	6.00207e-06
1356	1.79589e-05	2.52381e-06	8.69282e-06	2.00178e-06	1.56769e-06	6.549e-06
1357	1.71829e-05	2.52381e-06	8.82936e-06	1.92764e-06	1.56769e-06	6.40628e-06
1358	2.95989e-05	4.07692e-06	1.46094e-05	2.81732e-06	1.56769e-06	1.0534e-05
1359	3.03195e-05	4.27106e-06	1.48825e-05	2.81732e-06	1.56769e-06	1.07716e-05
1360	3.03195e-05	4.27106e-06	1.48825e-05	2.74318e-06	1.56769e-06	1.07568e-05
1361	3.04303e-05	4.27106e-06	1.4928e-05	2.74318e-06	1.56769e-06	1.0788e-05
1362	3.04303e-05	4.20635e-06	1.4928e-05	2.74318e-06	1.56769e-06	1.07751e-05
1363	3.02086e-05	4.14163e-06	1.48825e-05	2.74318e-06	1.56769e-06	1.07087e-05
1364	3.0264e-05	4.14163e-06	1.4928e-05	2.74318e-06	1.56769e-06	1.07289e-05
1365	3.09846e-05	4.14163e-06	1.52011e-05	2.66904e-06	1.56769e-06	1.09128e-05
1366	3.09846e-05	4.14163e-06	1.52011e-05	2.66904e-06	1.56769e-06	1.09128e-05
1367	3.08738e-05	4.14163e-06	1.51555e-05	2.66904e-06	1.56769e-06	1.08815e-05
1368	2.82132e-05	3.55922e-06	1.40177e-05	2.37248e-06	7.83845e-07	9.78929e-06
1369	4.47309e-05	4.27106e-06	1.99343e-05	3.70699e-06	7.83845e-07	1.46854e-05
1370	4.55624e-05	4.33577e-06	2.01619e-05	3.70699e-06	7.83845e-07	1.49102e-05
1371	4.56732e-05	4.33577e-06	2.01164e-05	3.70699e-06	7.83845e-07	1.49232e-05
1372	4.47864e-05	3.94749e-06	1.95247e-05	3.3363e-06	7.83845e-07	1.44757e-05
1373	4.47864e-05	3.94749e-06	1.92516e-05	3.3363e-06	0	1.42644e-05
1374	4.35115e-05	3.75335e-06	1.84779e-05	2.9656e-06	0	1.37417e-05
1375	3.94652e-05	3.10622e-06	1.59293e-05	2.44662e-06	0	1.21895e-05
1376	4.30681e-05	3.42979e-06	1.66574e-05	2.81732e-06	0	1.31945e-05
1377	4.05184e-05	3.10622e-06	1.54286e-05	2.81732e-06	0	1.23741e-05
1378	7.84316e-05	8.41269e-06	3.52719e-05	1.26038e-05	3.13538e-06	2.75711e-05
1379	7.8875e-05	8.4774e-06	3.60911e-05	1.29745e-05	3.91922e-06	2.80674e-05
1380	7.88196e-05	8.54212e-06	3.60001e-05	1.30486e-05	3.91922e-06	2.80659e-05
1381	7.89304e-05	8.73626e-06	3.60911e-05	1.31228e-05	3.91922e-06	2.816e-05
1382	7.8875e-05	8.73626e-06	3.60456e-05	1.31969e-05	3.91922e-06	2.81546e-05
1383	7.90413e-05	8.67154e-06	3.59091e-05	1.34193e-05	3.91922e-06	2.81921e-05
1384	7.48287e-05	8.54212e-06	3.43162e-05	1.379e-05	4.70307e-06	2.7236e-05
1385	0.000138073	2.12906e-05	7.37297e-05	3.05456e-05	1.33254e-05	5.53929e-05
1386	0.00014672	2.29084e-05	7.97828e-05	3.15836e-05	1.56769e-05	5.93343e-05
1387	0.000147496	2.31025e-05	8.03289e-05	3.18802e-05	1.56769e-05	5.96969e-05
1388	0.000147662	2.32967e-05	8.04655e-05	3.21026e-05	1.56769e-05	5.98407e-05
1389	0.000147607	2.32967e-05	8.02834e-05	3.22509e-05	1.56769e-05	5.9823e-05
1390	0.000147607	2.3232e-05	8.042e-05	3.22509e-05	1.56769e-05	5.98374e-05
1391	0.000147219	2.28437e-05	7.91911e-05	3.22509e-05	1.56769e-05	5.94363e-05
1392	0.000147551	2.30378e-05	7.78713e-05	3.25474e-05	1.56769e-05	5.93369e-05
1393	0.000153039	2.38144e-05	8.18308e-05	3.3363e-05	1.64607e-05	6.17016e-05
1394	0.000153759	2.40732e-05	8.27411e-05	3.36595e-05	1.72446e-05	6.22955e-05
1395	0.00015448	2.4138e-05	8.31962e-05	3.35112e-05	1.72446e-05	6.2514e-05
1396	0.000151265	2.39438e-05	8.15578e-05	3.32147e-05	1.72446e-05	6.14452e-05
1397	0.000154203	2.42027e-05	8.31962e-05	3.30664e-05	1.72446e-05	6.23826e-05
1398	0.000153815	2.40085e-05	8.29686e-05	3.29923e-05	1.64607e-05	6.2049e-05
1399	0.000137907	2.09023e-05	7.33656e-05	2.79507e-05	1.41092e-05	5.4847e-05
1400	0.000176208	2.75677e-05	9.95351e-05	3.24733e-05	1.80284e-05	7.07625e-05
1401	0.000176651	2.75677e-05	0.000100354	3.23991e-05	1.80284e-05	7.1e-05
1402	0.000177593	2.76972e-05	0.000101401	3.2325e-05	1.80284e-05	7.14089e-05
1403	0.000177483	2.78266e-05	0.000101447	3.2325e-05	1.80284e-05	7.1422e-05
1404	0.000177205	2.75677e-05	0.000101128	3.21767e-05	1.72446e-05	7.10644e-05
1405	0.000147385	2.31673e-05	8.30142e-05	2.5949e-05	1.17577e-05	5.82546e-05
1406	0.000170665	3.00268e-05	9.78056e-05	3.21026e-05	1.88123e-05	6.98825e-05
1407	0.000176263	3.35213e-05	0.000103449	3.41044e-05	1.88123e-05	7.323e-05
1408	0.000175709	3.46862e-05	0.000105179	3.4994e-05	1.88123e-05	7.38761e-05
1409	0.000191229	3.66923e-05	0.000114691	3.64768e-05	2.27315e-05	8.03641e-05
1410	0.000193224	3.66276e-05	0.000114918	3.54389e-05	2.27315e-05	8.0588e-05
1411	0.000193723	3.5851e-05	0.000116056	3.46975e-05	2.27315e-05	8.06118e-05
1412	0.000196827	3.61099e-05	0.000118423	3.46233e-05	2.27315e-05	8.17429e-05
1413	0.000197215	3.61099e-05	0.000118286	3.45492e-05	2.27315e-05	8.17783e-05
1414	0.000195109	3.5398e-05	0.000115555	3.3363e-05	2.27315e-05	8.04313e-05
1415	0.000190952	3.46862e-05	0.00011287	3.08422e-05	2.19477e-05	7.82596e-05
1416	0.00017582	3.21624e-05	0.00010486	2.8099e-05	2.038e-05	7.22643e-05
1417	0.000193723	3.74041e-05	0.000116648	3.63286e-05	2.5083e-05	8.18373e-05
1418	0.000194167	3.75335e-05	0.00011733	3.62544e-05	2.58669e-05	8.22304e-05
1419	0.000193446	3.75983e-05	0.000116966	3.61061e-05	2.58669e-05	8.19967e-05
1420	0.000193113	3.75335e-05	0.000116511	3.59579e-05	2.58669e-05	8.17965e-05
1421	0.000171496	3.05445e-05	9.83518e-05	3.17319e-05	2.42992e-05	7.12847e-05
1422	0.000179035	3.43626e-05	0.000106999	3.71441e-05	2.74346e-05	7.69951e-05
1423	0.000169501	3.30683e-05	0.000104086	3.47716e-05	2.74346e-05	7.37723e-05
1424	0.000169612	3.29389e-05	0.000104177	3.47716e-05	2.74346e-05	7.37868e-05
1425	0.000169335	3.24859e-05	0.000103449	3.43268e-05	2.74346e-05	7.34063e-05
1426	0.000169168	3.22271e-05	0.000102948	3.42526e-05	2.74346e-05	7.32061e-05
1427	0.000157916	2.0514e-05	8.08751e-05	2.89146e-05	2.35153e-05	6.2347e-05
1428	0.000150766	2.01905e-05	7.80533e-05	2.83214e-05	2.35153e-05	6.01693e-05
1429	0.000111134	1.72784e-05	6.33529e-05	2.35023e-05	1.72446e-05	4.65024e-05
1430	0.000113185	1.76019e-05	6.41266e-05	2.40213e-05	1.72446e-05	4.72359e-05
1431	0.000112465	1.76019e-05	6.39446e-05	2.40213e-05	1.72446e-05	4.70555e-05
1432	0.000112132	1.76019e-05	6.35805e-05	2.40213e-05	1.72446e-05	4.69161e-05
1433	0.000107254	1.65018e-05	5.91203e-05	2.31316e-05	1.72446e-05	4.46505e-05
1434	8.91293e-05	1.48193e-05	4.71961e-05	2.15006e-05	1.56769e-05	3.76644e-05
1435	8.65796e-05	1.46899e-05	4.63314e-05	2.15747e-05	1.4893e-05	3.68137e-05
1436	6.1803e-05	1.11306e-05	3.28143e-05	1.72005e-05	1.25415e-05	2.7098e-05
1437	6.28007e-05	1.11953e-05	3.28598e-05	1.61625e-05	9.40614e-06	2.64849e-05
1438	6.28007e-05	1.11953e-05	3.27687e-05	1.61625e-05	9.40614e-06	2.64667e-05
1439	6.22464e-05	1.10659e-05	3.24502e-05	1.60884e-05	9.40614e-06	2.62514e-05
1440	6.20247e-05	1.10659e-05	3.23136e-05	1.58659e-05	9.40614e-06	2.61352e-05
1441	5.27127e-05	7.70085e-06	2.40304e-05	1.18624e-05	8.62229e-06	2.09857e-05
1442	1.22497e-05	1.42369e-06	4.36917e-06	2.15006e-06	1.56769e-06	4.35206e-06
1443	2.00652e-05	2.91209e-06	9.28448e-06	5.26393e-06	4.70307e-06	8.44575e-06
1444	1.98989e-05	3.36508e-06	9.55755e-06	5.33807e-06	4.70307e-06	8.57253e-06
1445	2.12292e-05	4.59462e-06	1.11505e-05	6.52431e-06	4.70307e-06	9.64034e-06
1446	2.18943e-05	4.78876e-06	1.21062e-05	6.89501e-06	6.27076e-06	1.0391e-05
1447	2.0952e-05	5.11233e-06	1.21973e-05	7.11743e-06	7.0546e-06	1.04867e-05
1448	5.26572e-05	1.43016e-05	3.00835e-05	1.80901e-05	2.038e-05	2.71025e-05
1449	5.47635e-05	1.46251e-05	3.12668e-05	1.84608e-05	2.19477e-05	2.82128e-05
1450	5.49298e-05	1.46251e-05	3.12213e-05	1.83867e-05	2.19477e-05	2.82221e-05
1451	5.50407e-05	1.46899e-05	3.12213e-05	1.83867e-05	2.19477e-05	2.82573e-05
1452	5.49298e-05	1.46899e-05	3.11303e-05	1.83867e-05	2.19477e-05	2.82169e-05
1453	5.43201e-05	1.44957e-05	3.09938e-05	1.81643e-05	2.27315e-05	2.81411e-05
1454	9.44504e-05	3.04798e-05	5.85286e-05	4.16666e-05	5.01661e-05	5.50583e-05
1455	9.73327e-05	3.17094e-05	6.13959e-05	4.30753e-05	5.09499e-05	5.68926e-05
1456	0.000105425	3.70158e-05	6.88144e-05	5.13048e-05	5.48691e-05	6.34858e-05
1457	0.00011834	4.63345e-05	8.10571e-05	6.53173e-05	6.74106e-05	7.56919e-05
1458	0.000120225	4.69169e-05	8.22405e-05	6.60587e-05	6.81945e-05	7.67271e-05
1459	0.000120779	4.72405e-05	8.2559e-05	6.64293e-05	6.81945e-05	7.70405e-05
1460	0.000121167	4.73052e-05	8.27411e-05	6.64293e-05	6.81945e-05	7.71674e-05
1461	0.00012089	4.73052e-05	8.26501e-05	6.63552e-05	6.81945e-05	7.7079e-05
1462	0.000121001	4.73699e-05	8.31052e-05	6.64293e-05	6.81945e-05	7.722e-05
1463	0.00013896	6.03772e-05	9.98537e-05	8.62988e-05	7.83845e-05	9.27748e-05
1464	0.000139237	6.05714e-05	0.000100172	8.65213e-05	7.83845e-05	9.29772e-05
1465	0.000139292	6.05714e-05	9.99447e-05	8.62988e-05	7.99522e-05	9.32118e-05
1466	0.000139348	6.05714e-05	9.99902e-05	8.62988e-05	7.99522e-05	9.32321e-05
1467	0.00013896	6.04419e-05	9.95351e-05	8.5854e-05	7.99522e-05	9.29486e-05
1468	0.000129703	5.56532e-05	9.05237e-05	7.97745e-05	7.60329e-05	8.63375e-05
1469	0.000133472	5.59767e-05	9.17525e-05	7.98487e-05	7.60329e-05	8.74166e-05
1470	0.000133361	5.55238e-05	9.1707e-05	7.99228e-05	7.60329e-05	8.73095e-05
1471	0.000123107	5.27411e-05	8.52898e-05	7.629e-05	6.97622e-05	8.1438e-05
1472	0.00013059	5.44236e-05	8.89307e-05	7.844e-05	7.36814e-05	8.52131e-05
1473	0.000127264	5.11233e-05	8.35603e-05	7.43623e-05	6.97622e-05	8.12144e-05
1474	0.000115513	4.80818e-05	7.4913e-05	6.96915e-05	6.5843e-05	7.48085e-05
1475	0.00015132	7.35787e-05	0.000102311	9.46767e-05	7.36814e-05	9.91136e-05
1476	0.000152429	7.38375e-05	0.000103404	9.52698e-05	7.36814e-05	9.97243e-05
1477	0.000151431	7.46141e-05	0.000102539	9.35646e-05	7.21137e-05	9.88525e-05
1478	0.000151764	7.49377e-05	0.00010304	9.36387e-05	7.13299e-05	9.89421e-05
1479	0.000151597	7.442e-05	0.000102539	9.26749e-05	7.0546e-05	9.83554e-05
1480	0.00015193	7.48082e-05	0.000102539	9.26007e-05	7.0546e-05	9.84848e-05
1481	0.00015193	7.42258e-05	0.000102175	9.18593e-05	7.0546e-05	9.81472e-05
1482	0.000151819	7.34493e-05	0.000101674	9.11921e-05	7.0546e-05	9.77361e-05
1483	0.000126765	4.96996e-05	7.26829e-05	6.13878e-05	4.15438e-05	7.04158e-05
1484	0.000141509	6.19303e-05	8.65186e-05	7.38433e-05	4.70307e-05	8.21664e-05
1485	0.000145168	6.73015e-05	9.16615e-05	7.92556e-05	5.01661e-05	8.67105e-05
1486	0.000134858	6.44542e-05	8.43795e-05	7.13226e-05	4.38953e-05	7.97819e-05
1487	0.000143449	7.00842e-05	9.27538e-05	7.71055e-05	4.38953e-05	8.54576e-05
1488	0.000144225	7.08607e-05	9.33454e-05	7.71055e-05	4.46791e-05	8.60431e-05
1489	0.000117342	6.40012e-05	7.94642e-05	6.5688e-05	3.29215e-05	7.18834e-05
1490	0.000133639	7.65555e-05	9.5348e-05	7.40658e-05	3.76245e-05	8.34466e-05
1491	0.000133805	7.66849e-05	9.54845e-05	7.44365e-05	3.68407e-05	8.34503e-05
1492	0.000112686	7.43552e-05	8.95679e-05	7.2064e-05	2.90023e-05	7.55351e-05
1493	0.000148826	0.000102376	0.000120835	0.000101942	3.91922e-05	0.000102634
1494	0.000152595	0.000105029	0.00012393	0.000104908	3.99761e-05	0.000105288
1495	0.000157972	0.000110595	0.000130893	0.000108244	4.07599e-05	0.000109693
1496	0.000158526	0.000111759	0.000131257	0.000108096	3.99761e-05	0.000109923
1497	0.000156364	0.000112212	0.000130347	0.000108467	3.91922e-05	0.000109316
1498	0.000175265	0.000140104	0.000151874	0.0001293	4.46791e-05	0.000128244
1499	0.00017582	0.000140815	0.000152511	0.000129522	4.46791e-05	0.000128669
1500	0.000176041	0.000141139	0.00015283	0.000129522	4.46791e-05	0.000128842
1501	0.000175764	0.000140686	0.000152329	0.000128855	4.46791e-05	0.000128463
1502	0.000175764	0.000140686	0.000152375	0.000128707	4.46791e-05	0.000128442
1503	0.000175709	0.000140492	0.000151965	0.000128336	4.46791e-05	0.000128236
1504	0.000169833	0.00013415	0.000144456	0.000122553	4.38953e-05	0.000122977
1505	0.000171275	0.000135444	0.000146048	0.000123072	4.38953e-05	0.000123947
1506	0.000171496	0.000135703	0.000146276	0.000122998	4.38953e-05	0.000124074
1507	0.000171496	0.000135638	0.000146231	0.000123072	4.38953e-05	0.000124066
1508	0.000170942	0.000135315	0.00014573	0.000122924	4.38953e-05	0.000123761
1509	0.000170887	0.000135315	0.000145593	0.000122924	4.38953e-05	0.000123723
1510	0.000170887	0.000135056	0.000145411	0.00012285	4.38953e-05	0.00012362
1511	0.000170887	0.000134927	0.000145184	0.000122553	4.38953e-05	0.000123489
1512	0.000166009	0.000126837	0.000136354	0.000116251	4.31115e-05	0.000117713
1513	0.000160632	0.000123149	0.000129619	0.000111803	4.15438e-05	0.000113349
1514	0.000152207	0.000115383	0.000121882	0.000102387	3.5273e-05	0.000105426
1515	0.000152651	0.000115124	0.000121745	0.000102017	3.5273e-05	0.000105362
1516	0.000151653	0.000113571	0.000120835	9.97923e-05	3.44892e-05	0.000104068
1517	0.000119781	7.2155e-05	8.46526e-05	6.50948e-05	2.35153e-05	7.30397e-05
1518	7.4219e-05	3.83748e-05	4.84249e-05	3.46233e-05	1.4893e-05	4.2107e-05
1519	7.52721e-05	3.85042e-05	4.91531e-05	3.41044e-05	1.41092e-05	4.22286e-05
1520	5.03292e-05	2.43321e-05	3.12213e-05	2.18713e-05	8.62229e-06	2.72752e-05
1521	7.86533e-05	2.6597e-05	4.93352e-05	2.29092e-05	1.019e-05	3.75369e-05
1522	7.90967e-05	2.56263e-05	4.97448e-05	2.10557e-05	8.62229e-06	3.68292e-05
1523	7.84316e-05	2.3685e-05	4.84704e-05	1.99436e-05	7.83845e-06	3.56738e-05
1524	7.76001e-05	2.29731e-05	4.76057e-05	1.95729e-05	7.0546e-06	3.49613e-05
1525	6.1027e-05	1.13248e-05	3.44072e-05	1.17882e-05	4.70307e-06	2.46501e-05
1526	9.70002e-05	2.12906e-05	5.55703e-05	2.15006e-05	6.27076e-06	4.03265e-05
1527	9.88293e-05	2.19377e-05	5.67081e-05	2.18713e-05	6.27076e-06	4.11234e-05
1528	9.9051e-05	2.20024e-05	5.65716e-05	2.16489e-05	6.27076e-06	4.11089e-05
1529	0.000100049	2.2326e-05	5.74363e-05	2.20196e-05	6.27076e-06	4.16203e-05
1530	0.000100437	2.24554e-05	5.74363e-05	2.20937e-05	6.27076e-06	4.17386e-05
1531	0.000101268	2.21318e-05	5.76184e-05	2.19454e-05	7.0546e-06	4.20036e-05
1532	0.000103707	2.31025e-05	6.01671e-05	2.30575e-05	7.0546e-06	4.34177e-05
1533	0.000104372	2.34261e-05	6.13959e-05	2.32799e-05	7.0546e-06	4.39057e-05
1534	0.000104594	2.34261e-05	6.16235e-05	2.32058e-05	7.0546e-06	4.39808e-05
1535	0.000105093	2.34261e-05	6.20331e-05	2.32058e-05	7.0546e-06	4.41625e-05
1536	0.000105204	2.34908e-05	6.20786e-05	2.32058e-05	7.0546e-06	4.42068e-05
1537	0.000105093	2.33614e-05	6.176e-05	2.29092e-05	7.0546e-06	4.40356e-05
1538	0.000104705	2.31025e-05	6.09863e-05	2.26127e-05	7.0546e-06	4.36922e-05
1539	0.000104871	2.31025e-05	6.10318e-05	2.25385e-05	7.0546e-06	4.37197e-05
1540	0.000103042	2.22613e-05	5.85286e-05	2.13523e-05	6.27076e-06	4.2291e-05
1541	0.000103042	2.22613e-05	5.84831e-05	2.12782e-05	6.27076e-06	4.22671e-05
1542	0.000100658	2.18083e-05	5.64351e-05	2.06109e-05	5.48691e-06	4.09998e-05
1543	6.09161e-05	1.35897e-05	3.23591e-05	1.30486e-05	2.35153e-06	2.4453e-05
1544	6.79001e-05	1.37839e-05	3.40886e-05	1.31228e-05	3.13538e-06	2.64062e-05
1545	6.92858e-05	1.38486e-05	3.44982e-05	1.30486e-05	3.13538e-06	2.67633e-05
1546	6.67915e-05	1.3072e-05	3.25412e-05	1.20848e-05	3.13538e-06	2.5525e-05
1547	6.79001e-05	1.3072e-05	3.28598e-05	1.20107e-05	3.13538e-06	2.57956e-05
1548	6.82327e-05	1.3072e-05	3.29053e-05	1.20107e-05	3.13538e-06	2.58712e-05
1549	6.80664e-05	1.3072e-05	3.28598e-05	1.19365e-05	3.13538e-06	2.5814e-05
1550	6.60155e-05	1.22308e-05	3.12668e-05	1.1121e-05	3.13538e-06	2.47539e-05
1551	6.05281e-05	1.05482e-05	2.799e-05	9.11921e-06	2.35153e-06	2.21074e-05
1552	5.96967e-05	1.04188e-05	2.74893e-05	8.00711e-06	2.35153e-06	2.15927e-05
1553	5.96967e-05	1.04188e-05	2.74438e-05	8.00711e-06	2.35153e-06	2.15836e-05
1554	5.79784e-05	1.02894e-05	2.6306e-05	7.56227e-06	2.35153e-06	2.08975e-05
1555	1.93446e-05	7.11843e-07	4.77878e-06	5.93119e-07	7.83845e-07	5.24244e-06
1556	2.17835e-05	8.41269e-07	5.68902e-06	7.41399e-07	7.83845e-07	5.96781e-06
1557	2.1728e-05	8.41269e-07	5.64351e-06	6.67259e-07	7.83845e-07	5.93278e-06
1558	1.94555e-05	7.76556e-07	4.77878e-06	3.70699e-07	7.83845e-07	5.23308e-06
1559	2.31692e-05	1.22955e-06	6.7358e-06	7.41399e-07	7.83845e-07	6.53196e-06
1560	2.31692e-05	1.22955e-06	6.82682e-06	7.41399e-07	7.83845e-07	6.55016e-06
1561	2.31692e-05	1.22955e-06	6.82682e-06	7.41399e-07	7.83845e-07	6.55016e-06
1562	2.2504e-05	1.22955e-06	6.78131e-06	6.67259e-07	7.83845e-07	6.39319e-06
1563	2.19497e-05	1.22955e-06	6.64477e-06	6.67259e-07	7.83845e-07	6.25502e-06
1564	2.06749e-05	1.22955e-06	6.14414e-06	5.18979e-07	7.83845e-07	5.87028e-06
1565	2.21715e-05	1.29426e-06	6.32619e-06	5.93119e-07	7.83845e-07	6.23378e-06
1566	2.20606e-05	1.29426e-06	6.28068e-06	5.93119e-07	7.83845e-07	6.2025e-06
1567	2.10075e-05	1.22955e-06	6.0076e-06	5.93119e-07	7.83845e-07	5.92432e-06
1568	1.68503e-05	9.70695e-07	5.37043e-06	5.93119e-07	7.83845e-07	4.91368e-06
1569	1.74046e-05	9.70695e-07	5.37043e-06	5.93119e-07	0	4.86777e-06
1570	1.61852e-05	9.70695e-07	5.00634e-06	5.93119e-07	0	4.55107e-06
1571	1.24714e-05	9.05982e-07	4.09609e-06	5.93119e-07	0	3.61332e-06
1572	1.33029e-05	1.03541e-06	4.27814e-06	8.15539e-07	0	3.8864e-06
1573	1.2028e-05	9.70695e-07	3.732e-06	8.15539e-07	0	3.50925e-06
1574	1.97326e-05	1.4884e-06	5.64351e-06	1.40866e-06	1.56769e-06	5.96817e-06
1575	2.08966e-05	1.55311e-06	5.87107e-06	1.33452e-06	1.56769e-06	6.2446e-06
1576	2.02315e-05	1.61783e-06	5.68902e-06	1.33452e-06	1.56769e-06	6.08811e-06
1577	2.27812e-05	1.68254e-06	6.78131e-06	1.55694e-06	2.35153e-06	7.0307e-06
1578	2.28366e-05	1.68254e-06	6.96336e-06	1.63108e-06	2.35153e-06	7.09302e-06
1579	2.10629e-05	1.35897e-06	5.41595e-06	1.26038e-06	2.35153e-06	6.28995e-06
1580	2.57743e-05	1.61783e-06	6.87233e-06	1.92764e-06	2.35153e-06	7.70873e-06
1581	2.54972e-05	1.61783e-06	6.59926e-06	1.92764e-06	2.35153e-06	7.59869e-06
1582	4.43984e-05	4.91819e-06	1.6703e-05	8.74851e-06	8.62229e-06	1.66781e-05
1583	4.53406e-05	4.9829e-06	1.72036e-05	8.82265e-06	8.62229e-06	1.69944e-05
1584	4.58395e-05	5.11233e-06	1.79318e-05	8.89679e-06	8.62229e-06	1.72805e-05
1585	4.59504e-05	5.11233e-06	1.79318e-05	8.89679e-06	8.62229e-06	1.73027e-05
1586	4.58949e-05	5.11233e-06	1.79318e-05	8.97093e-06	8.62229e-06	1.73065e-05
1587	4.59504e-05	5.11233e-06	1.79318e-05	8.97093e-06	8.62229e-06	1.73176e-05
1588	4.59504e-05	5.11233e-06	1.78863e-05	8.97093e-06	8.62229e-06	1.73085e-05
1589	4.31235e-05	5.04761e-06	1.75677e-05	8.97093e-06	8.62229e-06	1.66664e-05
1590	6.30224e-05	1.3978e-05	3.67738e-05	1.95729e-05	1.25415e-05	2.91777e-05
1591	7.01173e-05	1.82491e-05	4.58307e-05	2.50593e-05	1.4893e-05	3.48299e-05
1592	7.18355e-05	1.93492e-05	4.8516e-05	2.63197e-05	1.4893e-05	3.61827e-05
1593	7.31104e-05	1.99963e-05	5.0564e-05	2.72835e-05	1.4893e-05	3.71694e-05
1594	7.39418e-05	2.05787e-05	5.21569e-05	2.80249e-05	1.4893e-05	3.79191e-05
1595	7.24453e-05	2.0514e-05	5.22479e-05	2.83214e-05	1.4893e-05	3.76843e-05
1596	9.66122e-05	2.8862e-05	7.25919e-05	3.85527e-05	1.95961e-05	5.1243e-05
1597	9.70002e-05	2.89914e-05	7.29105e-05	3.8701e-05	1.95961e-05	5.14398e-05
1598	9.70002e-05	2.89914e-05	7.2956e-05	3.86269e-05	1.95961e-05	5.14341e-05
1599	9.72219e-05	2.89914e-05	7.3047e-05	3.86269e-05	1.95961e-05	5.14967e-05
1600	9.72219e-05	2.90561e-05	7.3229e-05	3.8701e-05	1.95961e-05	5.15608e-05
1601	9.38962e-05	2.86031e-05	7.18637e-05	3.78855e-05	1.88123e-05	5.02122e-05
1602	8.99053e-05	2.83443e-05	7.09534e-05	3.76631e-05	1.88123e-05	4.91357e-05
1603	0.000111744	4.1481e-05	9.51659e-05	5.85705e-05	2.66507e-05	6.67224e-05
1604	0.000111744	4.18693e-05	9.63947e-05	5.89412e-05	2.66507e-05	6.712e-05
1605	0.000111966	4.18693e-05	9.64858e-05	5.89412e-05	2.66507e-05	6.71826e-05
1606	0.000112077	4.1934e-05	9.64402e-05	5.89412e-05	2.66507e-05	6.72086e-05
1607	0.000112077	4.1934e-05	9.64858e-05	5.90895e-05	2.66507e-05	6.72474e-05
1608	0.000110469	4.17399e-05	9.59396e-05	5.84964e-05	2.66507e-05	6.66591e-05
1609	0.000110469	4.17399e-05	9.58941e-05	5.84964e-05	2.66507e-05	6.665e-05
1610	0.000109915	4.14163e-05	9.51659e-05	5.81257e-05	2.66507e-05	6.62547e-05
1611	0.00010997	4.12869e-05	9.48473e-05	5.79033e-05	2.66507e-05	6.61316e-05
1612	0.000102931	3.54627e-05	8.36058e-05	5.10083e-05	1.95961e-05	5.85208e-05
1613	8.95727e-05	2.92503e-05	6.81772e-05	4.42615e-05	1.72446e-05	4.97013e-05
1614	8.9739e-05	2.92503e-05	6.82227e-05	4.44839e-05	1.72446e-05	4.97881e-05
1615	8.45841e-05	2.66618e-05	6.26247e-05	4.18149e-05	1.4893e-05	4.61157e-05
1616	5.54287e-05	1.96728e-05	4.56032e-05	3.21767e-05	1.09738e-05	3.2771e-05
1617	8.03161e-05	2.25848e-05	5.30672e-05	3.73665e-05	1.09738e-05	4.08617e-05
1618	8.17018e-05	2.28437e-05	5.36588e-05	3.77372e-05	1.09738e-05	4.13831e-05
1619	8.20344e-05	2.2779e-05	5.38864e-05	3.78113e-05	1.09738e-05	4.1497e-05
1620	7.95401e-05	2.11612e-05	5.07005e-05	3.47716e-05	1.019e-05	3.92727e-05
1621	8.33647e-05	2.18083e-05	5.2521e-05	3.6032e-05	1.09738e-05	4.094e-05
1622	8.28104e-05	2.10964e-05	5.13832e-05	3.37337e-05	1.09738e-05	3.99995e-05
1623	8.14801e-05	1.98669e-05	4.91076e-05	3.12129e-05	1.019e-05	3.83715e-05
1624	7.71567e-05	1.66312e-05	4.21898e-05	2.51334e-05	7.0546e-06	3.36331e-05
1625	5.77567e-05	8.73626e-06	2.50317e-05	1.60884e-05	3.91922e-06	2.23065e-05
1626	7.95401e-05	1.81196e-05	4.35551e-05	2.90628e-05	9.40614e-06	3.59367e-05
1627	8.73556e-05	2.21318e-05	5.21114e-05	3.52906e-05	1.33254e-05	4.2043e-05
1628	8.69121e-05	2.20671e-05	5.14742e-05	3.57354e-05	1.33254e-05	4.19028e-05
1629	8.55819e-05	2.18083e-05	5.03819e-05	3.6032e-05	1.33254e-05	4.14259e-05
1630	8.75219e-05	2.3232e-05	5.21114e-05	3.62544e-05	1.33254e-05	4.2489e-05
1631	8.6247e-05	2.31673e-05	5.13832e-05	3.59579e-05	1.33254e-05	4.20162e-05
1632	8.70784e-05	2.36202e-05	5.25665e-05	3.61803e-05	1.33254e-05	4.25542e-05
1633	8.69121e-05	2.36202e-05	5.24755e-05	3.61803e-05	1.33254e-05	4.25027e-05
1634	8.13693e-05	2.23907e-05	4.93352e-05	3.38819e-05	1.33254e-05	4.00605e-05
1635	8.73001e-05	2.76325e-05	5.67992e-05	3.63286e-05	1.41092e-05	4.44339e-05
1636	8.70784e-05	2.77619e-05	5.69357e-05	3.61803e-05	1.41092e-05	4.44131e-05
1637	8.70784e-05	2.77619e-05	5.69812e-05	3.62544e-05	1.41092e-05	4.4437e-05
1638	8.69676e-05	2.77619e-05	5.69812e-05	3.61803e-05	1.41092e-05	4.44e-05
1639	8.68013e-05	2.76972e-05	5.68902e-05	3.61061e-05	1.41092e-05	4.43208e-05
1640	8.66904e-05	2.76972e-05	5.66626e-05	3.58837e-05	1.41092e-05	4.42086e-05
1641	8.59699e-05	2.76972e-05	5.63896e-05	3.55872e-05	1.41092e-05	4.39506e-05
1642	8.57481e-05	2.76325e-05	5.6344e-05	3.5513e-05	1.41092e-05	4.38694e-05
1643	8.53047e-05	2.7503e-05	5.60255e-05	3.52906e-05	1.41092e-05	4.36466e-05
1644	6.97293e-05	2.39438e-05	4.82884e-05	2.87663e-05	1.17577e-05	3.64971e-05
1645	6.92304e-05	2.39438e-05	4.81519e-05	2.84697e-05	1.17577e-05	3.63107e-05
1646	3.46983e-05	1.68254e-05	2.97194e-05	1.57177e-05	2.35153e-06	1.98625e-05
1647	4.18486e-05	1.88962e-05	3.31784e-05	1.67556e-05	3.13538e-06	2.27628e-05
1648	2.8324e-05	1.4884e-05	2.30747e-05	1.06761e-05	3.13538e-06	1.60188e-05
1649	5.71469e-05	2.26496e-05	3.81847e-05	1.62366e-05	7.0546e-06	2.82545e-05
1650	5.75904e-05	2.26496e-05	3.83212e-05	1.61625e-05	7.0546e-06	2.83557e-05
1651	5.65372e-05	2.13553e-05	3.65918e-05	1.50504e-05	7.0546e-06	2.73179e-05
1652	5.43755e-05	2.11612e-05	3.5545e-05	1.4828e-05	6.27076e-06	2.64361e-05
1653	7.67687e-05	4.71111e-05	5.50697e-05	4.07028e-05	3.5273e-05	5.09851e-05
1654	7.95956e-05	5.00232e-05	5.72088e-05	4.41874e-05	3.91922e-05	5.40414e-05
1655	7.98727e-05	5.01526e-05	5.74363e-05	4.47064e-05	3.91922e-05	5.4272e-05
1656	7.99836e-05	5.0282e-05	5.74818e-05	4.46322e-05	3.91922e-05	5.43144e-05
1657	8.00944e-05	5.03467e-05	5.75274e-05	4.47805e-05	3.91922e-05	5.43882e-05
1658	7.81544e-05	4.82759e-05	5.48421e-05	4.35943e-05	3.91922e-05	5.28118e-05
1659	7.7711e-05	5.1641e-05	5.47511e-05	4.6115e-05	3.99761e-05	5.40388e-05
1660	8.30876e-05	5.9536e-05	6.17145e-05	5.16755e-05	4.46791e-05	6.01385e-05
1661	8.00944e-05	5.85006e-05	5.92113e-05	5.0341e-05	4.5463e-05	5.87221e-05
1662	0.000113795	0.000132468	0.000103631	0.000104167	6.89783e-05	0.000104608
1663	0.000114405	0.000136739	0.000105315	0.000105649	7.0546e-05	0.000106531
1664	0.00011568	0.000140233	0.000106817	0.000106465	7.0546e-05	0.000107948
1665	0.000116012	0.000141268	0.000107272	0.000106613	7.13299e-05	0.000108499
1666	0.000115735	0.00014101	0.000106954	0.000106242	7.13299e-05	0.000108254
1667	0.000115402	0.000141333	0.000106954	0.000106613	7.52491e-05	0.00010911
1668	0.000112243	0.000140363	0.00010304	0.000107058	7.83845e-05	0.000108218
1669	0.00010925	0.000143016	0.000101947	0.000109801	8.30875e-05	0.00010942
1670	9.92173e-05	0.000142757	9.70774e-05	0.000110987	8.46552e-05	0.000106939
1671	0.000200541	0.000328095	0.00023152	0.000334519	0.000471091	0.000313153
1672	0.00020625	0.000337672	0.000242898	0.000347642	0.000488335	0.000324559
1673	0.000212347	0.000355016	0.000255414	0.000368327	0.000504012	0.000339023
1674	0.000216615	0.000365499	0.000263015	0.000381524	0.000521257	0.000349582
1675	0.000217003	0.000366081	0.000263697	0.00038271	0.000522041	0.000350306
1676	0.000217502	0.000366793	0.00026438	0.000383377	0.000522041	0.000350819
1677	0.000218001	0.000367246	0.000264517	0.0003836	0.000522041	0.000351081
1678	0.000218333	0.000367635	0.000264835	0.000383674	0.000522041	0.000351304
1679	0.000218333	0.000367635	0.000264881	0.000383748	0.000522041	0.000351328
1680	0.000218389	0.000367829	0.00026529	0.000383822	0.000522041	0.000351474
1681	0.000218721	0.000368023	0.0002657	0.000384267	0.000522041	0.00035175
1682	0.000218444	0.000366146	0.000265108	0.000384267	0.000523608	0.000351515
1683	0.000216005	0.000363105	0.000263288	0.000388864	0.000532231	0.000352699
1684	0.000220772	0.000381871	0.00027594	0.000408066	0.000547907	0.000366911
1685	0.000217447	0.000375271	0.000271935	0.000405471	0.000553394	0.000364704
1686	0.00021462	0.000375206	0.00026834	0.000415109	0.000569071	0.000368469
1687	0.000223544	0.00040012	0.000286863	0.000443208	0.000588667	0.00038848
1688	0.00022687	0.000411898	0.00029633	0.000454848	0.000598073	0.000397604
1689	0.000227479	0.000413516	0.000297604	0.000456702	0.000598857	0.000398832
1690	0.000227313	0.000411704	0.000296193	0.000453588	0.00059729	0.000397218
1691	0.000227424	0.000409957	0.000295419	0.000451883	0.00059337	0.000395611
1692	0.000196938	0.00032926	0.000243262	0.000371144	0.000496174	0.000327356
1693	0.000199543	0.000332366	0.00024663	0.000374777	0.000498525	0.000330368
1694	0.000188291	0.00030894	0.00022929	0.000342378	0.000466388	0.000307057
1695	0.000191229	0.000313987	0.000234524	0.000346011	0.000467955	0.000310741
1696	0.000191229	0.000314376	0.00023507	0.000345863	0.000467171	0.000310742
1697	0.000191284	0.000314182	0.000235207	0.000345788	0.000467171	0.000310726
1698	0.000190287	0.000312693	0.000233614	0.00034349	0.000465604	0.000309138
1699	0.000189511	0.000311917	0.000233068	0.000342749	0.000465604	0.00030857
1700	0.0001894	0.00031114	0.000232658	0.000342156	0.00046482	0.000308035
1701	0.000188624	0.000309911	0.00023193	0.000341044	0.000464036	0.000307109
1702	0.000186795	0.000307516	0.000230291	0.000338004	0.000462468	0.000305015
1703	0.000185797	0.000304669	0.000228289	0.000330442	0.000456198	0.000301079
1704	0.000185464	0.000303569	0.000227697	0.000328885	0.00045463	0.000300049
1705	0.000183469	0.000297292	0.000223647	0.000320729	0.000443656	0.000293759
1706	0.000181085	0.000289914	0.000218322	0.000312426	0.000432682	0.000286886
1707	9.68893e-05	0.000116095	0.000100445	0.000130264	0.000119928	0.000112724
1708	9.8275e-05	0.000116354	0.000100764	0.000130264	0.000118361	0.000112804
1709	8.05933e-05	0.000102052	8.35148e-05	0.000113137	0.000105819	9.70232e-05
1710	3.32572e-05	5.92124e-05	4.76057e-05	6.20551e-05	5.5653e-05	5.15567e-05
1711	5.17704e-05	6.57484e-05	6.05312e-05	7.68089e-05	6.89783e-05	6.47674e-05
1712	5.27681e-05	6.58778e-05	6.16235e-05	7.71055e-05	6.97622e-05	6.54274e-05
1713	5.31561e-05	6.53601e-05	6.1669e-05	7.66607e-05	6.97622e-05	6.53216e-05
1714	4.43984e-05	3.39096e-05	4.39192e-05	5.16014e-05	4.93822e-05	4.46422e-05
1715	5.95858e-05	5.13821e-05	6.59926e-05	7.50296e-05	7.28976e-05	6.49775e-05
1716	6.09161e-05	5.20293e-05	6.82682e-05	7.70314e-05	7.36814e-05	6.63853e-05
1717	5.63155e-05	4.69816e-05	6.26702e-05	6.80604e-05	5.64368e-05	5.80929e-05
1718	5.62601e-05	4.70464e-05	6.26702e-05	6.80604e-05	5.64368e-05	5.80948e-05
1719	5.61492e-05	4.67875e-05	6.26247e-05	6.75414e-05	5.64368e-05	5.79079e-05
1720	5.62601e-05	4.69169e-05	6.27157e-05	6.74673e-05	5.64368e-05	5.79594e-05
1721	5.55395e-05	4.54285e-05	6.11683e-05	6.50948e-05	5.5653e-05	5.65768e-05
1722	5.18812e-05	3.85042e-05	5.43415e-05	6.0424e-05	5.17337e-05	5.13769e-05
1723	5.16595e-05	3.81807e-05	5.4205e-05	6.00533e-05	5.09499e-05	5.10097e-05
1724	4.59504e-05	3.28742e-05	4.76967e-05	5.06376e-05	4.93822e-05	4.53082e-05
1725	5.10498e-05	3.47509e-05	5.22935e-05	5.17496e-05	4.93822e-05	4.78452e-05
1726	5.12161e-05	3.48156e-05	5.2339e-05	5.14531e-05	4.93822e-05	4.78412e-05
1727	5.14378e-05	3.48803e-05	5.31582e-05	5.16755e-05	4.78145e-05	4.77933e-05
1728	5.65927e-05	3.82454e-05	5.82556e-05	5.53084e-05	4.85984e-05	5.14001e-05
1729	5.78675e-05	3.86337e-05	5.89382e-05	5.56791e-05	4.85984e-05	5.19434e-05
1730	5.72578e-05	3.85689e-05	5.7937e-05	5.47894e-05	4.85984e-05	5.14303e-05
1731	5.72578e-05	3.86337e-05	5.7937e-05	5.47894e-05	4.85984e-05	5.14433e-05
1732	5.71469e-05	3.86984e-05	5.78915e-05	5.4567e-05	4.78145e-05	5.12237e-05
1733	5.69807e-05	3.85689e-05	5.76184e-05	5.42704e-05	4.78145e-05	5.10506e-05
1734	4.48972e-05	2.48498e-05	3.9459e-05	3.41044e-05	2.97861e-05	3.46193e-05
1735	4.71144e-05	2.60146e-05	4.1143e-05	3.57354e-05	2.97861e-05	3.59587e-05
1736	4.71144e-05	2.60793e-05	4.11885e-05	3.57354e-05	2.97861e-05	3.59807e-05
1737	4.70035e-05	2.59499e-05	4.09154e-05	3.4994e-05	2.97861e-05	3.57298e-05
1738	4.49526e-05	2.33614e-05	3.58181e-05	2.78766e-05	2.11638e-05	3.06345e-05
1739	2.46103e-05	1.19072e-05	1.93882e-05	1.25296e-05	3.91922e-06	1.44709e-05
1740	4.09064e-05	3.95396e-05	4.36006e-05	4.67823e-05	9.40614e-06	3.6047e-05
1741	4.63384e-05	4.96996e-05	5.4205e-05	6.1462e-05	1.4893e-05	4.53196e-05
1742	4.58949e-05	5.18998e-05	5.61165e-05	6.39086e-05	1.4893e-05	4.65426e-05
1743	4.80566e-05	5.9536e-05	6.09408e-05	7.33244e-05	1.56769e-05	5.15069e-05
1744	5.04955e-05	6.6978e-05	6.58561e-05	8.19987e-05	1.64607e-05	5.63578e-05
1745	5.25464e-05	7.47435e-05	7.01342e-05	9.31939e-05	1.64607e-05	6.14157e-05
1746	5.36549e-05	8.12795e-05	7.31835e-05	0.00010083	1.80284e-05	6.53953e-05
1747	5.10498e-05	8.24444e-05	7.1181e-05	0.000102684	1.72446e-05	6.49208e-05
1748	5.68144e-05	9.62282e-05	8.11937e-05	0.000112693	1.72446e-05	7.28348e-05
1749	5.77012e-05	9.74578e-05	8.2377e-05	0.000113879	1.72446e-05	7.37319e-05
1750	5.7923e-05	9.82343e-05	8.28776e-05	0.000114027	1.72446e-05	7.40613e-05
1751	5.78675e-05	9.82343e-05	8.28776e-05	0.000114027	1.72446e-05	7.40502e-05
1752	5.77567e-05	9.81049e-05	8.27411e-05	0.000114027	1.72446e-05	7.39749e-05
1753	5.77567e-05	9.81049e-05	8.27411e-05	0.000114027	1.72446e-05	7.39749e-05
1754	5.77567e-05	9.81049e-05	8.27411e-05	0.000114027	1.72446e-05	7.39749e-05
1755	5.77567e-05	9.81049e-05	8.27411e-05	0.000114027	1.72446e-05	7.39749e-05
1756	5.74795e-05	9.79755e-05	8.2559e-05	0.000113953	1.72446e-05	7.38423e-05
1757	5.74241e-05	9.79755e-05	8.2559e-05	0.000113879	1.64607e-05	7.36597e-05
1758	5.73687e-05	9.79755e-05	8.25135e-05	0.000113805	1.64607e-05	7.36247e-05
1759	5.73687e-05	9.79755e-05	8.25135e-05	0.000113805	1.64607e-05	7.36247e-05
1760	5.73687e-05	9.79755e-05	8.25135e-05	0.000113805	1.64607e-05	7.36247e-05
1761	5.73687e-05	9.79755e-05	8.2468e-05	0.000113731	1.64607e-05	7.36008e-05
1762	5.73687e-05	9.79755e-05	8.24225e-05	0.000113731	1.64607e-05	7.35917e-05
1763	5.73687e-05	9.79755e-05	8.24225e-05	0.000113656	1.64607e-05	7.35767e-05
1764	5.72578e-05	9.79108e-05	8.2377e-05	0.000113656	1.64607e-05	7.35325e-05
1765	5.72578e-05	9.79108e-05	8.2286e-05	0.000113656	1.64607e-05	7.35143e-05
1766	5.72578e-05	9.77813e-05	8.21949e-05	0.00011336	1.64607e-05	7.34109e-05
1767	5.54841e-05	8.7492e-05	7.46399e-05	0.000102684	1.4893e-05	6.70386e-05
1768	5.47081e-05	8.62624e-05	7.25464e-05	9.92733e-05	1.4893e-05	6.55366e-05
1769	6.65144e-07	1.29426e-06	5.46146e-07	1.03796e-06	7.83845e-07	8.65471e-07
1770	4.97195e-05	9.90109e-05	7.60963e-05	0.000103573	4.70307e-05	7.50861e-05
1771	5.08281e-05	0.000100758	7.77803e-05	0.000105279	4.70307e-05	7.63352e-05
1772	5.08281e-05	0.000100888	7.80533e-05	0.000105427	4.70307e-05	7.64454e-05
1773	5.09389e-05	0.000101017	7.82809e-05	0.000105575	4.70307e-05	7.65685e-05
1774	5.09389e-05	0.000101017	7.83264e-05	0.000105649	4.70307e-05	7.65924e-05
1775	5.09944e-05	0.000101017	7.83264e-05	0.000105649	4.70307e-05	7.66035e-05
1776	5.09944e-05	0.000101017	7.83264e-05	0.000105649	4.70307e-05	7.66035e-05
1777	5.09944e-05	0.000101017	7.83264e-05	0.000105649	4.70307e-05	7.66035e-05
1778	5.09944e-05	0.000101017	7.83264e-05	0.000105649	4.70307e-05	7.66035e-05
1779	5.09944e-05	0.000101017	7.83264e-05	0.000105649	4.70307e-05	7.66035e-05
1780	5.09944e-05	0.000101017	7.83719e-05	0.000105723	4.70307e-05	7.66274e-05
1781	5.10498e-05	0.000101017	7.84629e-05	0.000105723	4.70307e-05	7.66567e-05
1782	5.11052e-05	0.000101017	7.84629e-05	0.000105723	4.70307e-05	7.66678e-05
1783	5.10498e-05	0.000101017	7.84629e-05	0.000105723	4.70307e-05	7.66567e-05
1784	5.10498e-05	0.000101017	7.85085e-05	0.000105723	4.70307e-05	7.66658e-05
1785	5.10498e-05	0.000101082	7.8554e-05	0.000105723	4.70307e-05	7.66879e-05
1786	5.11052e-05	0.000101082	7.85995e-05	0.000105723	4.70307e-05	7.67081e-05
1787	5.11052e-05	0.000101146	7.85995e-05	0.000105649	4.70307e-05	7.67061e-05
1788	5.12161e-05	0.000100952	7.88726e-05	0.000105872	4.70307e-05	7.67887e-05
1789	5.12715e-05	9.71342e-05	7.69155e-05	0.000101942	4.5463e-05	7.45452e-05
1790	5.04401e-05	8.78803e-05	7.06804e-05	9.13404e-05	4.15438e-05	6.8377e-05
1791	4.97195e-05	8.05677e-05	6.69484e-05	8.31108e-05	3.99761e-05	6.40645e-05
1792	4.82784e-05	7.24786e-05	6.15779e-05	7.54744e-05	3.37053e-05	5.83029e-05
1793	4.43984e-05	5.23528e-05	4.81519e-05	5.51601e-05	2.82184e-05	4.56563e-05
1794	2.96543e-05	2.42674e-05	2.70797e-05	2.69128e-05	1.41092e-05	2.44047e-05
1795	3.79686e-05	2.80854e-05	3.01746e-05	2.98784e-05	1.41092e-05	2.80432e-05
1796	3.77469e-05	2.69206e-05	2.90823e-05	2.72093e-05	1.41092e-05	2.70137e-05
1797	3.78578e-05	2.71147e-05	2.92643e-05	2.72093e-05	1.41092e-05	2.71111e-05
1798	3.75252e-05	2.68559e-05	2.83541e-05	2.60972e-05	1.41092e-05	2.65883e-05
1799	2.716e-05	1.29426e-05	1.4928e-05	1.23814e-05	3.13538e-06	1.41095e-05
1800	3.13726e-05	1.50134e-05	1.72946e-05	1.3271e-05	4.70307e-06	1.63309e-05
1801	3.13172e-05	1.50781e-05	1.72946e-05	1.3271e-05	4.70307e-06	1.63328e-05
1802	3.14281e-05	1.50781e-05	1.72491e-05	1.31969e-05	4.70307e-06	1.63311e-05
1803	2.9488e-05	1.33956e-05	1.57472e-05	1.0083e-05	3.13538e-06	1.43698e-05
1804	2.40006e-05	1.12601e-05	1.26524e-05	7.26571e-06	2.35153e-06	1.15061e-05
1805	3.19823e-05	1.38486e-05	1.89786e-05	8.52609e-06	3.13538e-06	1.52942e-05
1806	3.19823e-05	1.37192e-05	1.91606e-05	8.30367e-06	3.13538e-06	1.52602e-05
1807	3.20932e-05	1.37839e-05	1.92061e-05	8.30367e-06	3.13538e-06	1.53045e-05
1808	3.18715e-05	1.37839e-05	1.92972e-05	8.30367e-06	3.13538e-06	1.52783e-05
1809	3.10955e-05	1.29426e-05	1.80683e-05	7.93297e-06	3.13538e-06	1.4635e-05
1810	2.86566e-05	1.25543e-05	1.68395e-05	7.41399e-06	3.13538e-06	1.372e-05
1811	3.65275e-05	1.75372e-05	2.48496e-05	1.06761e-05	3.13538e-06	1.85452e-05
1812	3.69155e-05	1.76019e-05	2.54868e-05	1.07503e-05	3.13538e-06	1.8778e-05
1813	3.40332e-05	1.60488e-05	2.38484e-05	9.86061e-06	3.13538e-06	1.73853e-05
1814	4.43984e-05	2.7956e-05	4.34186e-05	1.58659e-05	3.13538e-06	2.69549e-05
1815	4.46201e-05	2.82149e-05	4.38282e-05	1.60884e-05	3.13538e-06	2.71774e-05
1816	4.45646e-05	2.82796e-05	4.38737e-05	1.60884e-05	3.13538e-06	2.71883e-05
1817	4.44538e-05	2.82796e-05	4.39192e-05	1.60884e-05	3.13538e-06	2.71753e-05
1818	4.43429e-05	2.82149e-05	4.40102e-05	1.60884e-05	3.13538e-06	2.71584e-05
1819	4.27355e-05	2.65323e-05	4.23263e-05	1.51987e-05	2.35153e-06	2.58289e-05
1820	4.52298e-05	2.7503e-05	4.54666e-05	1.61625e-05	2.35153e-06	2.73427e-05
1821	4.46755e-05	2.72442e-05	4.51481e-05	1.60142e-05	2.35153e-06	2.70867e-05
1822	3.99641e-05	2.46557e-05	4.32365e-05	1.45314e-05	1.56769e-06	2.47911e-05
1823	5.33778e-05	4.33577e-05	6.09408e-05	2.89887e-05	5.48691e-06	3.84304e-05
1824	5.39875e-05	4.36813e-05	6.16235e-05	2.97301e-05	5.48691e-06	3.89019e-05
1825	5.47635e-05	4.43284e-05	6.25337e-05	3.06198e-05	5.48691e-06	3.95465e-05
1826	5.48189e-05	4.45873e-05	6.27613e-05	3.08422e-05	5.48691e-06	3.96993e-05
1827	5.48189e-05	4.43931e-05	6.27613e-05	3.09905e-05	5.48691e-06	3.96901e-05
1828	5.49298e-05	4.47167e-05	6.30343e-05	3.10646e-05	5.48691e-06	3.98465e-05
1829	5.48744e-05	4.47167e-05	6.31254e-05	3.09905e-05	5.48691e-06	3.98388e-05
1830	5.58721e-05	4.51697e-05	6.51734e-05	3.11388e-05	5.48691e-06	4.05682e-05
1831	5.58167e-05	4.51697e-05	6.52189e-05	3.10646e-05	5.48691e-06	4.05514e-05
1832	5.69252e-05	4.56227e-05	6.65843e-05	3.15095e-05	5.48691e-06	4.12257e-05
1833	5.70915e-05	4.57521e-05	6.67208e-05	3.15836e-05	5.48691e-06	4.1327e-05
1834	5.69252e-05	4.54932e-05	6.63567e-05	3.12129e-05	5.48691e-06	4.1095e-05
1835	5.65927e-05	4.52344e-05	6.60381e-05	3.08422e-05	5.48691e-06	4.08389e-05
1836	5.80338e-05	4.63345e-05	6.7449e-05	3.17319e-05	5.48691e-06	4.18072e-05
1837	5.82001e-05	4.65286e-05	6.75855e-05	3.17319e-05	5.48691e-06	4.19066e-05
1838	5.8311e-05	4.65934e-05	6.76311e-05	3.17319e-05	5.48691e-06	4.19509e-05
1839	5.83664e-05	4.65934e-05	6.754e-05	3.17319e-05	5.48691e-06	4.19437e-05
1840	5.82555e-05	4.65286e-05	6.754e-05	3.16577e-05	5.48691e-06	4.18937e-05
1841	5.8311e-05	4.65934e-05	6.77676e-05	3.16577e-05	5.48691e-06	4.19633e-05
1842	5.84772e-05	4.65934e-05	6.79496e-05	3.15095e-05	5.48691e-06	4.20033e-05
1843	5.83664e-05	4.63992e-05	6.78131e-05	3.14353e-05	5.48691e-06	4.19002e-05
1844	5.82001e-05	4.62698e-05	6.77221e-05	3.13612e-05	5.48691e-06	4.1808e-05
1845	5.80892e-05	4.62051e-05	6.754e-05	3.1287e-05	5.48691e-06	4.17216e-05
1846	5.77012e-05	4.56227e-05	6.72214e-05	3.06939e-05	4.70307e-06	4.11885e-05
1847	5.76458e-05	4.56227e-05	6.71759e-05	3.06939e-05	4.70307e-06	4.11683e-05
1848	5.54841e-05	4.30989e-05	6.3808e-05	2.70611e-05	4.70307e-06	3.8831e-05
1849	5.52624e-05	4.30341e-05	6.3808e-05	2.69869e-05	4.70307e-06	3.87589e-05
1850	5.35441e-05	4.07692e-05	6.06677e-05	2.47627e-05	4.70307e-06	3.68894e-05
1851	5.22138e-05	3.93455e-05	5.83011e-05	2.3873e-05	3.13538e-06	3.53738e-05
1852	1.0088e-05	3.75335e-06	5.91658e-06	2.52076e-06	1.56769e-06	4.76928e-06
1853	1.60189e-05	4.40048e-06	8.01014e-06	2.9656e-06	2.35153e-06	6.74933e-06
1854	1.61297e-05	4.4652e-06	8.01014e-06	2.9656e-06	2.35153e-06	6.78443e-06
1855	1.26932e-05	3.4945e-06	6.0076e-06	2.00178e-06	1.56769e-06	5.15295e-06
1856	2.5608e-05	7.11843e-06	1.45184e-05	3.78113e-06	1.56769e-06	1.05187e-05
1857	2.6772e-05	7.442e-06	1.54741e-05	4.00355e-06	1.56769e-06	1.10519e-05
1858	2.68275e-05	7.442e-06	1.52921e-05	3.92941e-06	1.56769e-06	1.10117e-05
1859	2.71046e-05	7.37728e-06	1.54741e-05	4.00355e-06	1.56769e-06	1.11054e-05
1860	2.72709e-05	7.50671e-06	1.56107e-05	4.07769e-06	1.56769e-06	1.12067e-05
1861	2.76589e-05	7.50671e-06	1.57472e-05	4.07769e-06	1.56769e-06	1.13116e-05
1862	2.78806e-05	7.37728e-06	1.59293e-05	4.30011e-06	1.56769e-06	1.1411e-05
1863	2.80469e-05	7.31257e-06	1.57017e-05	4.15183e-06	1.56769e-06	1.13561e-05
1864	2.80469e-05	7.11843e-06	1.56107e-05	4.30011e-06	2.35153e-06	1.14855e-05
1865	2.72709e-05	6.73015e-06	1.50645e-05	4.15183e-06	2.35153e-06	1.11138e-05
1866	2.74926e-05	6.14774e-06	1.44729e-05	3.92941e-06	2.35153e-06	1.08788e-05
1867	4.68926e-05	1.19719e-05	2.56233e-05	9.78647e-06	8.62229e-06	2.05793e-05
1868	4.76132e-05	1.20366e-05	2.58509e-05	9.86061e-06	8.62229e-06	2.07967e-05
1869	4.83892e-05	1.21013e-05	2.61695e-05	9.93475e-06	8.62229e-06	2.10434e-05
1870	4.85001e-05	1.21013e-05	2.61695e-05	1.00089e-05	8.62229e-06	2.10804e-05
1871	4.85001e-05	1.21013e-05	2.61695e-05	1.00089e-05	8.62229e-06	2.10804e-05
1872	4.73915e-05	1.15836e-05	2.49407e-05	9.63819e-06	8.62229e-06	2.04353e-05
1873	6.4907e-05	2.54969e-05	4.1234e-05	2.95077e-05	2.27315e-05	3.67754e-05
1874	6.51287e-05	2.54969e-05	4.16436e-05	2.95818e-05	2.27315e-05	3.69165e-05
1875	6.51841e-05	2.58205e-05	4.17802e-05	2.97301e-05	2.27315e-05	3.70493e-05
1876	6.52395e-05	2.58205e-05	4.18257e-05	2.97301e-05	2.27315e-05	3.70695e-05
1877	6.51287e-05	2.58205e-05	4.18257e-05	2.97301e-05	2.27315e-05	3.70473e-05
1878	6.35212e-05	2.44615e-05	3.95501e-05	2.93594e-05	2.27315e-05	3.59247e-05
1879	6.20247e-05	2.42027e-05	3.86398e-05	2.94335e-05	2.27315e-05	3.54064e-05
1880	6.24681e-05	2.42027e-05	3.86853e-05	2.9656e-05	2.27315e-05	3.55487e-05
1881	6.25235e-05	2.42027e-05	3.86398e-05	2.95077e-05	2.27315e-05	3.5521e-05
1882	5.77012e-05	2.31673e-05	3.56815e-05	2.92853e-05	2.27315e-05	3.37134e-05
1883	6.35212e-05	2.46557e-05	3.98686e-05	3.1287e-05	2.66507e-05	3.71966e-05
1884	6.32995e-05	2.45262e-05	3.97321e-05	3.1287e-05	2.66507e-05	3.70991e-05
1885	6.3355e-05	2.45262e-05	3.96866e-05	3.1287e-05	2.66507e-05	3.71011e-05
1886	5.69252e-05	2.21318e-05	3.40886e-05	2.97301e-05	2.42992e-05	3.3435e-05
1887	6.00847e-05	2.34908e-05	3.72745e-05	3.08422e-05	2.5083e-05	3.5355e-05
1888	6.00847e-05	2.35555e-05	3.73655e-05	3.07681e-05	2.5083e-05	3.53714e-05
1889	6.00847e-05	2.35555e-05	3.732e-05	3.06939e-05	2.5083e-05	3.53474e-05
1890	5.96967e-05	2.35555e-05	3.72745e-05	3.06198e-05	2.5083e-05	3.52459e-05
1891	5.9475e-05	2.35555e-05	3.72289e-05	3.04715e-05	2.5083e-05	3.51628e-05
1892	5.9475e-05	2.34908e-05	3.71834e-05	3.03974e-05	2.5083e-05	3.51259e-05
1893	5.17704e-05	1.92845e-05	3.20861e-05	2.543e-05	2.5083e-05	3.07308e-05
1894	4.08509e-05	1.51428e-05	2.6124e-05	1.98695e-05	2.27315e-05	2.49437e-05
1895	3.94098e-05	1.46899e-05	2.53503e-05	1.93505e-05	2.27315e-05	2.43064e-05
1896	2.06749e-05	5.17704e-06	1.25614e-05	6.74673e-06	7.0546e-06	1.04429e-05
1897	2.73263e-05	6.53601e-06	1.56562e-05	8.89679e-06	8.62229e-06	1.34075e-05
1898	2.71046e-05	6.40659e-06	1.53376e-05	8.30367e-06	8.62229e-06	1.3155e-05
1899	2.62732e-05	6.60073e-06	1.48825e-05	8.37781e-06	1.019e-05	1.32648e-05
1900	2.64949e-05	6.60073e-06	1.5019e-05	8.37781e-06	1.09738e-05	1.34932e-05
1901	2.64395e-05	6.66544e-06	1.53376e-05	8.22953e-06	1.09738e-05	1.35292e-05
1902	2.64949e-05	6.40659e-06	1.51555e-05	8.08125e-06	9.40614e-06	1.31089e-05
1903	2.00652e-05	5.11233e-06	1.08319e-05	6.07947e-06	5.48691e-06	9.51516e-06
1904	3.10401e-05	1.04835e-05	1.98433e-05	1.12693e-05	6.27076e-06	1.57814e-05
1905	3.12063e-05	1.06776e-05	2.00709e-05	1.13434e-05	6.27076e-06	1.59138e-05
1906	3.09292e-05	1.06129e-05	2.00709e-05	1.11951e-05	6.27076e-06	1.58158e-05
1907	3.12618e-05	1.11306e-05	2.08446e-05	1.14175e-05	6.27076e-06	1.61851e-05
1908	3.12063e-05	1.12601e-05	2.08446e-05	1.15658e-05	6.27076e-06	1.62295e-05
1909	3.09846e-05	1.09365e-05	2.0708e-05	1.13434e-05	6.27076e-06	1.60487e-05
1910	3.10401e-05	1.10012e-05	2.0708e-05	1.13434e-05	6.27076e-06	1.60727e-05
1911	3.05966e-05	1.08718e-05	2.0435e-05	1.11951e-05	6.27076e-06	1.58739e-05
1912	2.93218e-05	1.06776e-05	1.91606e-05	1.0602e-05	6.27076e-06	1.52066e-05
1913	2.60515e-05	9.90109e-06	1.79318e-05	1.0083e-05	5.48691e-06	1.38909e-05
1914	3.33126e-05	1.14542e-05	2.16183e-05	1.17882e-05	5.48691e-06	1.6732e-05
1915	3.35898e-05	1.14542e-05	2.17093e-05	1.17141e-05	5.48691e-06	1.67909e-05
1916	3.37006e-05	1.13895e-05	2.18003e-05	1.17141e-05	5.48691e-06	1.68183e-05
1917	3.24812e-05	1.09365e-05	2.06625e-05	1.08986e-05	4.70307e-06	1.59364e-05
1918	3.0264e-05	1.06129e-05	1.97523e-05	1.00089e-05	2.35153e-06	1.45979e-05
1919	3.76361e-05	1.35897e-05	2.39849e-05	1.49763e-05	3.13538e-06	1.86645e-05
1920	3.78578e-05	1.3525e-05	2.40759e-05	1.49021e-05	3.13538e-06	1.86992e-05
1921	3.87446e-05	1.40427e-05	2.444e-05	1.60884e-05	3.13538e-06	1.92902e-05
1922	4.02412e-05	1.46899e-05	2.6306e-05	1.77194e-05	3.91922e-06	2.05751e-05
1923	4.10172e-05	1.47546e-05	2.6397e-05	1.79419e-05	3.91922e-06	2.0806e-05
1924	4.07955e-05	1.45604e-05	2.58054e-05	1.74229e-05	3.91922e-06	2.05007e-05
1925	4.04629e-05	1.41074e-05	2.53958e-05	1.73487e-05	3.91922e-06	2.02468e-05
1926	4.05184e-05	1.41074e-05	2.53503e-05	1.72746e-05	3.91922e-06	2.0234e-05
1927	4.00749e-05	1.3978e-05	2.47586e-05	1.68298e-05	3.91922e-06	1.99121e-05
1928	3.76361e-05	1.26837e-05	2.21644e-05	1.47538e-05	2.35153e-06	1.79179e-05
1929	3.79132e-05	1.27485e-05	2.22099e-05	1.47538e-05	2.35153e-06	1.79954e-05
1930	3.78578e-05	1.2619e-05	2.18458e-05	1.46797e-05	2.35153e-06	1.78708e-05
1931	3.69155e-05	1.08718e-05	1.99343e-05	1.379e-05	2.35153e-06	1.67726e-05
1932	3.69155e-05	1.08071e-05	1.99343e-05	1.37159e-05	2.35153e-06	1.67449e-05
1933	3.69155e-05	1.08071e-05	1.98888e-05	1.37159e-05	2.35153e-06	1.67358e-05
1934	3.41441e-05	9.64224e-06	1.70215e-05	1.26779e-05	2.35153e-06	1.51675e-05
1935	3.20378e-05	9.12453e-06	1.58837e-05	1.26038e-05	2.35153e-06	1.44003e-05
1936	2.9876e-05	8.73626e-06	1.52011e-05	1.22331e-05	2.35153e-06	1.36796e-05
1937	2.8712e-05	8.41269e-06	1.46549e-05	1.19365e-05	2.35153e-06	1.32135e-05
1938	2.54972e-05	6.989e-06	1.19242e-05	1.04537e-05	1.56769e-06	1.12864e-05
1939	2.23378e-05	5.56532e-06	9.55755e-06	8.74851e-06	1.56769e-06	9.55537e-06
1940	2.18943e-05	5.50061e-06	9.23897e-06	8.37781e-06	1.56769e-06	9.31588e-06
1941	1.55755e-05	3.17094e-06	5.50697e-06	5.18979e-06	1.56769e-06	6.20218e-06
1942	7.1503e-06	1.55311e-06	1.866e-06	1.8535e-06	7.83845e-07	2.64135e-06
1943	7.20573e-06	1.55311e-06	1.91151e-06	1.77936e-06	0	2.48994e-06
1944	2.10629e-06	7.11843e-07	6.82682e-07	4.44839e-07	0	7.89131e-07
1945	3.43658e-06	9.70695e-07	1.36536e-06	1.03796e-06	0	1.36212e-06
1946	4.71144e-06	1.42369e-06	1.95702e-06	1.55694e-06	0	1.92982e-06
1947	4.15715e-06	1.16483e-06	1.72946e-06	1.4828e-06	0	1.70685e-06
1948	1.20834e-05	2.91209e-06	3.82302e-06	3.41044e-06	1.56769e-06	4.75933e-06
1949	1.23606e-05	2.84737e-06	3.95956e-06	3.48458e-06	1.56769e-06	4.84396e-06
1950	1.24714e-05	2.84737e-06	3.95956e-06	3.48458e-06	1.56769e-06	4.86612e-06
1951	1.24714e-05	2.84737e-06	3.95956e-06	3.48458e-06	1.56769e-06	4.86612e-06
1952	1.26932e-05	2.91209e-06	3.95956e-06	3.55872e-06	1.56769e-06	4.93825e-06
1953	1.26932e-05	2.9768e-06	3.91404e-06	3.55872e-06	1.56769e-06	4.94209e-06
1954	2.20606e-05	1.07424e-05	1.43818e-05	1.09727e-05	3.13538e-06	1.22586e-05
1955	2.23932e-05	1.08071e-05	1.45639e-05	1.1121e-05	3.13538e-06	1.24041e-05
1956	2.26703e-05	1.11306e-05	1.47004e-05	1.1121e-05	3.13538e-06	1.25515e-05
1957	2.27812e-05	1.11953e-05	1.48825e-05	1.12693e-05	3.13538e-06	1.26527e-05
1958	2.27812e-05	1.12601e-05	1.48825e-05	1.12693e-05	3.13538e-06	1.26657e-05
1959	2.27812e-05	1.12601e-05	1.48825e-05	1.12693e-05	3.13538e-06	1.26657e-05
1960	2.27812e-05	1.12601e-05	1.48825e-05	1.12693e-05	3.13538e-06	1.26657e-05
1961	2.24486e-05	1.12601e-05	1.4837e-05	1.12693e-05	3.13538e-06	1.25901e-05
1962	2.26149e-05	1.12601e-05	1.4928e-05	1.12693e-05	3.13538e-06	1.26415e-05
1963	2.26149e-05	1.12601e-05	1.4928e-05	1.12693e-05	3.13538e-06	1.26415e-05
1964	2.25595e-05	1.11306e-05	1.4837e-05	1.1121e-05	3.13538e-06	1.25567e-05
1965	2.07857e-05	1.06129e-05	1.39267e-05	1.02313e-05	3.13538e-06	1.17384e-05
1966	2.41669e-05	1.12601e-05	1.53831e-05	1.07503e-05	3.13538e-06	1.29392e-05
1967	2.43886e-05	1.13248e-05	1.53831e-05	1.06761e-05	3.13538e-06	1.29816e-05
1968	2.43886e-05	1.13248e-05	1.53831e-05	1.06761e-05	3.13538e-06	1.29816e-05
1969	2.43332e-05	1.13248e-05	1.53831e-05	1.06761e-05	3.13538e-06	1.29705e-05
1970	2.42223e-05	1.13248e-05	1.53831e-05	1.06761e-05	3.13538e-06	1.29483e-05
1971	2.38898e-05	1.13248e-05	1.53376e-05	1.03796e-05	3.13538e-06	1.28134e-05
1972	2.38898e-05	1.13248e-05	1.53831e-05	1.03796e-05	3.13538e-06	1.28225e-05
1973	2.38343e-05	1.10659e-05	1.52466e-05	9.86061e-06	3.13538e-06	1.26286e-05
1974	2.24486e-05	9.31867e-06	1.33351e-05	8.45195e-06	3.13538e-06	1.13379e-05
1975	2.00652e-05	7.9597e-06	1.1105e-05	6.67259e-06	3.13538e-06	9.78757e-06
1976	1.7848e-05	6.73015e-06	9.55755e-06	5.85705e-06	3.13538e-06	8.62563e-06
1977	8.48059e-06	2.0061e-06	2.68522e-06	1.03796e-06	1.56769e-06	3.15551e-06
1978	9.25659e-06	2.07082e-06	2.73073e-06	1.77936e-06	7.83845e-07	3.32427e-06
1979	8.97944e-06	2.0061e-06	2.6397e-06	1.70522e-06	7.83845e-07	3.22286e-06
1980	6.59601e-06	1.4884e-06	2.27561e-06	1.4828e-06	7.83845e-07	2.52533e-06
1981	8.81316e-06	1.94139e-06	3.14034e-06	1.55694e-06	1.56769e-06	3.4039e-06
1982	8.81316e-06	1.94139e-06	3.14034e-06	1.55694e-06	1.56769e-06	3.4039e-06
1983	8.36973e-06	1.87668e-06	2.91278e-06	1.55694e-06	1.56769e-06	3.25676e-06
1984	1.06423e-05	2.13553e-06	3.77751e-06	2.37248e-06	1.56769e-06	4.0991e-06
1985	1.06977e-05	2.13553e-06	3.77751e-06	2.37248e-06	1.56769e-06	4.11018e-06
1986	9.14573e-06	1.74725e-06	3.0038e-06	2.15006e-06	1.56769e-06	3.52291e-06
1987	1.26377e-05	2.71795e-06	5.14287e-06	3.26216e-06	1.56769e-06	5.06567e-06
1988	1.26932e-05	2.78266e-06	5.14287e-06	3.26216e-06	1.56769e-06	5.08972e-06
1989	1.26377e-05	2.71795e-06	5.09736e-06	3.26216e-06	1.56769e-06	5.05657e-06
1990	1.26377e-05	2.71795e-06	5.09736e-06	3.26216e-06	1.56769e-06	5.05657e-06
1991	1.25823e-05	2.71795e-06	5.09736e-06	3.26216e-06	1.56769e-06	5.04549e-06
1992	1.15846e-05	2.71795e-06	4.77878e-06	3.11388e-06	1.56769e-06	4.75258e-06
1993	1.30812e-05	3.17094e-06	5.96209e-06	3.78113e-06	1.56769e-06	5.51261e-06
1994	1.30257e-05	3.17094e-06	6.0076e-06	3.78113e-06	1.56769e-06	5.51061e-06
1995	1.30812e-05	3.17094e-06	6.0076e-06	3.78113e-06	1.56769e-06	5.52171e-06
1996	1.2416e-05	2.91209e-06	5.64351e-06	3.63286e-06	1.56769e-06	5.23443e-06
1997	1.29703e-05	3.17094e-06	6.0076e-06	3.85527e-06	1.56769e-06	5.51436e-06
1998	1.31366e-05	3.17094e-06	6.0076e-06	3.92941e-06	1.56769e-06	5.56245e-06
1999	1.19726e-05	2.91209e-06	5.78004e-06	3.55872e-06	1.56769e-06	5.15823e-06
[truncated: 7,180 more rows]

## Sheet: CANC_R18A_N21A
bp	CLIP33	CLIP47_Miseq	CLIP51	Average
1	6.97465e-06	0	3.75329e-07	2.44999e-06
2	1.24895e-05	0	7.50658e-07	4.41338e-06
3	1.55713e-05	0	7.50658e-07	5.44066e-06
4	2.26541e-05	4.1824e-05	9.38323e-07	2.18056e-05
5	2.55197e-05	4.1824e-05	9.38323e-07	2.27608e-05
6	2.7412e-05	4.1824e-05	9.38323e-07	2.33916e-05
7	2.91422e-05	4.1824e-05	9.38323e-07	2.39683e-05
8	3.27106e-05	4.1824e-05	1.12599e-06	2.52203e-05
9	3.74144e-05	4.1824e-05	1.12599e-06	2.67883e-05
10	4.21723e-05	4.1824e-05	1.68898e-06	2.85619e-05
11	4.35781e-05	4.1824e-05	2.06431e-06	2.91556e-05
12	4.37403e-05	4.1824e-05	2.06431e-06	2.92097e-05
13	4.40106e-05	4.1824e-05	2.06431e-06	2.92998e-05
14	6.91518e-05	8.3649e-05	8.06958e-06	5.36234e-05
15	7.01791e-05	8.3649e-05	8.4449e-06	5.40909e-05
16	7.06116e-05	8.3649e-05	8.4449e-06	5.42351e-05
17	7.12604e-05	8.3649e-05	8.4449e-06	5.44514e-05
18	7.21796e-05	8.3649e-05	8.63257e-06	5.48203e-05
19	8.35877e-05	8.3649e-05	1.46378e-05	6.06248e-05
20	8.42365e-05	8.3649e-05	1.50132e-05	6.09661e-05
21	8.51557e-05	8.3649e-05	1.52008e-05	6.13351e-05
22	8.34255e-05	8.3649e-05	1.53885e-05	6.08209e-05
23	9.86184e-05	8.3649e-05	2.94633e-05	7.05768e-05
24	0.000121002	0.00012547	4.44765e-05	9.69839e-05
25	0.000124679	0.00014639	4.50395e-05	0.000105368
26	0.000126084	0.00014639	4.54148e-05	0.000105962
27	0.000126517	0.00014639	4.54148e-05	0.000106106
28	0.000126084	0.00014639	4.54148e-05	0.000105962
29	0.000126409	0.00014639	4.56025e-05	0.000106132
30	0.000102133	0.00010456	4.56025e-05	8.40987e-05
31	0.000224595	0.00020912	5.6487e-05	0.000163401
32	0.00024022	0.00020912	5.68624e-05	0.000168735
33	0.000246708	0.00023003	5.72377e-05	0.000177993
34	0.000253737	0.00023003	5.72377e-05	0.000180336
35	0.000255575	0.00023003	5.72377e-05	0.000180949
36	0.000256927	0.00023003	5.705e-05	0.000181337
37	0.000262009	0.00020912	5.7613e-05	0.000176248
38	0.000270498	0.00023003	5.74254e-05	0.000185986
39	0.000271471	0.00023003	5.78007e-05	0.000186435
40	0.000271146	0.00023003	5.78007e-05	0.000186327
41	0.000268767	0.00023003	5.79883e-05	0.000185597
42	0.000269254	0.00023003	5.79883e-05	0.000185759
43	0.000269578	0.00023003	5.79883e-05	0.000185867
44	0.000265956	0.00023003	5.7613e-05	0.000184534
45	0.000240977	0.00018821	4.86051e-05	0.000159264
46	0.000250763	0.00018821	5.16078e-05	0.000163527
47	0.000252493	0.00018821	5.17954e-05	0.000164166
48	0.000250114	0.00018821	5.01064e-05	0.00016281
49	0.000247627	0.00018821	4.87928e-05	0.000161543
50	0.000258441	0.00020912	5.04818e-05	0.000172681
51	0.000258819	0.00020912	5.06694e-05	0.00017287
52	0.000259089	0.00020912	5.06694e-05	0.00017296
53	0.000258549	0.00020912	5.06694e-05	0.00017278
54	0.000258387	0.00020912	5.04818e-05	0.000172663
55	0.000258116	0.00020912	5.04818e-05	0.000172573
56	0.000252169	0.00018821	4.86051e-05	0.000162995
57	0.000240923	0.0001673	4.44765e-05	0.000150899
58	0.000187234	0.00012547	4.14739e-05	0.00011806
59	0.00018718	0.00012547	4.14739e-05	0.000118042
60	0.000166148	8.3649e-05	3.95972e-05	9.64647e-05
61	0.000136519	8.3649e-05	3.88466e-05	8.63382e-05
62	0.000133221	6.2737e-05	3.88466e-05	7.82681e-05
63	0.000126084	6.2737e-05	3.86589e-05	7.58266e-05
64	0.000122246	6.2737e-05	3.86589e-05	7.4547e-05
65	9.44552e-05	4.1824e-05	3.54686e-05	5.72494e-05
66	9.95916e-05	4.1824e-05	3.92219e-05	6.02126e-05
67	9.94294e-05	4.1824e-05	3.92219e-05	6.01585e-05
68	9.87265e-05	4.1824e-05	3.92219e-05	5.99243e-05
69	7.34772e-05	2.0912e-05	3.84712e-05	4.42869e-05
70	6.96384e-05	2.0912e-05	3.82836e-05	4.29447e-05
71	6.16365e-05	2.0912e-05	3.79082e-05	4.01523e-05
72	3.80632e-05	2.0912e-05	3.50933e-05	3.13562e-05
73	4.43891e-05	0	3.71576e-05	2.71822e-05
74	5.08231e-05	2.0912e-05	3.58439e-05	3.58597e-05
75	3.68738e-05	2.0912e-05	1.06969e-05	2.28276e-05
76	0.000222378	0.00037642	0.000247342	0.000282046
77	0.000227622	0.00037642	0.000252972	0.000285671
78	0.000228163	0.00037642	0.000252784	0.000285789
79	0.000228325	0.00037642	0.000253159	0.000285968
80	0.000226865	0.00037642	0.000253347	0.000285544
81	0.000233191	0.00037642	0.000256162	0.000288591
82	0.000237355	0.00037642	0.000258039	0.000290604
83	0.000246978	0.00037642	0.000267234	0.000296877
84	0.000247573	0.00037642	0.000269111	0.000297701
85	0.000294936	0.00054372	0.000490367	0.000443007
86	0.00030775	0.00054372	0.000536721	0.000462729
87	0.000315211	0.00056463	0.000564307	0.000481383
88	0.000360357	0.00060645	0.00067822	0.000548343
89	0.000363277	0.00062737	0.000681598	0.000557413
90	0.000364899	0.00064828	0.000683287	0.000565488
91	0.000364034	0.00064828	0.000684976	0.000565762
92	0.000374901	0.00064828	0.000698675	0.000573951
93	0.000373441	0.00064828	0.00069905	0.00057359
94	0.000369927	0.00062737	0.00069905	0.000565448
95	0.000341217	0.00054372	0.000701865	0.000528933
96	0.000477088	0.00066919	0.00099481	0.000713696
97	0.000512826	0.00071101	0.00101527	0.000746369
98	0.000514178	0.00071101	0.00101658	0.000747257
99	0.000514719	0.00071101	0.00102033	0.000748688
100	0.000501256	0.00066919	0.0010239	0.000731448
101	0.000973208	0.00340869	0.00194421	0.0021087
102	0.000994132	0.00347142	0.00197273	0.0021461
103	0.00102571	0.00363872	0.00202396	0.00222946
104	0.00121424	0.00489345	0.00235725	0.00282165
105	0.00123911	0.00491436	0.00237302	0.00284216
106	0.00130864	0.0049771	0.00240455	0.00289676
107	0.00131399	0.0049771	0.00240774	0.00289961
108	0.00133827	0.0049771	0.00241506	0.00291014
109	0.00133794	0.0049771	0.00241562	0.00291022
110	0.00134957	0.0049771	0.00241843	0.00291503
111	0.00135822	0.0049771	0.0024205	0.00291861
112	0.00136498	0.0049771	0.00242106	0.00292105
113	0.00135541	0.0049771	0.00241468	0.00291573
114	0.00135514	0.0049771	0.00241543	0.00291589
115	0.00134438	0.00493528	0.00240905	0.00289624
116	0.00135898	0.00493528	0.00241468	0.00290298
117	0.00134622	0.00491436	0.00239404	0.00288487
118	0.00133681	0.00487254	0.00239329	0.00286754
119	0.00136606	0.00491436	0.00240023	0.00289355
120	0.0013241	0.00472615	0.00237733	0.0028092
121	0.00134573	0.00472615	0.00237921	0.00281703
122	0.00130913	0.0044543	0.00235969	0.00270771
123	0.00131945	0.00441247	0.00235969	0.00269721
124	0.00131994	0.00439156	0.00235969	0.0026904
125	0.00128685	0.00437065	0.00234825	0.00266858
126	0.00119499	0.00416153	0.00230302	0.00255318
127	0.00115433	0.00416153	0.00227412	0.00252999
128	0.00107323	0.00388967	0.00218723	0.00238338
129	0.00107339	0.00386876	0.00218348	0.00237521
130	0.00105631	0.00384784	0.00215683	0.00235366
131	0.000630855	0.00246764	0.00157019	0.00155623
132	0.000659132	0.00246764	0.00154148	0.00155608
133	0.000663295	0.00246764	0.00151764	0.00154953
134	0.000573381	0.00127564	0.000940762	0.000929929
135	0.000418858	0.0005228	0.000439698	0.000460453
136	0.000439619	0.0005228	0.000447768	0.000470064
137	0.000392419	0.00048098	0.000373828	0.000415742
138	0.000392473	0.00048098	0.000374203	0.000415885
139	0.000392203	0.00048098	0.000373452	0.000415545
140	0.000392203	0.00048098	0.000372889	0.000415357
141	0.000385661	0.00048098	0.00035112	0.00040592
142	0.000373387	0.00048098	0.00033348	0.000395949
143	0.000361384	0.00048098	0.000315276	0.00038588
144	0.000352896	0.00048098	0.000307582	0.000380486
145	0.00033035	0.00043916	0.000261604	0.000343703
146	0.00024368	0.0001673	0.000178657	0.000196545
147	0.000254764	0.0001673	0.000182035	0.000201365
148	0.000254278	0.0001673	0.000182035	0.000201203
149	0.000253845	0.0001673	0.000181096	0.000200746
150	0.000224649	0.00012547	0.00014788	0.000166001
151	0.000180206	8.3649e-05	9.92745e-05	0.000121043
152	0.000147333	6.2737e-05	7.07495e-05	9.36063e-05
153	0.000131005	4.1824e-05	6.47443e-05	7.91911e-05
154	0.000125165	4.1824e-05	6.1554e-05	7.61812e-05
155	0.000108405	2.0912e-05	4.35382e-05	5.76183e-05
156	6.75298e-05	0	2.47717e-05	3.07672e-05
157	0.000189397	0.00010456	5.14201e-05	0.000115126
158	0.000193506	0.00010456	5.16078e-05	0.000116558
159	0.00019356	0.00010456	5.19831e-05	0.000116701
160	0.000197723	0.00010456	5.25461e-05	0.000118277
161	0.000277364	0.0001673	8.21971e-05	0.00017562
162	0.000281798	0.0001673	8.27601e-05	0.000177285
163	0.000290881	0.0001673	8.29477e-05	0.000180375
164	0.000320185	0.0001673	8.6138e-05	0.000191207
165	0.000324619	0.0001673	8.6138e-05	0.000192685
166	0.000349544	0.00020912	8.93283e-05	0.000215998
167	0.000352842	0.00020912	8.97037e-05	0.000217222
168	0.000355599	0.00020912	8.97037e-05	0.000218142
169	0.000356789	0.00020912	8.97037e-05	0.000218538
170	0.000358357	0.00020912	8.9516e-05	0.000218998
171	0.000359222	0.00020912	8.9516e-05	0.000219287
172	0.000353382	0.00020912	8.6701e-05	0.000216402
173	0.000358465	0.00020912	8.6138e-05	0.000217908
174	0.000356951	0.00020912	8.59504e-05	0.000217341
175	0.000356356	0.00020912	8.5575e-05	0.000217018
176	0.000331485	0.00018821	8.27601e-05	0.000200818
177	0.00034338	0.00018821	8.27601e-05	0.000204783
178	0.000343002	0.00018821	8.27601e-05	0.000204657
179	0.000304722	0.00014639	6.77469e-05	0.000172951
180	0.00033992	0.0001673	6.96235e-05	0.00019228
181	0.000345975	0.0001673	6.99989e-05	0.000194424
182	0.000341271	0.0001673	6.83099e-05	0.000192293
183	0.000342893	0.0001673	6.81222e-05	0.000192771
184	0.000338352	0.00012547	6.54949e-05	0.00017644
185	0.000329917	0.00012547	6.268e-05	0.00017269
186	0.000329755	0.00012547	6.268e-05	0.000172636
187	0.000313968	0.00012547	5.96773e-05	0.000166373
188	0.0002898	0.00010456	5.08571e-05	0.000148406
189	0.000242653	6.2737e-05	4.33505e-05	0.000116247
190	0.000248276	6.2737e-05	4.61655e-05	0.000119059
191	0.000245194	4.1824e-05	4.59778e-05	0.000110999
192	0.000242383	4.1824e-05	4.54148e-05	0.000109874
193	0.000129653	2.0912e-05	2.12061e-05	5.72571e-05
194	0.000399556	0.00043916	0.000146754	0.000328488
195	0.000404746	0.00043916	0.000150882	0.000331595
196	0.000407179	0.00043916	0.000151445	0.000332593
197	0.000410315	0.00043916	0.000152759	0.000334077
198	0.000410856	0.00043916	0.000153134	0.000334382
199	0.000406044	0.00043916	0.000152571	0.00033259
200	0.000402638	0.00043916	0.000150319	0.000330704
201	0.000399772	0.00043916	0.000152947	0.000330625
202	0.000531047	0.00050189	0.000253159	0.0004287
203	0.000562568	0.0005228	0.000268173	0.000451182
204	0.000564623	0.0005228	0.000269111	0.000452179
205	0.000567218	0.0005228	0.000270049	0.000453357
206	0.000568353	0.0005228	0.000270049	0.000453736
207	0.000540779	0.0005228	0.000266108	0.000443231
208	0.000715956	0.00081558	0.000446829	0.000659454
209	0.00074299	0.0008574	0.00046203	0.000687473
210	0.000748505	0.0008574	0.000466909	0.000690938
211	0.000757534	0.0008574	0.000472352	0.000695762
212	0.00079284	0.00089922	0.000506507	0.000732857
213	0.00074326	0.00060645	0.000483424	0.000611046
214	0.000995537	0.00092014	0.000757789	0.000891154
215	0.001009	0.00094105	0.000766234	0.000905428
216	0.00101603	0.00094105	0.000769425	0.000908834
217	0.00102219	0.00096196	0.000773178	0.00091911
218	0.0010023	0.00094105	0.000761918	0.000901754
219	0.000983859	0.00092014	0.000760229	0.000888075
220	0.00108972	0.00100379	0.00111491	0.00106947
221	0.00109237	0.00106652	0.0011288	0.0010959
222	0.00109659	0.00106652	0.00114363	0.00110225
223	0.00109691	0.00106652	0.00114419	0.00110254
224	0.00107242	0.0010247	0.00113931	0.00107881
225	0.00107329	0.0010247	0.00114138	0.00107979
226	0.00107296	0.0010247	0.00114344	0.00108037
227	0.00107529	0.0010247	0.00114626	0.00108208
228	0.00105431	0.00098287	0.00114138	0.00105952
229	0.00106669	0.00098287	0.00118229	0.00107728
230	0.00106036	0.00098287	0.00120049	0.00108124
231	0.00107669	0.00104561	0.00124647	0.00112292
232	0.00105398	0.00104561	0.00125266	0.00111742
233	0.00102452	0.00100379	0.0012566	0.00109497
234	0.00106382	0.00104561	0.0012658	0.00112508
235	0.00106182	0.00104561	0.00126523	0.00112422
236	0.00097018	0.00096196	0.00123708	0.00105641
237	0.00100176	0.00098287	0.00124347	0.00107603
238	0.000892431	0.00096196	0.00121682	0.00102374
239	0.00100597	0.00119199	0.00122901	0.00114233
240	0.00100835	0.00119199	0.00122901	0.00114312
241	0.00100743	0.00119199	0.00122601	0.00114181
242	0.00100814	0.00119199	0.00122507	0.00114174
243	0.000978722	0.00119199	0.00121025	0.00112699
244	0.000935415	0.00119199	0.00117891	0.00110211
245	0.00091568	0.00119199	0.0011639	0.00109052
246	0.000921195	0.00119199	0.00116465	0.00109261
247	0.000920762	0.00119199	0.00116465	0.00109247
248	0.000909949	0.00119199	0.00115883	0.00108692
249	0.000904326	0.00119199	0.0011547	0.00108367
250	0.000888701	0.00117108	0.00114269	0.00106749
251	0.00088816	0.00117108	0.00114062	0.00106662
252	0.00085426	0.00115017	0.00111529	0.00103991
253	0.000799868	0.00112926	0.00109127	0.0010068
254	0.000798787	0.00112926	0.00108132	0.00100312
255	0.00076559	0.00100379	0.000989743	0.000919706
256	0.000764887	0.00100379	0.000988242	0.000918971
257	0.000747153	0.00098287	0.000937197	0.000889074
258	0.000492821	0.00043916	0.0004564	0.000462793
259	0.00048163	0.00035551	0.000408733	0.00041529
260	0.000350625	0.0001673	0.000202302	0.000240075
261	0.000363439	0.00020912	0.000241337	0.000271299
262	0.00020778	0.00010456	0.000114288	0.000142209
263	0.000265794	0.00020912	0.0002282	0.000234372
264	0.0002466	0.00020912	0.000224071	0.000226598
265	0.000264496	0.00020912	0.000238897	0.000237505
266	0.000264388	0.00020912	0.000240211	0.000237907
267	0.000210699	0.00018821	0.000225573	0.000208161
268	0.000307101	0.00056463	0.000299513	0.000390414
269	0.0003124	0.00056463	0.000301014	0.000392681
270	0.000300397	0.00056463	0.000291255	0.000385427
271	0.000302181	0.00056463	0.000291818	0.000386209
272	0.00030137	0.00058554	0.000291631	0.000392847
273	0.000300721	0.00058554	0.000290505	0.000392256
274	0.000290232	0.00058554	0.000286188	0.000387321
275	0.000301748	0.00058554	0.000289003	0.000392098
276	0.000302505	0.00058554	0.000289003	0.00039235
277	0.00030137	0.00058554	0.000288253	0.000391721
278	0.000301262	0.00058554	0.000288253	0.000391685
279	0.000301316	0.00058554	0.000288253	0.000391703
280	0.00030137	0.00058554	0.000288253	0.000391721
281	0.000299694	0.00058554	0.000286751	0.000390662
282	0.00029991	0.00058554	0.000286751	0.000390734
283	0.000296991	0.00058554	0.000286376	0.000389636
284	0.000289962	0.00058554	0.000286188	0.000387231
285	0.000294395	0.00058554	0.000287314	0.000389084
286	0.000293963	0.00058554	0.000287314	0.000388939
287	0.000284501	0.00054372	0.000286751	0.000371656
288	0.000269038	0.00050189	0.00028281	0.000351247
289	0.000284014	0.00048098	0.000300451	0.000355149
290	0.00028223	0.00048098	0.000302515	0.000355242
291	0.000259414	0.00035551	0.000287127	0.000300683
292	0.000431239	0.00073193	0.000921808	0.000694991
293	0.000439836	0.00073193	0.00094095	0.000704237
294	0.00044362	0.00073193	0.000950521	0.000708689
295	0.000395717	0.00058554	0.000897975	0.000626411
296	0.000581329	0.00079466	0.00145421	0.000943402
297	0.000580572	0.00079466	0.00145215	0.000942461
298	0.000599442	0.00079466	0.00147636	0.000956821
299	0.000599442	0.00079466	0.00147842	0.000957509
300	0.000597225	0.00081558	0.00152046	0.000977753
301	0.000893296	0.00238399	0.00338209	0.00221979
302	0.00100262	0.00278132	0.00413969	0.00264121
303	0.00103225	0.00301136	0.00429358	0.00277906
304	0.00104512	0.00307409	0.00433974	0.00281965
305	0.00105339	0.003095	0.00435926	0.00283588
306	0.00104295	0.003095	0.00436339	0.00283378
307	0.00107139	0.00328321	0.00449926	0.00295129
308	0.00110173	0.00336686	0.00461542	0.003028
309	0.0011173	0.00340869	0.00468035	0.00306878
310	0.00120483	0.00370146	0.0050555	0.00332059
311	0.00121954	0.00372237	0.00508683	0.00334291
312	0.00121802	0.00374328	0.00509828	0.0033532
313	0.00120743	0.00372237	0.00510785	0.00334588
314	0.00125338	0.00384784	0.00525367	0.00345163
315	0.00125474	0.00384784	0.0052593	0.00345396
316	0.00125414	0.00384784	0.00526061	0.0034542
317	0.00126603	0.00384784	0.0052852	0.00346636
318	0.00126247	0.00384784	0.00527975	0.00346335
319	0.00126544	0.00384784	0.00528257	0.00346528
320	0.00126658	0.00384784	0.00528276	0.00346572
321	0.00126728	0.00382693	0.00528445	0.00345955
322	0.00126577	0.00382693	0.00528576	0.00345948
323	0.00118028	0.00365963	0.00515871	0.00333288
324	0.00120397	0.00376419	0.005203	0.00339039
325	0.00120564	0.00376419	0.00520506	0.00339163
326	0.00119899	0.00376419	0.00519868	0.00338729
327	0.00119851	0.00376419	0.00519756	0.00338675
328	0.00119872	0.00376419	0.00519812	0.00338701
329	0.00118747	0.00378511	0.00517541	0.00338266
330	0.00118834	0.00378511	0.00517579	0.00338308
331	0.00114817	0.00365963	0.00507858	0.00329546
332	0.00114893	0.00363872	0.00507764	0.00328843
333	0.00106631	0.0032623	0.0048333	0.00305397
334	0.0010668	0.00328321	0.00483293	0.00306098
335	0.00106631	0.0032623	0.00483124	0.00305328
336	0.00106577	0.0032623	0.00482767	0.00305191
337	0.00102825	0.00317865	0.00477587	0.00299426
338	0.00102776	0.00315774	0.00477456	0.00298669
339	0.00102765	0.00315774	0.004774	0.00298646
340	0.00102533	0.00315774	0.0047663	0.00298312
341	0.00100003	0.00305318	0.00471319	0.00292213
342	0.000997376	0.00301136	0.00470944	0.00290606
343	0.000934496	0.00284406	0.00454298	0.00277385
344	0.000915139	0.00278132	0.00440543	0.00270063
345	0.000915031	0.00278132	0.00440468	0.00270034
346	0.000848259	0.00250946	0.00400701	0.00245491
347	0.000847393	0.00250946	0.00400532	0.00245406
348	0.000837013	0.00244673	0.00387734	0.00238703
349	0.000671729	0.00150568	0.00239591	0.00152444
350	0.000668972	0.00150568	0.00238015	0.00151827
351	0.000589385	0.00133838	0.00195697	0.00129491
352	0.000484765	0.00125473	0.00162405	0.00112118
353	0.000482711	0.00125473	0.00160509	0.00111418
354	0.000469248	0.00125473	0.0015593	0.00109443
355	8.36418e-05	0.00012547	0.000175466	0.000128194
356	9.08868e-05	0.00010456	0.00017997	0.000125139
357	8.73183e-05	0.00010456	0.00016796	0.000119946
358	4.11991e-05	2.0912e-05	5.83637e-05	4.01583e-05
359	5.26073e-05	2.0912e-05	5.62994e-05	4.32729e-05
360	5.35264e-05	2.0912e-05	5.6487e-05	4.36419e-05
361	5.35264e-05	2.0912e-05	5.6487e-05	4.36419e-05
362	5.05527e-05	2.0912e-05	5.16078e-05	4.10242e-05
363	5.19585e-05	2.0912e-05	5.21707e-05	4.16805e-05
364	5.21207e-05	2.0912e-05	5.21707e-05	4.17345e-05
365	5.20666e-05	2.0912e-05	5.21707e-05	4.17165e-05
366	5.20666e-05	2.0912e-05	5.29214e-05	4.19667e-05
367	5.0769e-05	2.0912e-05	4.86051e-05	4.00954e-05
368	5.07149e-05	2.0912e-05	4.86051e-05	4.00774e-05
369	5.06609e-05	2.0912e-05	4.86051e-05	4.00594e-05
370	5.03365e-05	2.0912e-05	4.86051e-05	3.99513e-05
371	5.06068e-05	2.0912e-05	4.84175e-05	3.99788e-05
372	4.84441e-05	2.0912e-05	4.33505e-05	3.75689e-05
373	3.65493e-05	2.0912e-05	2.72114e-05	2.82243e-05
374	4.31455e-05	4.1824e-05	2.7962e-05	3.7644e-05
375	4.33077e-05	4.1824e-05	2.7962e-05	3.7698e-05
376	4.4335e-05	4.1824e-05	2.87127e-05	3.82907e-05
377	3.82795e-05	4.1824e-05	2.28951e-05	3.4333e-05
378	6.90977e-05	8.3649e-05	3.28413e-05	6.18626e-05
379	7.34772e-05	8.3649e-05	3.47179e-05	6.3948e-05
380	7.46126e-05	6.2737e-05	3.49056e-05	5.74183e-05
381	7.418e-05	6.2737e-05	3.47179e-05	5.72115e-05
382	8.28308e-05	6.2737e-05	3.77206e-05	6.1096e-05
383	8.51016e-05	6.2737e-05	3.88466e-05	6.22282e-05
384	8.58045e-05	6.2737e-05	3.88466e-05	6.24625e-05
385	8.66695e-05	6.2737e-05	3.90342e-05	6.28134e-05
386	8.73724e-05	6.2737e-05	3.92219e-05	6.31103e-05
387	8.79131e-05	6.2737e-05	3.94096e-05	6.33531e-05
388	8.77509e-05	6.2737e-05	3.92219e-05	6.32364e-05
389	8.78049e-05	6.2737e-05	3.88466e-05	6.31294e-05
390	8.81293e-05	6.2737e-05	3.88466e-05	6.32375e-05
391	8.74805e-05	6.2737e-05	3.84712e-05	6.28961e-05
392	8.58585e-05	6.2737e-05	3.49056e-05	6.11669e-05
393	8.71021e-05	6.2737e-05	3.22783e-05	6.07056e-05
394	9.33198e-05	8.3649e-05	3.47179e-05	7.05622e-05
395	9.81858e-05	8.3649e-05	3.69699e-05	7.29348e-05
396	9.94294e-05	8.3649e-05	3.71576e-05	7.34119e-05
397	9.12652e-05	6.2737e-05	3.3029e-05	6.23436e-05
398	9.35361e-05	8.3649e-05	3.34043e-05	7.01964e-05
399	9.35901e-05	8.3649e-05	3.34043e-05	7.02144e-05
400	9.35901e-05	8.3649e-05	3.34043e-05	7.02144e-05
401	9.3482e-05	8.3649e-05	3.34043e-05	7.01783e-05
402	9.16437e-05	8.3649e-05	3.32166e-05	6.9503e-05
403	8.35336e-05	6.2737e-05	3.17153e-05	5.93285e-05
404	8.3804e-05	6.2737e-05	3.17153e-05	5.94186e-05
405	8.37499e-05	6.2737e-05	3.17153e-05	5.94006e-05
406	8.36958e-05	6.2737e-05	3.09647e-05	5.91324e-05
407	8.3047e-05	6.2737e-05	3.09647e-05	5.89161e-05
408	8.2993e-05	6.2737e-05	3.09647e-05	5.88981e-05
409	8.27767e-05	6.2737e-05	3.1903e-05	5.91388e-05
410	8.26686e-05	6.2737e-05	3.1903e-05	5.91027e-05
411	8.03437e-05	6.2737e-05	3.0777e-05	5.79524e-05
412	8.02356e-05	6.2737e-05	3.0777e-05	5.79164e-05
413	7.94245e-05	6.2737e-05	3.0777e-05	5.7646e-05
414	7.89379e-05	6.2737e-05	3.00263e-05	5.72336e-05
415	7.6559e-05	4.1824e-05	2.75867e-05	4.86567e-05
416	7.4991e-05	4.1824e-05	2.7399e-05	4.80715e-05
417	8.65073e-06	2.0912e-05	3.37796e-06	1.09803e-05
418	9.1914e-06	0	3.56563e-06	4.25234e-06
419	9.08327e-06	0	3.56563e-06	4.2163e-06
420	5.78518e-06	0	3.1903e-06	2.99183e-06
421	6.16365e-06	0	3.1903e-06	3.11798e-06
422	5.19044e-06	0	3.75329e-06	2.98124e-06
423	6.10958e-06	0	4.50395e-06	3.53784e-06
424	6.05551e-06	0	4.50395e-06	3.51982e-06
425	5.83925e-06	0	4.31628e-06	3.38518e-06
426	5.24451e-06	0	4.31628e-06	3.18693e-06
427	4.37943e-06	0	3.75329e-06	2.71091e-06
428	7.67753e-06	0	6.56826e-06	4.7486e-06
429	7.83973e-06	0	6.56826e-06	4.80266e-06
430	8.59667e-06	0	7.13125e-06	5.24264e-06
431	8.7048e-06	0	7.13125e-06	5.27868e-06
432	7.62346e-06	0	6.38059e-06	4.66802e-06
433	1.41115e-05	0	9.19556e-06	7.76902e-06
434	1.43278e-05	0	9.19556e-06	7.84111e-06
435	2.59522e-05	2.0912e-05	1.27612e-05	1.98752e-05
436	2.61144e-05	2.0912e-05	1.29489e-05	1.99918e-05
437	5.41212e-05	4.1824e-05	1.91418e-05	3.83624e-05
438	5.8014e-05	4.1824e-05	2.00801e-05	3.99728e-05
439	5.89872e-05	4.1824e-05	2.02678e-05	4.03598e-05
440	0.000105269	8.3649e-05	4.03479e-05	7.64218e-05
441	0.000108026	8.3649e-05	4.09109e-05	7.75286e-05
442	0.000117704	8.3649e-05	4.24122e-05	8.1255e-05
443	0.000118894	8.3649e-05	4.25999e-05	8.1714e-05
444	0.000119056	8.3649e-05	4.25999e-05	8.17681e-05
445	0.000119434	8.3649e-05	4.25999e-05	8.18943e-05
446	0.000131707	0.00012547	4.42888e-05	0.00010049
447	0.000131978	0.00012547	4.42888e-05	0.00010058
448	0.00013214	0.00012547	4.42888e-05	0.000100634
449	0.000131761	0.00012547	4.39135e-05	0.000100383
450	0.000152956	0.00014639	5.38597e-05	0.000117734
451	0.000153496	0.00014639	5.40474e-05	0.000117976
452	0.000153929	0.00014639	5.40474e-05	0.000118121
453	0.000153767	0.00014639	5.38597e-05	0.000118004
454	0.000153929	0.00014639	5.40474e-05	0.000118121
455	0.000153767	0.00014639	5.40474e-05	0.000118067
456	0.000148576	0.00012547	5.40474e-05	0.000109366
457	0.000130085	0.00010456	5.32967e-05	9.5981e-05
458	0.000144143	0.00010456	6.13663e-05	0.000103357
459	0.000144575	0.00010456	6.13663e-05	0.000103501
460	0.000144359	0.00010456	6.13663e-05	0.000103429
461	0.00014371	0.00010456	6.13663e-05	0.000103213
462	0.000113919	6.2737e-05	5.29214e-05	7.65258e-05
463	0.000121272	6.2737e-05	5.40474e-05	7.93521e-05
464	0.000121327	6.2737e-05	5.42351e-05	7.94327e-05
465	0.00012057	6.2737e-05	5.34844e-05	7.89302e-05
466	0.000116082	6.2737e-05	5.17954e-05	7.68713e-05
467	0.000111054	6.2737e-05	4.93558e-05	7.4382e-05
468	0.000111378	6.2737e-05	4.91681e-05	7.44276e-05
469	7.90461e-05	2.0912e-05	3.32166e-05	4.43916e-05
470	8.49935e-05	2.0912e-05	3.58439e-05	4.72499e-05
471	8.49394e-05	2.0912e-05	3.60316e-05	4.72944e-05
472	8.25064e-05	2.0912e-05	3.49056e-05	4.61081e-05
473	5.26073e-05	2.0912e-05	1.83911e-05	3.06369e-05
474	6.47724e-05	2.0912e-05	2.45841e-05	3.67562e-05
475	6.51508e-05	2.0912e-05	2.45841e-05	3.68824e-05
476	6.2069e-05	2.0912e-05	2.40211e-05	3.56674e-05
477	6.07173e-05	2.0912e-05	2.40211e-05	3.52169e-05
478	6.05011e-05	2.0912e-05	2.42087e-05	3.52073e-05
479	5.97982e-05	2.0912e-05	2.42087e-05	3.4973e-05
480	5.99063e-05	2.0912e-05	2.42087e-05	3.50091e-05
481	5.99063e-05	2.0912e-05	2.42087e-05	3.50091e-05
482	5.75274e-05	2.0912e-05	2.36457e-05	3.40284e-05
483	5.6392e-05	2.0912e-05	2.36457e-05	3.365e-05
484	5.44456e-05	2.0912e-05	2.32704e-05	3.2876e-05
485	5.19585e-05	2.0912e-05	2.13938e-05	3.14215e-05
486	4.79034e-05	2.0912e-05	1.97048e-05	2.95068e-05
487	3.5468e-05	2.0912e-05	1.61392e-05	2.41731e-05
488	4.61733e-05	2.0912e-05	1.82035e-05	2.84296e-05
489	4.58489e-05	2.0912e-05	1.80158e-05	2.8259e-05
490	4.66599e-05	2.0912e-05	1.80158e-05	2.85293e-05
491	4.64436e-05	2.0912e-05	1.78281e-05	2.83946e-05
492	4.61733e-05	2.0912e-05	1.70775e-05	2.80543e-05
493	2.74661e-05	2.0912e-05	8.63257e-06	1.90036e-05
494	2.90881e-05	0	9.19556e-06	1.27612e-05
495	2.88718e-05	0	9.19556e-06	1.26891e-05
496	2.68713e-05	0	8.63257e-06	1.18346e-05
497	3.75766e-05	0	1.42625e-05	1.72797e-05
498	3.7847e-05	0	1.42625e-05	1.73698e-05
499	3.83336e-05	0	1.42625e-05	1.7532e-05
500	3.83336e-05	0	1.42625e-05	1.7532e-05
501	3.83336e-05	0	1.42625e-05	1.7532e-05
502	3.83876e-05	0	1.42625e-05	1.755e-05
503	3.81714e-05	0	1.42625e-05	1.7478e-05
504	3.7901e-05	0	1.42625e-05	1.73878e-05
505	3.77388e-05	0	1.42625e-05	1.73338e-05
506	3.27647e-05	0	1.14475e-05	1.47374e-05
507	3.34135e-05	0	1.14475e-05	1.49537e-05
508	3.33594e-05	0	1.14475e-05	1.49356e-05
509	3.29269e-05	0	1.12599e-05	1.47289e-05
510	2.1789e-05	0	8.25724e-06	1.00154e-05
511	2.38436e-05	0	8.63257e-06	1.08254e-05
512	2.39517e-05	0	8.63257e-06	1.08614e-05
513	2.40058e-05	0	8.63257e-06	1.08795e-05
514	2.12484e-05	0	8.25724e-06	9.8352e-06
515	2.37355e-05	0	8.63257e-06	1.07893e-05
516	2.30866e-05	0	8.4449e-06	1.05105e-05
517	2.29785e-05	0	8.63257e-06	1.0537e-05
518	2.30866e-05	0	8.82023e-06	1.06356e-05
519	2.31407e-05	0	8.82023e-06	1.06536e-05
520	2.30326e-05	0	8.82023e-06	1.06176e-05
521	2.30326e-05	0	8.82023e-06	1.06176e-05
522	1.87072e-05	0	7.88191e-06	8.86304e-06
523	1.95723e-05	0	8.25724e-06	9.27651e-06
524	1.95182e-05	0	8.25724e-06	9.25849e-06
525	1.88153e-05	0	7.69425e-06	8.83653e-06
526	1.37871e-05	0	4.31628e-06	6.03446e-06
527	1.449e-05	0	4.31628e-06	6.26875e-06
528	1.00565e-05	0	2.6273e-06	4.22793e-06
529	1.4544e-05	0	3.75329e-06	6.09911e-06
530	1.47603e-05	0	3.94096e-06	6.23376e-06
531	1.44359e-05	0	4.12862e-06	6.18818e-06
532	1.42737e-05	0	4.12862e-06	6.13411e-06
533	1.61661e-05	0	4.87928e-06	7.01511e-06
534	1.61661e-05	0	4.69161e-06	6.95256e-06
535	1.59498e-05	0	4.69161e-06	6.88047e-06
536	1.65986e-05	0	4.87928e-06	7.15929e-06
537	1.79503e-05	0	4.87928e-06	7.60985e-06
538	1.88153e-05	0	4.87928e-06	7.89821e-06
539	1.84909e-05	0	4.87928e-06	7.79007e-06
540	1.76799e-05	0	4.69161e-06	7.45718e-06
541	2.81149e-05	2.0912e-05	5.8176e-06	1.82816e-05
542	2.8169e-05	2.0912e-05	5.8176e-06	1.82996e-05
543	2.83312e-05	2.0912e-05	5.8176e-06	1.83536e-05
544	2.75201e-05	2.0912e-05	5.8176e-06	1.80833e-05
545	4.17398e-05	2.0912e-05	9.57089e-06	2.40743e-05
546	4.18479e-05	2.0912e-05	9.57089e-06	2.41103e-05
547	4.1902e-05	2.0912e-05	9.57089e-06	2.41284e-05
548	4.18479e-05	2.0912e-05	9.57089e-06	2.41103e-05
549	4.16317e-05	2.0912e-05	9.57089e-06	2.40382e-05
550	3.97393e-05	2.0912e-05	9.57089e-06	2.34075e-05
551	4.01718e-05	2.0912e-05	9.57089e-06	2.35516e-05
552	4.01718e-05	2.0912e-05	9.57089e-06	2.35516e-05
553	3.98474e-05	2.0912e-05	9.38323e-06	2.3381e-05
554	3.98474e-05	2.0912e-05	9.38323e-06	2.3381e-05
555	3.98474e-05	2.0912e-05	9.19556e-06	2.33184e-05
556	3.97934e-05	2.0912e-05	9.19556e-06	2.33004e-05
557	3.97393e-05	2.0912e-05	9.19556e-06	2.32824e-05
558	3.81714e-05	2.0912e-05	9.0079e-06	2.26972e-05
559	3.67656e-05	2.0912e-05	9.0079e-06	2.22286e-05
560	2.95206e-05	2.0912e-05	6.94359e-06	1.91255e-05
561	2.95206e-05	2.0912e-05	6.94359e-06	1.91255e-05
562	2.94125e-05	2.0912e-05	6.94359e-06	1.90894e-05
563	2.93584e-05	2.0912e-05	6.94359e-06	1.90714e-05
564	2.66551e-05	2.0912e-05	6.56826e-06	1.80452e-05
565	1.27058e-05	2.0912e-05	2.43964e-06	1.20192e-05
566	1.26517e-05	0	2.43964e-06	5.03045e-06
567	1.15704e-05	0	2.25197e-06	4.60744e-06
568	2.59522e-06	0	9.38323e-07	1.17785e-06
569	2.64929e-06	0	7.50658e-07	1.13332e-06
570	1.24354e-06	0	3.75329e-07	5.39624e-07
571	1.56795e-06	0	1.87665e-07	5.85203e-07
572	1.40574e-06	0	1.87665e-07	5.31136e-07
573	2.43302e-06	0	1.87665e-07	8.73561e-07
574	2.54115e-06	0	1.87665e-07	9.09606e-07
575	2.27082e-06	0	1.87665e-07	8.19494e-07
576	3.18996e-06	0	1.87665e-07	1.12587e-06
577	2.97369e-06	0	1.87665e-07	1.05378e-06
578	7.24499e-06	0	5.62994e-07	2.60266e-06
579	7.51532e-06	0	5.62994e-07	2.69277e-06
580	7.73159e-06	0	5.62994e-07	2.76486e-06
581	2.44383e-05	2.0912e-05	2.43964e-06	1.59301e-05
582	2.46005e-05	2.0912e-05	2.43964e-06	1.59841e-05
583	2.46005e-05	2.0912e-05	2.43964e-06	1.59841e-05
584	3.61709e-05	2.0912e-05	5.62994e-06	2.09043e-05
585	3.63871e-05	2.0912e-05	5.62994e-06	2.09764e-05
586	3.67116e-05	2.0912e-05	5.62994e-06	2.10846e-05
587	3.74144e-05	2.0912e-05	5.62994e-06	2.13188e-05
588	3.7901e-05	2.0912e-05	5.62994e-06	2.14811e-05
589	3.82254e-05	2.0912e-05	5.62994e-06	2.15892e-05
590	3.84417e-05	2.0912e-05	5.62994e-06	2.16613e-05
591	3.90364e-05	2.0912e-05	5.8176e-06	2.19221e-05
592	6.01226e-05	2.0912e-05	1.16352e-05	3.089e-05
593	6.24475e-05	2.0912e-05	1.20105e-05	3.17901e-05
594	6.59078e-05	4.1824e-05	1.31365e-05	4.02896e-05
595	7.38556e-05	4.1824e-05	1.57638e-05	4.38146e-05
596	7.4937e-05	4.1824e-05	1.63268e-05	4.43627e-05
597	7.99112e-05	4.1824e-05	1.67021e-05	4.61459e-05
598	7.99652e-05	4.1824e-05	1.67021e-05	4.61639e-05
599	8.15332e-05	4.1824e-05	1.67021e-05	4.66866e-05
600	7.59643e-05	4.1824e-05	1.63268e-05	4.47052e-05
601	7.96408e-05	4.1824e-05	1.65145e-05	4.59932e-05
602	7.91001e-05	4.1824e-05	1.65145e-05	4.5813e-05
603	7.6559e-05	4.1824e-05	1.65145e-05	4.4966e-05
604	9.35361e-05	4.1824e-05	1.87665e-05	5.13756e-05
605	9.39145e-05	4.1824e-05	1.87665e-05	5.15018e-05
606	9.38064e-05	4.1824e-05	1.87665e-05	5.14657e-05
607	9.35361e-05	4.1824e-05	1.87665e-05	5.13756e-05
608	9.28332e-05	4.1824e-05	1.87665e-05	5.11413e-05
609	9.28873e-05	4.1824e-05	1.89541e-05	5.12219e-05
610	8.36958e-05	2.0912e-05	1.87665e-05	4.11248e-05
611	9.34279e-05	2.0912e-05	2.40211e-05	4.61204e-05
612	9.40227e-05	2.0912e-05	2.42087e-05	4.63812e-05
613	9.49418e-05	2.0912e-05	2.40211e-05	4.6625e-05
614	9.50499e-05	2.0912e-05	2.42087e-05	4.67236e-05
615	9.58609e-05	2.0912e-05	2.45841e-05	4.71191e-05
616	7.87217e-05	2.0912e-05	2.06431e-05	4.00923e-05
617	9.81858e-05	0	3.43426e-05	4.41761e-05
618	9.92672e-05	0	3.49056e-05	4.47243e-05
619	9.8348e-05	0	3.50933e-05	4.44804e-05
620	9.84562e-05	0	3.50933e-05	4.45165e-05
621	9.79696e-05	0	3.49056e-05	4.42917e-05
622	9.78614e-05	0	3.49056e-05	4.42557e-05
623	7.69915e-05	0	3.20906e-05	3.63607e-05
624	8.39121e-05	0	3.49056e-05	3.96059e-05
625	8.31011e-05	0	3.49056e-05	3.93356e-05
626	7.8181e-05	0	3.47179e-05	3.7633e-05
627	0.00010835	2.0912e-05	4.63531e-05	5.85386e-05
628	0.000109324	2.0912e-05	4.65408e-05	5.89255e-05
629	0.000109486	2.0912e-05	4.65408e-05	5.89796e-05
630	0.000109702	2.0912e-05	4.65408e-05	5.90517e-05
631	0.000108513	2.0912e-05	4.57901e-05	5.8405e-05
632	0.000108513	2.0912e-05	4.57901e-05	5.8405e-05
633	0.000108188	2.0912e-05	4.57901e-05	5.82969e-05
634	0.000101214	2.0912e-05	4.54148e-05	5.58469e-05
635	0.000101376	2.0912e-05	4.52272e-05	5.58384e-05
636	9.85102e-05	2.0912e-05	4.41012e-05	5.45079e-05
637	7.81269e-05	2.0912e-05	3.71576e-05	4.53989e-05
638	9.71586e-05	4.1824e-05	3.97849e-05	5.95893e-05
639	9.8294e-05	4.1824e-05	3.97849e-05	5.99677e-05
640	0.000102727	4.1824e-05	3.99725e-05	6.15081e-05
641	9.69423e-05	4.1824e-05	3.64069e-05	5.83912e-05
642	0.000101646	0.00010456	3.71576e-05	8.11215e-05
643	0.000102673	0.00010456	3.71576e-05	8.1464e-05
644	0.000102565	0.00010456	3.69699e-05	8.13654e-05
645	0.000102565	0.00010456	3.69699e-05	8.13654e-05
646	8.5426e-05	0.00010456	3.3029e-05	7.43386e-05
647	8.90485e-05	0.00010456	3.32166e-05	7.56087e-05
648	8.90485e-05	0.00010456	3.32166e-05	7.56087e-05
649	8.93188e-05	0.00010456	3.32166e-05	7.56988e-05
650	8.93729e-05	0.00010456	3.32166e-05	7.57168e-05
651	8.93188e-05	0.00010456	3.32166e-05	7.56988e-05
652	8.74265e-05	0.00010456	3.22783e-05	7.47552e-05
653	8.73724e-05	0.00010456	3.22783e-05	7.47372e-05
654	8.65073e-05	0.00010456	3.00263e-05	7.36982e-05
655	8.65073e-05	0.00010456	3.00263e-05	7.36982e-05
656	8.60207e-05	0.00010456	2.9651e-05	7.34109e-05
657	5.49862e-05	0.00010456	1.82035e-05	5.92502e-05
658	5.55269e-05	0.00010456	1.82035e-05	5.94304e-05
659	5.51484e-05	0.00010456	1.82035e-05	5.93043e-05
660	5.39049e-05	0.00010456	1.74528e-05	5.86395e-05
661	5.28776e-05	0.00010456	1.57638e-05	5.77341e-05
662	1.2922e-05	2.0912e-05	5.44227e-06	1.30922e-05
663	2.13024e-05	0	5.44227e-06	8.9149e-06
664	2.35192e-05	0	5.44227e-06	9.65382e-06
665	2.47627e-05	0	5.06694e-06	9.94322e-06
666	2.50871e-05	0	5.06694e-06	1.00514e-05
667	2.51412e-05	0	5.06694e-06	1.00694e-05
668	2.37895e-05	0	3.56563e-06	9.11838e-06
669	2.62225e-05	0	3.56563e-06	9.92939e-06
670	2.62225e-05	0	3.56563e-06	9.92939e-06
671	2.63307e-05	0	3.56563e-06	9.96543e-06
672	2.63847e-05	0	3.56563e-06	9.98345e-06
673	2.64388e-05	0	3.56563e-06	1.00015e-05
674	2.64388e-05	0	3.56563e-06	1.00015e-05
675	2.61685e-05	0	3.56563e-06	9.91137e-06
676	2.61685e-05	0	3.56563e-06	9.91137e-06
677	2.61685e-05	0	3.56563e-06	9.91137e-06
678	2.58981e-05	0	3.1903e-06	9.69614e-06
679	2.20053e-05	0	1.50132e-06	7.83554e-06
680	2.21134e-05	0	1.31365e-06	7.80903e-06
681	2.02752e-05	0	1.31365e-06	7.19627e-06
682	2.04374e-05	0	1.31365e-06	7.25034e-06
683	2.0167e-05	0	1.31365e-06	7.16022e-06
684	1.33546e-05	0	1.31365e-06	4.88941e-06
685	1.449e-05	0	1.31365e-06	5.26788e-06
686	1.45981e-05	0	1.31365e-06	5.30392e-06
687	1.4544e-05	0	1.31365e-06	5.2859e-06
688	9.78614e-06	0	3.75329e-07	3.38716e-06
689	1.06512e-05	0	1.87665e-07	3.61296e-06
690	1.05971e-05	0	1.87665e-07	3.59494e-06
691	9.46174e-06	0	1.87665e-07	3.21647e-06
692	1.01646e-05	0	0	3.3882e-06
693	1.01105e-05	0	0	3.37018e-06
694	9.89428e-06	0	0	3.29809e-06
695	9.56987e-06	0	0	3.18996e-06
696	9.62394e-06	0	0	3.20798e-06
697	9.56987e-06	0	0	3.18996e-06
698	6.92059e-06	0	0	2.30686e-06
699	7.46126e-06	0	0	2.48709e-06
700	7.13686e-06	0	0	2.37895e-06
701	9.94834e-06	0	0	3.31611e-06
702	9.89428e-06	0	0	3.29809e-06
703	9.84021e-06	0	0	3.28007e-06
704	9.84021e-06	0	0	3.28007e-06
705	9.84021e-06	0	0	3.28007e-06
706	9.84021e-06	0	0	3.28007e-06
707	7.83973e-06	0	0	2.61324e-06
708	1.33005e-05	0	0	4.4335e-06
709	1.33546e-05	0	0	4.45152e-06
710	1.24895e-05	0	0	4.16317e-06
711	1.96264e-05	0	3.75329e-07	6.66723e-06
712	1.96264e-05	0	3.75329e-07	6.66723e-06
713	1.95182e-05	0	3.75329e-07	6.63118e-06
714	1.9356e-05	0	3.75329e-07	6.57712e-06
715	2.12484e-05	0	1.12599e-06	7.45812e-06
716	2.12484e-05	0	1.12599e-06	7.45812e-06
717	2.11402e-05	0	1.12599e-06	7.42207e-06
718	2.11943e-05	0	1.12599e-06	7.44009e-06
719	2.0924e-05	0	1.31365e-06	7.41254e-06
720	2.73579e-05	2.0912e-05	3.37796e-06	1.7216e-05
721	2.73579e-05	2.0912e-05	3.37796e-06	1.7216e-05
722	2.75742e-05	2.0912e-05	3.37796e-06	1.72881e-05
723	2.75742e-05	2.0912e-05	3.37796e-06	1.72881e-05
724	2.70335e-05	2.0912e-05	3.37796e-06	1.71079e-05
725	2.70335e-05	2.0912e-05	3.37796e-06	1.71079e-05
726	2.60063e-05	2.0912e-05	3.37796e-06	1.67655e-05
727	2.59522e-05	2.0912e-05	3.37796e-06	1.67475e-05
728	2.54656e-05	2.0912e-05	3.37796e-06	1.65852e-05
729	2.46005e-05	2.0912e-05	3.37796e-06	1.62969e-05
730	1.83287e-05	2.0912e-05	3.37796e-06	1.42063e-05
731	1.82206e-05	2.0912e-05	3.37796e-06	1.41703e-05
732	1.51929e-05	2.0912e-05	3.1903e-06	1.30984e-05
733	1.52469e-05	2.0912e-05	3.1903e-06	1.31165e-05
734	1.42196e-05	2.0912e-05	3.1903e-06	1.2774e-05
735	1.42196e-05	2.0912e-05	3.1903e-06	1.2774e-05
736	1.42196e-05	2.0912e-05	3.1903e-06	1.2774e-05
737	1.35708e-05	2.0912e-05	3.1903e-06	1.25578e-05
738	1.35708e-05	2.0912e-05	3.1903e-06	1.25578e-05
739	1.34627e-05	2.0912e-05	3.1903e-06	1.25217e-05
740	1.31924e-05	2.0912e-05	3.1903e-06	1.24316e-05
741	1.24354e-05	2.0912e-05	3.1903e-06	1.21793e-05
742	1.20029e-05	2.0912e-05	3.1903e-06	1.20351e-05
743	1.09216e-05	2.0912e-05	3.1903e-06	1.16747e-05
744	1.08134e-05	2.0912e-05	3.1903e-06	1.16386e-05
745	1.07594e-05	2.0912e-05	3.1903e-06	1.16206e-05
746	7.67753e-06	2.0912e-05	3.00263e-06	1.05308e-05
747	3.40623e-06	2.0912e-05	3.00263e-06	9.10702e-06
748	3.7847e-06	0	3.00263e-06	2.26244e-06
749	3.83876e-06	0	3.00263e-06	2.28047e-06
750	4.00096e-06	0	3.00263e-06	2.33453e-06
751	4.00096e-06	0	3.00263e-06	2.33453e-06
752	4.00096e-06	0	3.00263e-06	2.33453e-06
753	4.00096e-06	0	3.00263e-06	2.33453e-06
754	3.9469e-06	0	3.00263e-06	2.31651e-06
755	3.02776e-06	0	3.00263e-06	2.01013e-06
756	3.02776e-06	0	3.00263e-06	2.01013e-06
757	2.91962e-06	0	3.00263e-06	1.97409e-06
758	2.86556e-06	0	3.00263e-06	1.95606e-06
759	2.10862e-06	0	1.68898e-06	1.26587e-06
760	2.10862e-06	0	1.68898e-06	1.26587e-06
761	2.10862e-06	0	1.68898e-06	1.26587e-06
762	2.00048e-06	0	1.68898e-06	1.22982e-06
763	1.83828e-06	0	1.68898e-06	1.17575e-06
764	1.83828e-06	0	1.68898e-06	1.17575e-06
765	1.45981e-06	0	1.68898e-06	1.0496e-06
766	1.45981e-06	0	1.68898e-06	1.0496e-06
767	1.40574e-06	0	1.87665e-07	5.31136e-07
768	1.45981e-06	0	0	4.86604e-07
769	1.56795e-06	0	0	5.22648e-07
770	1.56795e-06	0	0	5.22648e-07
771	1.56795e-06	0	1.87665e-07	5.85203e-07
772	1.51388e-06	0	1.87665e-07	5.67181e-07
773	1.29761e-06	0	1.87665e-07	4.95092e-07
774	1.40574e-06	0	1.87665e-07	5.31136e-07
775	2.10862e-06	0	1.31365e-06	1.14076e-06
776	2.21675e-06	0	1.87665e-06	1.36447e-06
777	2.37895e-06	0	1.87665e-06	1.41853e-06
778	2.43302e-06	0	1.87665e-06	1.43655e-06
779	2.32488e-06	0	1.87665e-06	1.40051e-06
780	2.37895e-06	0	1.87665e-06	1.41853e-06
781	3.46029e-06	0	1.87665e-06	1.77898e-06
782	3.51436e-06	0	1.87665e-06	1.797e-06
783	3.89283e-06	0	1.87665e-06	1.92316e-06
784	3.9469e-06	0	1.87665e-06	1.94118e-06
785	4.05503e-06	0	1.87665e-06	1.97723e-06
786	4.05503e-06	0	1.87665e-06	1.97723e-06
787	4.05503e-06	0	1.87665e-06	1.97723e-06
788	4.05503e-06	0	1.87665e-06	1.97723e-06
789	4.54164e-06	0	1.87665e-06	2.13943e-06
790	4.54164e-06	0	1.87665e-06	2.13943e-06
791	4.5957e-06	0	1.87665e-06	2.15745e-06
792	4.16317e-06	0	1.87665e-06	2.01327e-06
793	5.94738e-06	0	2.06431e-06	2.67056e-06
794	5.94738e-06	0	2.25197e-06	2.73312e-06
795	6.21771e-06	0	2.25197e-06	2.82323e-06
796	6.43398e-06	0	2.25197e-06	2.89532e-06
797	7.35312e-06	0	2.6273e-06	3.32681e-06
798	7.24499e-06	0	2.81497e-06	3.35332e-06
799	1.51388e-05	0	6.56826e-06	7.23568e-06
800	1.55173e-05	0	6.75592e-06	7.42439e-06
801	5.34723e-05	4.1824e-05	4.27875e-05	4.60281e-05
802	6.16365e-05	4.1824e-05	4.97311e-05	5.1064e-05
803	6.288e-05	4.1824e-05	5.08571e-05	5.18538e-05
804	6.73676e-05	4.1824e-05	5.21707e-05	5.37876e-05
805	6.78001e-05	4.1824e-05	5.21707e-05	5.39317e-05
806	6.79083e-05	4.1824e-05	5.21707e-05	5.39678e-05
807	6.85571e-05	4.1824e-05	5.23584e-05	5.42466e-05
808	6.94762e-05	4.1824e-05	5.25461e-05	5.46156e-05
809	6.99087e-05	4.1824e-05	5.25461e-05	5.47597e-05
810	7.04494e-05	4.1824e-05	5.25461e-05	5.494e-05
811	7.05575e-05	4.1824e-05	5.25461e-05	5.4976e-05
812	7.06116e-05	4.1824e-05	5.25461e-05	5.4994e-05
813	7.09901e-05	4.1824e-05	5.25461e-05	5.51202e-05
814	8.06681e-05	4.1824e-05	5.27337e-05	5.84087e-05
815	8.11547e-05	4.1824e-05	5.27337e-05	5.85709e-05
816	8.20738e-05	4.1824e-05	5.27337e-05	5.88773e-05
817	8.2236e-05	4.1824e-05	5.27337e-05	5.89314e-05
818	8.3804e-05	4.1824e-05	5.27337e-05	5.9454e-05
819	8.3858e-05	4.1824e-05	5.27337e-05	5.94721e-05
820	8.39121e-05	4.1824e-05	5.27337e-05	5.94901e-05
821	8.39121e-05	4.1824e-05	5.27337e-05	5.94901e-05
822	7.66131e-05	2.0912e-05	4.72915e-05	4.82722e-05
823	7.20714e-05	0	4.63531e-05	3.94749e-05
824	4.76331e-05	0	3.69699e-05	2.8201e-05
825	6.03389e-05	0	3.71576e-05	3.24988e-05
826	6.03389e-05	0	3.69699e-05	3.24363e-05
827	6.05551e-05	0	3.69699e-05	3.25084e-05
828	6.0447e-05	0	3.62193e-05	3.22221e-05
829	5.54728e-05	0	3.09647e-05	2.88125e-05
830	4.80656e-05	0	2.04554e-05	2.28404e-05
831	5.02824e-05	0	2.04554e-05	2.35793e-05
832	5.01743e-05	0	2.04554e-05	2.35432e-05
833	4.63896e-05	0	1.82035e-05	2.1531e-05
834	3.50355e-05	0	1.52008e-05	1.67454e-05
835	3.87661e-05	2.0912e-05	1.55762e-05	2.50848e-05
836	3.93608e-05	2.0912e-05	1.55762e-05	2.52831e-05
837	3.92527e-05	2.0912e-05	1.46378e-05	2.49342e-05
838	3.92527e-05	2.0912e-05	1.44502e-05	2.48717e-05
839	3.6279e-05	2.0912e-05	1.27612e-05	2.33175e-05
840	2.83852e-05	2.0912e-05	6.00527e-06	1.84342e-05
841	3.3846e-05	2.0912e-05	6.00527e-06	2.02545e-05
842	3.51977e-05	2.0912e-05	6.00527e-06	2.0705e-05
843	3.55221e-05	2.0912e-05	6.00527e-06	2.08132e-05
844	3.46029e-05	2.0912e-05	6.00527e-06	2.05068e-05
845	2.76283e-05	2.0912e-05	2.25197e-06	1.69308e-05
846	3.55221e-05	2.0912e-05	2.43964e-06	1.96246e-05
847	3.32513e-05	2.0912e-05	1.12599e-06	1.84298e-05
848	4.94173e-05	4.1824e-05	1.50132e-06	3.09143e-05
849	5.12015e-05	4.1824e-05	1.50132e-06	3.15091e-05
850	5.09853e-05	4.1824e-05	1.50132e-06	3.1437e-05
851	5.32561e-05	4.1824e-05	1.50132e-06	3.21939e-05
852	5.15259e-05	4.1824e-05	1.68898e-06	3.16798e-05
853	5.85006e-05	4.1824e-05	2.81497e-06	3.438e-05
854	5.85006e-05	4.1824e-05	2.81497e-06	3.438e-05
855	5.85547e-05	4.1824e-05	2.81497e-06	3.4398e-05
856	5.85547e-05	4.1824e-05	2.81497e-06	3.4398e-05
857	5.82843e-05	4.1824e-05	2.81497e-06	3.43079e-05
858	5.81221e-05	4.1824e-05	2.81497e-06	3.42538e-05
859	5.79599e-05	4.1824e-05	2.81497e-06	3.41998e-05
860	5.71489e-05	4.1824e-05	2.81497e-06	3.39294e-05
861	5.38508e-05	4.1824e-05	2.25197e-06	3.26424e-05
862	5.50403e-05	4.1824e-05	2.43964e-06	3.31014e-05
863	5.50403e-05	4.1824e-05	2.43964e-06	3.31014e-05
864	5.48781e-05	4.1824e-05	2.43964e-06	3.30474e-05
865	5.46618e-05	4.1824e-05	2.43964e-06	3.29753e-05
866	5.44996e-05	4.1824e-05	2.43964e-06	3.29212e-05
867	3.39541e-05	2.0912e-05	1.68898e-06	1.88518e-05
868	3.41704e-05	2.0912e-05	1.68898e-06	1.89239e-05
869	3.41163e-05	2.0912e-05	1.87665e-06	1.89684e-05
870	3.40623e-05	2.0912e-05	1.87665e-06	1.89504e-05
871	2.69254e-05	2.0912e-05	1.87665e-06	1.65714e-05
872	2.67632e-05	0	1.87665e-06	9.54662e-06
873	2.54115e-05	0	1.87665e-06	9.09606e-06
874	1.63823e-05	0	1.87665e-06	6.08632e-06
875	1.60579e-05	0	1.87665e-06	5.97819e-06
876	1.35708e-05	0	1.87665e-06	5.14916e-06
877	1.42737e-05	0	1.87665e-06	5.38345e-06
878	1.41115e-05	0	1.87665e-06	5.32938e-06
879	1.2111e-05	0	1.12599e-06	4.41234e-06
880	1.26517e-05	0	1.12599e-06	4.59256e-06
881	1.26517e-05	0	1.12599e-06	4.59256e-06
882	1.26517e-05	0	1.12599e-06	4.59256e-06
883	1.22192e-05	0	1.12599e-06	4.44838e-06
884	1.02187e-05	0	9.38323e-07	3.719e-06
885	1.01646e-05	0	9.38323e-07	3.70098e-06
886	3.62249e-06	0	5.62994e-07	1.39516e-06
887	4.16317e-06	0	3.75329e-07	1.51283e-06
888	4.1091e-06	0	3.75329e-07	1.49481e-06
889	3.51436e-06	0	1.87665e-07	1.23401e-06
890	4.4335e-06	0	1.87665e-07	1.54039e-06
891	4.54164e-06	0	1.87665e-07	1.57643e-06
892	4.70384e-06	0	1.87665e-07	1.6305e-06
893	4.5957e-06	0	1.87665e-07	1.59446e-06
894	4.54164e-06	0	1.87665e-07	1.57643e-06
895	4.1091e-06	0	1.87665e-07	1.43225e-06
896	5.40671e-06	0	1.87665e-07	1.86479e-06
897	5.67704e-06	0	1.87665e-07	1.9549e-06
898	5.46078e-06	0	1.87665e-07	1.88281e-06
899	5.35264e-06	0	1.87665e-07	1.84677e-06
900	5.73111e-06	0	1.87665e-07	1.97293e-06
901	4.9201e-06	0	1.87665e-07	1.70259e-06
902	1.70852e-05	0	7.50658e-07	5.94529e-06
903	1.73015e-05	0	7.50658e-07	6.01738e-06
904	1.73555e-05	0	7.50658e-07	6.0354e-06
905	3.04938e-05	0	6.38059e-06	1.22915e-05
906	3.09264e-05	0	6.38059e-06	1.24357e-05
907	3.10886e-05	0	6.38059e-06	1.24897e-05
908	4.89307e-05	0	9.19556e-06	1.93754e-05
909	4.95255e-05	0	9.57089e-06	1.96988e-05
910	5.71489e-05	0	9.94622e-06	2.2365e-05
911	5.79599e-05	0	9.94622e-06	2.26354e-05
912	5.86628e-05	0	9.94622e-06	2.28697e-05
913	5.86087e-05	0	9.94622e-06	2.28516e-05
914	0.00010635	0	1.46378e-05	4.03293e-05
915	0.000111703	0	1.53885e-05	4.23637e-05
916	0.000113487	0	1.57638e-05	4.30835e-05
917	0.000115649	0	1.59515e-05	4.3867e-05
918	0.000116136	0	1.59515e-05	4.40292e-05
919	0.000116028	0	1.59515e-05	4.39932e-05
920	0.000136736	2.0912e-05	1.74528e-05	5.83669e-05
921	0.000139547	2.0912e-05	1.76405e-05	5.93666e-05
922	0.000138304	2.0912e-05	1.74528e-05	5.88895e-05
923	0.000175988	2.0912e-05	1.89541e-05	7.19516e-05
924	0.000177556	2.0912e-05	1.89541e-05	7.24742e-05
925	0.000178962	2.0912e-05	1.89541e-05	7.29428e-05
926	0.000179341	2.0912e-05	1.89541e-05	7.30689e-05
927	0.00017907	2.0912e-05	1.89541e-05	7.29788e-05
928	0.000179449	2.0912e-05	1.89541e-05	7.3105e-05
929	0.000179286	2.0912e-05	1.87665e-05	7.29884e-05
930	0.000178584	2.0912e-05	1.87665e-05	7.27541e-05
931	0.000178151	2.0912e-05	1.85788e-05	7.25473e-05
932	0.000177935	2.0912e-05	1.85788e-05	7.24753e-05
933	0.000177178	2.0912e-05	1.83911e-05	7.21604e-05
934	0.000169284	2.0912e-05	1.72651e-05	6.91538e-05
935	0.000165229	2.0912e-05	1.67021e-05	6.76144e-05
936	0.000159011	2.0912e-05	1.59515e-05	6.52917e-05
937	0.000136087	2.0912e-05	1.14475e-05	5.61489e-05
938	8.90485e-05	2.0912e-05	4.50395e-06	3.81549e-05
939	0.000114027	2.0912e-05	5.8176e-06	4.69191e-05
940	0.00011419	2.0912e-05	5.8176e-06	4.69732e-05
941	0.000113216	2.0912e-05	5.62994e-06	4.65862e-05
942	0.000112135	2.0912e-05	5.62994e-06	4.62258e-05
943	9.05624e-05	2.0912e-05	4.50395e-06	3.86595e-05
944	9.92672e-05	2.0912e-05	6.00527e-06	4.20615e-05
945	9.89428e-05	2.0912e-05	6.00527e-06	4.19534e-05
946	9.73208e-05	2.0912e-05	6.00527e-06	4.14127e-05
947	9.79155e-05	2.0912e-05	6.00527e-06	4.1611e-05
948	9.64016e-05	2.0912e-05	6.00527e-06	4.11064e-05
949	7.01791e-05	2.0912e-05	5.25461e-06	3.21153e-05
950	7.19633e-05	2.0912e-05	5.8176e-06	3.28977e-05
951	7.21796e-05	2.0912e-05	5.8176e-06	3.29698e-05
952	5.90413e-05	2.0912e-05	5.62994e-06	2.85278e-05
953	6.05551e-05	2.0912e-05	5.62994e-06	2.90324e-05
954	6.02848e-05	2.0912e-05	5.62994e-06	2.89423e-05
955	5.98523e-05	2.0912e-05	5.62994e-06	2.87981e-05
956	5.59594e-05	2.0912e-05	5.62994e-06	2.75005e-05
957	5.7203e-05	2.0912e-05	5.44227e-06	2.78525e-05
958	5.54188e-05	2.0912e-05	5.62994e-06	2.73203e-05
959	5.55269e-05	2.0912e-05	6.75592e-06	2.77317e-05
960	5.4013e-05	2.0912e-05	6.56826e-06	2.71645e-05
961	4.95795e-05	2.0912e-05	6.56826e-06	2.56867e-05
962	4.49297e-05	2.0912e-05	5.62994e-06	2.3824e-05
963	2.89259e-05	2.0912e-05	2.6273e-06	1.74885e-05
964	1.68689e-05	0	2.25197e-06	6.37364e-06
965	2.00589e-05	0	2.6273e-06	7.56206e-06
966	2.00589e-05	0	2.6273e-06	7.56206e-06
967	1.55713e-05	0	2.6273e-06	6.06621e-06
968	2.37895e-05	2.0912e-05	5.62994e-06	1.67772e-05
969	2.47627e-05	2.0912e-05	6.75592e-06	1.74769e-05
970	2.0924e-05	2.0912e-05	7.31892e-06	1.6385e-05
971	2.93584e-05	2.0912e-05	1.06969e-05	2.03225e-05
972	3.01694e-05	2.0912e-05	1.08845e-05	2.06554e-05
973	3.07101e-05	2.0912e-05	1.16352e-05	2.10858e-05
974	3.93068e-05	2.0912e-05	1.85788e-05	2.62659e-05
975	3.98474e-05	2.0912e-05	1.89541e-05	2.65713e-05
976	4.03881e-05	4.1824e-05	1.97048e-05	3.39724e-05
977	4.03881e-05	4.1824e-05	1.98924e-05	3.4035e-05
978	4.03881e-05	4.1824e-05	1.98924e-05	3.4035e-05
979	4.04422e-05	4.1824e-05	1.98924e-05	3.4053e-05
980	4.04422e-05	4.1824e-05	1.98924e-05	3.4053e-05
981	4.04962e-05	4.1824e-05	1.98924e-05	3.4071e-05
982	4.0334e-05	4.1824e-05	1.98924e-05	3.4017e-05
983	4.02259e-05	4.1824e-05	1.98924e-05	3.39809e-05
984	4.028e-05	4.1824e-05	1.98924e-05	3.39989e-05
985	4.00637e-05	4.1824e-05	1.98924e-05	3.39268e-05
986	3.98474e-05	4.1824e-05	1.98924e-05	3.38548e-05
987	3.90905e-05	4.1824e-05	1.98924e-05	3.36024e-05
988	3.53599e-05	4.1824e-05	1.93294e-05	3.21712e-05
989	3.53058e-05	4.1824e-05	1.93294e-05	3.21532e-05
990	3.09804e-05	4.1824e-05	1.87665e-05	3.05238e-05
991	2.94125e-05	4.1824e-05	1.76405e-05	2.96258e-05
992	2.94125e-05	4.1824e-05	1.76405e-05	2.96258e-05
993	2.83312e-05	4.1824e-05	1.74528e-05	2.92028e-05
994	2.78986e-05	4.1824e-05	1.72651e-05	2.8996e-05
995	2.1789e-05	2.0912e-05	1.40748e-05	1.89254e-05
996	1.7734e-05	2.0912e-05	1.12599e-05	1.66354e-05
997	6.65025e-06	2.0912e-05	6.00527e-06	1.11892e-05
998	7.19092e-06	0	5.8176e-06	4.33617e-06
999	7.08279e-06	0	5.8176e-06	4.30013e-06
1000	6.81245e-06	0	5.8176e-06	4.21002e-06
1001	3.29809e-06	0	1.87665e-06	1.72491e-06
1002	3.46029e-06	0	1.68898e-06	1.71642e-06
1003	3.13589e-06	0	1.50132e-06	1.54574e-06
1004	2.64929e-06	0	1.31365e-06	1.32098e-06
1005	3.18996e-06	0	1.31365e-06	1.5012e-06
1006	3.18996e-06	0	9.38323e-07	1.37609e-06
1007	3.24403e-06	0	7.50658e-07	1.33156e-06
1008	3.24403e-06	0	5.62994e-07	1.26901e-06
1009	2.59522e-06	0	1.87665e-07	9.27628e-07
1010	3.51436e-06	0	0	1.17145e-06
1011	3.56843e-06	0	0	1.18948e-06
1012	3.56843e-06	0	0	1.18948e-06
1013	2.97369e-06	0	0	9.9123e-07
1014	4.05503e-06	0	0	1.35168e-06
1015	4.00096e-06	0	0	1.33365e-06
1016	8.3804e-06	0	1.87665e-07	2.85602e-06
1017	8.65073e-06	0	1.87665e-07	2.94613e-06
1018	8.75887e-06	0	1.87665e-07	2.98218e-06
1019	9.13734e-06	0	1.87665e-07	3.10833e-06
1020	9.13734e-06	0	1.87665e-07	3.10833e-06
1021	9.1914e-06	0	1.87665e-07	3.12636e-06
1022	9.1914e-06	0	1.87665e-07	3.12636e-06
1023	9.1914e-06	0	1.87665e-07	3.12636e-06
1024	9.1914e-06	0	1.87665e-07	3.12636e-06
1025	9.24547e-06	0	1.87665e-07	3.14438e-06
1026	8.48853e-06	0	1.87665e-07	2.89207e-06
1027	8.5426e-06	0	1.87665e-07	2.91009e-06
1028	8.48853e-06	0	1.87665e-07	2.89207e-06
1029	8.3804e-06	0	1.87665e-07	2.85602e-06
1030	1.01105e-05	0	1.87665e-07	3.43274e-06
1031	1.01105e-05	0	1.87665e-07	3.43274e-06
1032	1.01105e-05	0	1.87665e-07	3.43274e-06
1033	9.51581e-06	0	1.87665e-07	3.23449e-06
1034	9.84021e-06	0	3.75329e-07	3.40518e-06
1035	9.84021e-06	0	3.75329e-07	3.40518e-06
1036	9.40767e-06	0	1.87665e-07	3.19845e-06
1037	7.67753e-06	0	1.87665e-07	2.62173e-06
1038	8.27226e-06	0	1.87665e-07	2.81998e-06
1039	7.89379e-06	0	1.87665e-07	2.69382e-06
1040	8.11006e-06	0	1.87665e-07	2.76591e-06
1041	5.40671e-06	0	1.87665e-07	1.86479e-06
1042	1.23273e-05	0	2.43964e-06	4.92231e-06
1043	1.26517e-05	0	2.6273e-06	5.093e-06
1044	1.27058e-05	0	2.6273e-06	5.11102e-06
1045	1.23273e-05	0	2.6273e-06	4.98487e-06
1046	1.40574e-05	0	3.94096e-06	5.99947e-06
1047	1.449e-05	0	4.12862e-06	6.2062e-06
1048	1.46522e-05	0	4.12862e-06	6.26027e-06
1049	5.50944e-05	2.0912e-05	2.7962e-05	3.46562e-05
1050	5.69326e-05	2.0912e-05	2.87127e-05	3.55192e-05
1051	5.70948e-05	2.0912e-05	2.87127e-05	3.55732e-05
1052	5.75274e-05	2.0912e-05	2.87127e-05	3.57174e-05
1053	5.75814e-05	2.0912e-05	2.87127e-05	3.57354e-05
1054	5.77436e-05	2.0912e-05	2.89003e-05	3.58521e-05
1055	5.77436e-05	2.0912e-05	2.89003e-05	3.58521e-05
1056	5.79058e-05	2.0912e-05	2.89003e-05	3.59061e-05
1057	5.75274e-05	2.0912e-05	2.89003e-05	3.578e-05
1058	5.67164e-05	2.0912e-05	2.89003e-05	3.55096e-05
1059	6.15283e-05	2.0912e-05	2.9651e-05	3.73638e-05
1060	6.17987e-05	2.0912e-05	2.9651e-05	3.7454e-05
1061	6.25556e-05	2.0912e-05	2.9651e-05	3.77063e-05
1062	0.000105323	4.1824e-05	4.39135e-05	6.36869e-05
1063	0.000115433	4.1824e-05	4.80421e-05	6.84332e-05
1064	0.000116136	4.1824e-05	4.82298e-05	6.87301e-05
1065	0.000162796	8.3649e-05	7.60041e-05	0.000107483
1066	0.0001675	0.00010456	7.75055e-05	0.000116522
1067	0.000167662	0.00010456	7.75055e-05	0.000116576
1068	0.000168635	0.00010456	7.76931e-05	0.000116963
1069	0.000168743	0.00010456	7.76931e-05	0.000116999
1070	0.000168797	0.00010456	7.76931e-05	0.000117017
1071	0.000168743	0.00010456	7.76931e-05	0.000116999
1072	0.000166743	0.00010456	7.76931e-05	0.000116332
1073	0.000164742	8.3649e-05	7.76931e-05	0.000108695
1074	0.000164472	8.3649e-05	7.76931e-05	0.000108605
1075	0.000156524	8.3649e-05	7.58165e-05	0.00010533
1076	0.000163283	8.3649e-05	7.63795e-05	0.00010777
1077	0.000163283	8.3649e-05	7.61918e-05	0.000107708
1078	0.000163229	8.3649e-05	7.60041e-05	0.000107627
1079	0.000163337	8.3649e-05	7.60041e-05	0.000107663
1080	0.000158687	8.3649e-05	7.33768e-05	0.000105237
1081	0.000159282	8.3649e-05	7.24385e-05	0.000105123
1082	0.000159065	8.3649e-05	7.22509e-05	0.000104988
1083	0.00015793	8.3649e-05	7.13125e-05	0.000104297
1084	0.000157227	8.3649e-05	7.03742e-05	0.00010375
1085	0.00011273	2.0912e-05	4.63531e-05	5.99984e-05
1086	0.000118623	2.0912e-05	4.67285e-05	6.20879e-05
1087	0.000118407	2.0912e-05	4.65408e-05	6.19533e-05
1088	0.000118515	2.0912e-05	4.65408e-05	6.19893e-05
1089	0.000115163	2.0912e-05	4.48518e-05	6.0309e-05
1090	0.000101916	2.0912e-05	3.0777e-05	5.12019e-05
1091	0.000100565	2.0912e-05	2.87127e-05	5.00632e-05
1092	6.62322e-05	2.0912e-05	1.50132e-05	3.40525e-05
1093	6.83949e-05	0	1.52008e-05	2.78652e-05
1094	6.66647e-05	0	1.36995e-05	2.67881e-05
1095	5.90413e-05	0	1.05092e-05	2.31835e-05
1096	3.74144e-05	0	5.44227e-06	1.42856e-05
1097	4.26589e-05	0	5.44227e-06	1.60337e-05
1098	4.26589e-05	0	5.44227e-06	1.60337e-05
1099	3.41704e-05	0	2.81497e-06	1.23285e-05
1100	3.44948e-05	0	2.81497e-06	1.24366e-05
1101	3.03857e-05	0	2.06431e-06	1.08167e-05
1102	3.17914e-05	0	3.00263e-06	1.1598e-05
1103	3.15752e-05	0	2.81497e-06	1.14634e-05
1104	3.2224e-05	0	3.00263e-06	1.17422e-05
1105	3.05479e-05	0	3.00263e-06	1.11835e-05
1106	4.11991e-05	0	3.94096e-06	1.50467e-05
1107	4.15235e-05	0	3.94096e-06	1.51548e-05
1108	4.15776e-05	0	3.94096e-06	1.51728e-05
1109	4.17939e-05	0	3.94096e-06	1.52449e-05
1110	4.07125e-05	0	2.81497e-06	1.45092e-05
1111	3.88742e-05	0	2.81497e-06	1.38964e-05
1112	2.39517e-05	0	2.25197e-06	8.73456e-06
1113	3.68738e-05	0	9.38323e-06	1.5419e-05
1114	3.74685e-05	0	1.03216e-05	1.593e-05
1115	4.17939e-05	0	1.21982e-05	1.79974e-05
1116	5.20125e-05	0	1.46378e-05	2.22168e-05
1117	4.95795e-05	0	1.46378e-05	2.14058e-05
1118	7.40719e-05	0	2.83373e-05	3.41364e-05
1119	7.39638e-05	0	2.83373e-05	3.41004e-05
1120	7.69375e-05	0	2.87127e-05	3.52167e-05
1121	0.000103052	0	4.05355e-05	4.78625e-05
1122	0.000103755	0	4.05355e-05	4.80968e-05
1123	0.000104566	0	4.05355e-05	4.83671e-05
1124	0.000105323	0	4.05355e-05	4.86194e-05
1125	0.000106512	0	4.05355e-05	4.90159e-05
1126	0.000131545	4.1824e-05	5.6487e-05	7.66189e-05
1127	0.000134357	4.1824e-05	5.8176e-05	7.8119e-05
1128	0.000139547	6.2737e-05	6.268e-05	8.83212e-05
1129	0.000141602	6.2737e-05	6.41813e-05	8.95065e-05
1130	0.000157822	0.00010456	8.6138e-05	0.000116174
1131	0.000160525	0.00010456	8.85777e-05	0.000117888
1132	0.000160093	0.00010456	8.82023e-05	0.000117619
1133	0.000160255	0.00010456	8.839e-05	0.000117735
1134	0.000160201	0.00010456	8.839e-05	0.000117717
1135	0.000160039	0.00010456	8.82023e-05	0.000117601
1136	0.000159876	0.00010456	8.82023e-05	0.000117547
1137	0.00015182	0.00010456	8.59504e-05	0.000114111
1138	0.000143927	0.00010456	8.42614e-05	0.000110916
1139	0.000162904	0.00014639	0.000104154	0.000137814
1140	0.00016577	0.0001673	0.000105092	0.000146053
1141	0.000165932	0.0001673	0.000105092	0.000146107
1142	0.000165445	0.0001673	0.000105092	0.000145945
1143	0.000165662	0.0001673	0.000105092	0.000146017
1144	0.000165553	0.0001673	0.000105092	0.000145981
1145	0.00016285	0.0001673	0.000104717	0.000144955
1146	0.000162363	0.0001673	0.000104717	0.000144793
1147	0.000160147	0.0001673	0.000104154	0.000143866
1148	0.000129166	0.00010456	9.2331e-05	0.000108686
1149	0.000130518	0.00010456	9.19556e-05	0.000109012
1150	0.000129545	0.00010456	9.19556e-05	0.000108687
1151	9.39145e-05	8.3649e-05	8.76393e-05	8.84009e-05
1152	9.49959e-05	8.3649e-05	8.76393e-05	8.87613e-05
1153	8.98595e-05	8.3649e-05	8.7264e-05	8.69241e-05
1154	9.31035e-05	8.3649e-05	8.74517e-05	8.8068e-05
1155	9.31576e-05	8.3649e-05	8.74517e-05	8.8086e-05
1156	8.82375e-05	8.3649e-05	8.53874e-05	8.57579e-05
1157	9.16437e-05	8.3649e-05	8.57627e-05	8.70184e-05
1158	9.14815e-05	8.3649e-05	8.57627e-05	8.69643e-05
1159	9.1103e-05	8.3649e-05	8.42614e-05	8.63377e-05
1160	9.05083e-05	8.3649e-05	8.40737e-05	8.60769e-05
1161	9.01839e-05	8.3649e-05	8.40737e-05	8.59688e-05
1162	8.47772e-05	8.3649e-05	8.03204e-05	8.29155e-05
1163	3.51977e-05	6.2737e-05	1.83911e-05	3.87751e-05
1164	3.57924e-05	4.1824e-05	1.78281e-05	3.1815e-05
1165	2.97369e-05	4.1824e-05	1.46378e-05	2.8733e-05
1166	1.90316e-05	2.0912e-05	6.94359e-06	1.56291e-05
1167	2.22756e-05	0	7.13125e-06	9.8023e-06
1168	2.22756e-05	0	6.94359e-06	9.73974e-06
1169	1.87613e-05	0	9.38323e-07	6.56653e-06
1170	1.94101e-05	0	9.38323e-07	6.7828e-06
1171	1.92479e-05	0	9.38323e-07	6.72874e-06
1172	1.93019e-05	0	9.38323e-07	6.74676e-06
1173	1.97886e-05	0	9.38323e-07	6.90896e-06
1174	1.99508e-05	0	1.12599e-06	7.02558e-06
1175	1.93019e-05	0	1.12599e-06	6.80931e-06
1176	1.44359e-05	0	9.38323e-07	5.12474e-06
1177	1.71933e-05	0	9.38323e-07	6.04389e-06
1178	1.72474e-05	0	9.38323e-07	6.06191e-06
1179	1.72474e-05	0	9.38323e-07	6.06191e-06
1180	1.72474e-05	0	9.38323e-07	6.06191e-06
1181	1.71933e-05	0	9.38323e-07	6.04389e-06
1182	1.33546e-05	0	7.50658e-07	4.70174e-06
1183	1.35168e-05	0	7.50658e-07	4.75581e-06
1184	1.35708e-05	0	7.50658e-07	4.77383e-06
1185	1.35168e-05	0	7.50658e-07	4.75581e-06
1186	1.09756e-05	0	7.50658e-07	3.90876e-06
1187	1.11378e-05	0	7.50658e-07	3.96283e-06
1188	1.11378e-05	0	7.50658e-07	3.96283e-06
1189	1.11378e-05	0	7.50658e-07	3.96283e-06
1190	1.11378e-05	0	7.50658e-07	3.96283e-06
1191	1.07053e-05	0	7.50658e-07	3.81865e-06
1192	1.07053e-05	0	7.50658e-07	3.81865e-06
1193	1.06512e-05	0	7.50658e-07	3.80062e-06
1194	1.06512e-05	0	7.50658e-07	3.80062e-06
1195	8.59667e-06	0	1.87665e-07	2.92811e-06
1196	8.27226e-06	0	1.87665e-07	2.81998e-06
1197	8.2182e-06	0	1.87665e-07	2.80195e-06
1198	1.40574e-06	0	1.87665e-07	5.31136e-07
1199	1.56795e-06	0	0	5.22648e-07
1200	9.73208e-07	0	0	3.24403e-07
1201	1.67608e-06	0	5.62994e-07	7.46358e-07
1202	1.73015e-06	0	9.38323e-07	8.8949e-07
1203	5.78518e-06	0	1.87665e-06	2.55394e-06
1204	6.10958e-06	0	1.87665e-06	2.66208e-06
1205	6.16365e-06	0	1.87665e-06	2.6801e-06
1206	6.27178e-06	0	1.87665e-06	2.71614e-06
1207	6.43398e-06	0	1.87665e-06	2.77021e-06
1208	7.56939e-06	0	1.87665e-06	3.14868e-06
1209	7.73159e-06	0	1.87665e-06	3.20275e-06
1210	8.00193e-06	0	1.87665e-06	3.29286e-06
1211	7.89379e-06	0	1.87665e-06	3.25681e-06
1212	8.43447e-06	0	1.87665e-06	3.43704e-06
1213	8.43447e-06	0	1.87665e-06	3.43704e-06
1214	8.43447e-06	0	1.87665e-06	3.43704e-06
1215	8.48853e-06	0	1.87665e-06	3.45506e-06
1216	8.43447e-06	0	1.87665e-06	3.43704e-06
1217	9.08327e-06	0	1.87665e-06	3.65331e-06
1218	9.08327e-06	0	1.87665e-06	3.65331e-06
1219	8.867e-06	0	1.87665e-06	3.58122e-06
1220	1.41115e-05	0	1.87665e-06	5.32938e-06
1221	1.41115e-05	0	1.87665e-06	5.32938e-06
1222	1.41656e-05	0	1.68898e-06	5.28485e-06
1223	1.42196e-05	0	1.68898e-06	5.30287e-06
1224	1.40574e-05	0	1.68898e-06	5.24881e-06
1225	1.40034e-05	0	1.68898e-06	5.23079e-06
1226	1.38412e-05	0	1.68898e-06	5.17672e-06
1227	1.38412e-05	0	1.68898e-06	5.17672e-06
1228	1.0489e-05	0	9.38323e-07	3.80911e-06
1229	9.78614e-06	0	5.62994e-07	3.44971e-06
1230	7.46126e-06	0	5.62994e-07	2.67475e-06
1231	7.83973e-06	0	5.62994e-07	2.80091e-06
1232	8.056e-06	0	7.50658e-07	2.93555e-06
1233	3.29809e-05	0	1.87665e-06	1.16192e-05
1234	3.45489e-05	0	2.25197e-06	1.22669e-05
1235	3.71441e-05	0	2.43964e-06	1.31946e-05
1236	3.75226e-05	0	2.6273e-06	1.33833e-05
1237	3.74685e-05	0	2.6273e-06	1.33653e-05
1238	3.74685e-05	0	2.6273e-06	1.33653e-05
1239	3.68197e-05	0	2.6273e-06	1.3149e-05
1240	3.71441e-05	0	2.81497e-06	1.33197e-05
1241	3.71441e-05	0	2.81497e-06	1.33197e-05
1242	3.709e-05	0	2.81497e-06	1.33017e-05
1243	3.37379e-05	0	2.81497e-06	1.21843e-05
1244	3.57383e-05	0	2.81497e-06	1.28511e-05
1245	3.59005e-05	0	2.81497e-06	1.29052e-05
1246	3.60087e-05	0	2.81497e-06	1.29412e-05
1247	3.59546e-05	0	2.81497e-06	1.29232e-05
1248	3.60087e-05	0	2.81497e-06	1.29412e-05
1249	3.60087e-05	0	2.81497e-06	1.29412e-05
1250	3.60627e-05	0	2.81497e-06	1.29592e-05
1251	3.60627e-05	0	2.81497e-06	1.29592e-05
1252	3.55761e-05	0	2.81497e-06	1.2797e-05
1253	3.5468e-05	0	2.81497e-06	1.2761e-05
1254	3.36838e-05	0	2.6273e-06	1.21037e-05
1255	7.19092e-06	0	3.75329e-07	2.52208e-06
1256	7.56939e-06	0	3.75329e-07	2.64824e-06
1257	7.67753e-06	0	3.75329e-07	2.68429e-06
1258	7.73159e-06	0	3.75329e-07	2.70231e-06
1259	4.5957e-06	0	1.87665e-07	1.59446e-06
1260	5.94738e-06	0	3.75329e-07	2.10757e-06
1261	5.94738e-06	0	3.75329e-07	2.10757e-06
1262	5.78518e-06	0	3.75329e-07	2.0535e-06
1263	5.29857e-06	0	3.75329e-07	1.8913e-06
1264	4.00096e-06	0	3.75329e-07	1.45876e-06
1265	5.83925e-06	0	3.75329e-07	2.07152e-06
1266	5.89331e-06	0	3.75329e-07	2.08955e-06
1267	5.51484e-06	0	3.75329e-07	1.96339e-06
1268	8.75887e-06	0	5.62994e-07	3.10729e-06
1269	8.81293e-06	0	5.62994e-07	3.12531e-06
1270	8.81293e-06	0	5.62994e-07	3.12531e-06
1271	8.92107e-06	0	5.62994e-07	3.16135e-06
1272	8.92107e-06	0	5.62994e-07	3.16135e-06
1273	8.81293e-06	0	5.62994e-07	3.12531e-06
1274	8.867e-06	0	5.62994e-07	3.14333e-06
1275	8.75887e-06	0	5.62994e-07	3.10729e-06
1276	9.24547e-06	0	5.62994e-07	3.26949e-06
1277	9.1914e-06	0	5.62994e-07	3.25147e-06
1278	1.09756e-05	0	5.62994e-07	3.8462e-06
1279	1.09756e-05	0	5.62994e-07	3.8462e-06
1280	1.08134e-05	0	5.62994e-07	3.79214e-06
1281	1.06512e-05	0	5.62994e-07	3.73807e-06
1282	1.05431e-05	0	5.62994e-07	3.70203e-06
1283	9.78614e-06	0	5.62994e-07	3.44971e-06
1284	1.05431e-05	0	9.38323e-07	3.82713e-06
1285	1.00024e-05	0	9.38323e-07	3.64691e-06
1286	9.84021e-06	0	9.38323e-07	3.59284e-06
1287	2.22756e-05	0	6.94359e-06	9.73974e-06
1288	2.22216e-05	0	6.94359e-06	9.72172e-06
1289	1.96804e-05	0	6.94359e-06	8.87467e-06
1290	2.33029e-05	0	7.69425e-06	1.03324e-05
1291	2.35192e-05	0	7.69425e-06	1.04045e-05
1292	2.28163e-05	0	8.06958e-06	1.02953e-05
1293	2.38977e-05	0	8.06958e-06	1.06557e-05
1294	2.40058e-05	0	7.88191e-06	1.06292e-05
1295	2.46546e-05	0	8.06958e-06	1.09081e-05
1296	2.47087e-05	0	8.06958e-06	1.09261e-05
1297	2.47627e-05	0	8.06958e-06	1.09441e-05
1298	2.26541e-05	0	8.06958e-06	1.02412e-05
1299	2.62225e-05	0	8.25724e-06	1.14933e-05
1300	2.72498e-05	0	8.4449e-06	1.18982e-05
1301	3.61168e-05	0	1.03216e-05	1.54795e-05
1302	3.63331e-05	0	1.03216e-05	1.55515e-05
1303	3.63871e-05	0	1.03216e-05	1.55696e-05
1304	3.64412e-05	2.0912e-05	1.03216e-05	2.25583e-05
1305	3.54139e-05	2.0912e-05	1.05092e-05	2.22784e-05
1306	6.10417e-05	2.0912e-05	3.28413e-05	3.82651e-05
1307	6.17987e-05	2.0912e-05	3.34043e-05	3.87051e-05
1308	6.17987e-05	2.0912e-05	3.34043e-05	3.87051e-05
1309	6.2069e-05	2.0912e-05	3.32166e-05	3.87326e-05
1310	6.2069e-05	2.0912e-05	3.32166e-05	3.87326e-05
1311	5.55269e-05	2.0912e-05	3.00263e-05	3.54885e-05
1312	5.0769e-05	2.0912e-05	2.98387e-05	3.38399e-05
1313	6.47183e-05	4.1824e-05	3.34043e-05	4.6649e-05
1314	6.48264e-05	4.1824e-05	3.34043e-05	4.6685e-05
1315	6.47724e-05	4.1824e-05	3.34043e-05	4.6667e-05
1316	6.48264e-05	4.1824e-05	3.34043e-05	4.6685e-05
1317	6.48264e-05	4.1824e-05	3.34043e-05	4.6685e-05
1318	6.48264e-05	4.1824e-05	3.34043e-05	4.6685e-05
1319	6.48805e-05	4.1824e-05	3.34043e-05	4.67031e-05
1320	6.34748e-05	4.1824e-05	3.34043e-05	4.62345e-05
1321	6.2069e-05	4.1824e-05	3.3029e-05	4.56408e-05
1322	6.05551e-05	4.1824e-05	3.2466e-05	4.49485e-05
1323	5.62838e-05	4.1824e-05	3.134e-05	4.31494e-05
1324	5.53106e-05	4.1824e-05	3.134e-05	4.2825e-05
1325	4.70384e-05	4.1824e-05	2.55224e-05	3.81284e-05
1326	5.36886e-05	6.2737e-05	2.53347e-05	4.72533e-05
1327	5.24991e-05	6.2737e-05	2.45841e-05	4.66066e-05
1328	5.2391e-05	6.2737e-05	2.45841e-05	4.65705e-05
1329	5.19044e-05	6.2737e-05	2.40211e-05	4.62207e-05
1330	5.17422e-05	6.2737e-05	2.38334e-05	4.61041e-05
1331	4.63896e-05	4.1824e-05	1.78281e-05	3.53474e-05
1332	2.1789e-05	2.0912e-05	5.25461e-06	1.59853e-05
1333	2.23297e-05	2.0912e-05	4.87928e-06	1.60404e-05
1334	2.15728e-05	2.0912e-05	3.75329e-06	1.54127e-05
1335	2.1735e-05	2.0912e-05	3.75329e-06	1.54668e-05
1336	1.96264e-05	2.0912e-05	2.6273e-06	1.43886e-05
1337	2.00589e-05	2.0912e-05	2.6273e-06	1.45328e-05
1338	1.99508e-05	2.0912e-05	2.6273e-06	1.44967e-05
1339	1.98967e-05	2.0912e-05	2.6273e-06	1.44787e-05
1340	1.86531e-05	2.0912e-05	2.25197e-06	1.39391e-05
1341	1.58957e-05	2.0912e-05	1.50132e-06	1.27697e-05
1342	1.60039e-05	2.0912e-05	1.68898e-06	1.28683e-05
1343	1.59498e-05	2.0912e-05	1.68898e-06	1.28503e-05
1344	1.55713e-05	2.0912e-05	1.68898e-06	1.27242e-05
1345	1.16785e-05	2.0912e-05	1.12599e-06	1.12389e-05
1346	1.05971e-05	2.0912e-05	3.75329e-07	1.06282e-05
1347	4.64977e-06	2.0912e-05	1.87665e-07	8.58321e-06
1348	5.46078e-06	2.0912e-05	3.75329e-07	8.9161e-06
1349	6.16365e-06	2.0912e-05	3.75329e-07	9.15039e-06
1350	1.2922e-05	0	7.50658e-07	4.55756e-06
1351	1.31383e-05	0	7.50658e-07	4.62965e-06
1352	1.35708e-05	0	7.50658e-07	4.77383e-06
1353	1.35708e-05	0	7.50658e-07	4.77383e-06
1354	1.30842e-05	0	7.50658e-07	4.61163e-06
1355	1.2922e-05	0	7.50658e-07	4.55756e-06
1356	1.31383e-05	0	7.50658e-07	4.62965e-06
1357	1.26517e-05	0	7.50658e-07	4.46745e-06
1358	2.28163e-05	0	1.68898e-06	8.16843e-06
1359	2.31948e-05	0	1.68898e-06	8.29459e-06
1360	2.31948e-05	0	1.68898e-06	8.29459e-06
1361	2.31948e-05	0	1.68898e-06	8.29459e-06
1362	2.31407e-05	0	1.68898e-06	8.27656e-06
1363	2.29785e-05	0	1.68898e-06	8.2225e-06
1364	2.31407e-05	0	1.68898e-06	8.27656e-06
1365	2.3357e-05	0	1.68898e-06	8.34865e-06
1366	2.3357e-05	0	1.68898e-06	8.34865e-06
1367	2.3357e-05	0	1.68898e-06	8.34865e-06
1368	2.15187e-05	0	1.50132e-06	7.67334e-06
1369	2.84934e-05	0	1.68898e-06	1.00608e-05
1370	2.87096e-05	0	1.68898e-06	1.01329e-05
1371	2.87096e-05	0	1.68898e-06	1.01329e-05
1372	2.75201e-05	0	1.68898e-06	9.73638e-06
1373	2.72498e-05	0	1.68898e-06	9.64626e-06
1374	2.579e-05	0	2.06431e-06	9.28477e-06
1375	2.23838e-05	0	1.68898e-06	8.02425e-06
1376	2.44383e-05	0	1.87665e-06	8.77166e-06
1377	2.3411e-05	0	1.87665e-06	8.42923e-06
1378	5.34723e-05	0	3.94096e-06	1.91378e-05
1379	5.477e-05	0	3.94096e-06	1.95703e-05
1380	5.49322e-05	0	3.94096e-06	1.96244e-05
1381	5.55269e-05	0	4.12862e-06	1.98852e-05
1382	5.55269e-05	0	4.12862e-06	1.98852e-05
1383	5.56891e-05	0	4.12862e-06	1.99392e-05
1384	5.41752e-05	0	4.12862e-06	1.94346e-05
1385	9.4293e-05	4.1824e-05	8.25724e-06	4.81249e-05
1386	0.000101862	4.1824e-05	8.4449e-06	5.07106e-05
1387	0.000102565	4.1824e-05	8.4449e-06	5.09448e-05
1388	0.00010316	4.1824e-05	8.4449e-06	5.11431e-05
1389	0.000103484	4.1824e-05	8.4449e-06	5.12512e-05
1390	0.000103647	4.1824e-05	8.4449e-06	5.13053e-05
1391	0.000103484	4.1824e-05	8.4449e-06	5.12512e-05
1392	0.000103376	4.1824e-05	8.25724e-06	5.11526e-05
1393	0.000105809	4.1824e-05	8.25724e-06	5.19636e-05
1394	0.000106728	4.1824e-05	8.25724e-06	5.227e-05
1395	0.000107215	4.1824e-05	8.25724e-06	5.24322e-05
1396	0.000105863	4.1824e-05	8.25724e-06	5.19817e-05
1397	0.000108999	4.1824e-05	8.82023e-06	5.32146e-05
1398	0.000109216	4.1824e-05	8.82023e-06	5.32867e-05
1399	9.56447e-05	4.1824e-05	7.88191e-06	4.84503e-05
1400	0.000127544	6.2737e-05	9.19556e-06	6.64921e-05
1401	0.000128247	6.2737e-05	9.19556e-06	6.67264e-05
1402	0.000128788	6.2737e-05	9.38323e-06	6.69692e-05
1403	0.000128842	6.2737e-05	9.0079e-06	6.68621e-05
1404	0.000128409	4.1824e-05	9.0079e-06	5.97472e-05
1405	9.8294e-05	4.1824e-05	6.56826e-06	4.88955e-05
1406	0.00011619	4.1824e-05	9.38323e-06	5.57993e-05
1407	0.000120732	4.1824e-05	1.03216e-05	5.76259e-05
1408	0.000120678	4.1824e-05	1.01339e-05	5.75453e-05
1409	0.000135654	4.1824e-05	1.08845e-05	6.27877e-05
1410	0.000138087	4.1824e-05	1.05092e-05	6.34736e-05
1411	0.000139547	4.1824e-05	1.01339e-05	6.38351e-05
1412	0.000143332	4.1824e-05	1.06969e-05	6.52844e-05
1413	0.000143764	4.1824e-05	1.06969e-05	6.54285e-05
1414	0.000141872	4.1824e-05	1.06969e-05	6.47978e-05
1415	0.000139169	4.1824e-05	1.03216e-05	6.37715e-05
1416	0.000129491	4.1824e-05	9.75856e-06	6.03579e-05
1417	0.000149333	4.1824e-05	1.12599e-05	6.74725e-05
1418	0.000150793	4.1824e-05	1.12599e-05	6.79591e-05
1419	0.000151172	4.1824e-05	1.12599e-05	6.80853e-05
1420	0.00015128	4.1824e-05	1.12599e-05	6.81213e-05
1421	0.000141926	4.1824e-05	1.12599e-05	6.50035e-05
1422	0.000153983	4.1824e-05	1.33242e-05	6.97105e-05
1423	0.000151874	4.1824e-05	1.35118e-05	6.90702e-05
1424	0.000151874	4.1824e-05	1.33242e-05	6.90077e-05
1425	0.000151658	4.1824e-05	1.33242e-05	6.89356e-05
1426	0.000151658	4.1824e-05	1.31365e-05	6.8873e-05
1427	0.000142034	4.1824e-05	1.16352e-05	6.51646e-05
1428	0.000136411	2.0912e-05	1.08845e-05	5.60693e-05
1429	0.000107972	2.0912e-05	1.01339e-05	4.63393e-05
1430	0.000109432	2.0912e-05	1.05092e-05	4.69511e-05
1431	0.000108891	2.0912e-05	1.05092e-05	4.67708e-05
1432	0.000108675	0	1.05092e-05	3.9728e-05
1433	0.000104241	0	1.05092e-05	3.82502e-05
1434	8.79131e-05	0	9.38323e-06	3.24321e-05
1435	8.66155e-05	0	9.38323e-06	3.19996e-05
1436	6.607e-05	0	7.69425e-06	2.45881e-05
1437	6.63403e-05	0	7.88191e-06	2.47407e-05
1438	6.63944e-05	0	7.88191e-06	2.47588e-05
1439	6.59618e-05	0	7.88191e-06	2.46146e-05
1440	6.55293e-05	0	8.06958e-06	2.4533e-05
1441	5.3202e-05	0	6.94359e-06	2.00485e-05
1442	9.51581e-06	0	2.6273e-06	4.0477e-06
1443	1.72474e-05	0	7.31892e-06	8.18877e-06
1444	1.81125e-05	0	7.50658e-06	8.53969e-06
1445	1.95723e-05	0	8.4449e-06	9.33906e-06
1446	2.08699e-05	0	8.25724e-06	9.70905e-06
1447	2.14646e-05	0	7.88191e-06	9.78218e-06
1448	6.42317e-05	0	3.3029e-05	3.24202e-05
1449	6.70432e-05	0	3.39673e-05	3.36702e-05
1450	6.74217e-05	0	3.45303e-05	3.3984e-05
1451	6.76379e-05	0	3.45303e-05	3.40561e-05
1452	6.78542e-05	0	3.45303e-05	3.41282e-05
1453	6.73135e-05	0	3.47179e-05	3.40105e-05
1454	0.000119056	0	6.3243e-05	6.07662e-05
1455	0.000123814	0	6.45566e-05	6.27901e-05
1456	0.000135979	0	6.88729e-05	6.82839e-05
1457	0.00015182	0	7.54411e-05	7.57538e-05
1458	0.000153118	2.0912e-05	7.65671e-05	8.35324e-05
1459	0.000153983	2.0912e-05	7.65671e-05	8.38208e-05
1460	0.000155064	2.0912e-05	7.67548e-05	8.42438e-05
1461	0.000155118	2.0912e-05	7.67548e-05	8.42618e-05
1462	0.000156092	2.0912e-05	7.67548e-05	8.45862e-05
1463	0.00018399	4.1824e-05	8.06958e-05	0.00010217
1464	0.000184639	4.1824e-05	8.10711e-05	0.000102512
1465	0.000184964	4.1824e-05	8.08834e-05	0.000102557
1466	0.000185288	4.1824e-05	8.08834e-05	0.000102665
1467	0.000184747	4.1824e-05	8.03204e-05	0.000102297
1468	0.000171609	4.1824e-05	7.69425e-05	9.67919e-05
1469	0.000173447	4.1824e-05	7.69425e-05	9.74047e-05
1470	0.000173339	4.1824e-05	7.65671e-05	9.72435e-05
1471	0.000159011	4.1824e-05	7.33768e-05	9.14042e-05
1472	0.0001695	4.1824e-05	7.50658e-05	9.54635e-05
1473	0.000163823	4.1824e-05	7.20632e-05	9.25703e-05
1474	0.000147225	4.1824e-05	6.75592e-05	8.55361e-05
1475	0.000197291	8.3649e-05	9.15803e-05	0.000124173
1476	0.000199183	8.3649e-05	9.27063e-05	0.000125179
1477	0.000197075	8.3649e-05	9.21433e-05	0.000124289
1478	0.00019794	8.3649e-05	9.2331e-05	0.00012464
1479	0.000197237	8.3649e-05	9.2331e-05	0.000124405
1480	0.000197237	8.3649e-05	9.27063e-05	0.000124531
1481	0.00019675	8.3649e-05	9.21433e-05	0.000124181
1482	0.000196209	8.3649e-05	9.1768e-05	0.000123875
1483	0.000160039	6.2737e-05	6.24923e-05	9.50891e-05
1484	0.000168041	6.2737e-05	6.39936e-05	9.82569e-05
1485	0.000170257	6.2737e-05	6.41813e-05	9.90584e-05
1486	0.000155281	4.1824e-05	5.79883e-05	8.50311e-05
1487	0.000160093	4.1824e-05	5.83637e-05	8.67602e-05
1488	0.000160471	6.2737e-05	5.72377e-05	9.34818e-05
1489	0.000126679	6.2737e-05	4.91681e-05	7.9528e-05
1490	0.000141169	6.2737e-05	5.31091e-05	8.56716e-05
1491	0.000141115	6.2737e-05	5.31091e-05	8.56536e-05
1492	0.000117704	6.2737e-05	4.50395e-05	7.516e-05
1493	0.000147765	8.3649e-05	5.08571e-05	9.40904e-05
1494	0.000151874	8.3649e-05	4.91681e-05	9.48971e-05
1495	0.000156254	8.3649e-05	4.93558e-05	9.64195e-05
1496	0.00015674	8.3649e-05	4.86051e-05	9.63315e-05
1497	0.000154199	8.3649e-05	4.74791e-05	9.51091e-05
1498	0.000169663	8.3649e-05	4.80421e-05	0.000100451
1499	0.000170419	8.3649e-05	4.80421e-05	0.000100703
1500	0.000170528	8.3649e-05	4.80421e-05	0.000100739
1501	0.000169771	8.3649e-05	4.82298e-05	0.00010055
1502	0.000169825	8.3649e-05	4.82298e-05	0.000100568
1503	0.000169771	8.3649e-05	4.82298e-05	0.00010055
1504	0.000163337	8.3649e-05	4.59778e-05	9.76544e-05
1505	0.000165013	0.00010456	4.61655e-05	0.000105246
1506	0.000165499	0.00010456	4.61655e-05	0.000105409
1507	0.000165499	0.00010456	4.61655e-05	0.000105409
1508	0.000164905	0.00010456	4.61655e-05	0.00010521
1509	0.000164634	8.3649e-05	4.61655e-05	9.81495e-05
1510	0.000164526	8.3649e-05	4.59778e-05	9.80509e-05
1511	0.000164526	8.3649e-05	4.57901e-05	9.79883e-05
1512	0.000157606	8.3649e-05	4.42888e-05	9.5181e-05
1513	0.00014809	8.3649e-05	4.33505e-05	9.16963e-05
1514	0.000136736	6.2737e-05	4.12862e-05	8.02528e-05
1515	0.000136519	6.2737e-05	4.12862e-05	8.01807e-05
1516	0.000135114	6.2737e-05	4.03479e-05	7.93994e-05
1517	0.000105755	4.1824e-05	2.40211e-05	5.72002e-05
1518	5.66082e-05	2.0912e-05	1.20105e-05	2.98437e-05
1519	5.75274e-05	2.0912e-05	1.20105e-05	3.015e-05
1520	3.47111e-05	2.0912e-05	6.75592e-06	2.07931e-05
1521	5.50944e-05	2.0912e-05	7.31892e-06	2.77752e-05
1522	5.50944e-05	2.0912e-05	7.31892e-06	2.77752e-05
1523	5.43374e-05	2.0912e-05	6.94359e-06	2.73977e-05
1524	5.41212e-05	2.0912e-05	6.94359e-06	2.73256e-05
1525	4.1902e-05	2.0912e-05	4.12862e-06	2.23143e-05
1526	7.01791e-05	2.0912e-05	5.8176e-06	3.2303e-05
1527	7.15308e-05	2.0912e-05	5.8176e-06	3.27535e-05
1528	7.13686e-05	2.0912e-05	5.8176e-06	3.26994e-05
1529	7.26662e-05	2.0912e-05	5.8176e-06	3.3132e-05
1530	7.32068e-05	2.0912e-05	5.8176e-06	3.33122e-05
1531	7.32068e-05	2.0912e-05	5.8176e-06	3.33122e-05
1532	7.40719e-05	2.0912e-05	5.8176e-06	3.36006e-05
1533	7.45044e-05	2.0912e-05	5.8176e-06	3.37447e-05
1534	7.46666e-05	2.0912e-05	5.8176e-06	3.37988e-05
1535	7.4937e-05	2.0912e-05	5.8176e-06	3.38889e-05
1536	7.52073e-05	2.0912e-05	5.8176e-06	3.3979e-05
1537	7.50451e-05	2.0912e-05	5.8176e-06	3.3925e-05
1538	7.43422e-05	2.0912e-05	5.8176e-06	3.36907e-05
1539	7.43963e-05	2.0912e-05	5.62994e-06	3.36461e-05
1540	7.26121e-05	2.0912e-05	4.31628e-06	3.26135e-05
1541	7.26121e-05	2.0912e-05	4.31628e-06	3.26135e-05
1542	7.15848e-05	2.0912e-05	4.31628e-06	3.22711e-05
1543	4.18479e-05	2.0912e-05	2.06431e-06	2.16081e-05
1544	4.64977e-05	2.0912e-05	2.06431e-06	2.31581e-05
1545	4.85522e-05	2.0912e-05	2.06431e-06	2.38429e-05
1546	4.53082e-05	2.0912e-05	2.06431e-06	2.27616e-05
1547	4.5957e-05	2.0912e-05	2.06431e-06	2.29778e-05
1548	4.62814e-05	2.0912e-05	2.06431e-06	2.3086e-05
1549	4.62814e-05	2.0912e-05	2.06431e-06	2.3086e-05
1550	4.36862e-05	2.0912e-05	1.87665e-06	2.21583e-05
1551	3.61709e-05	2.0912e-05	1.50132e-06	1.95281e-05
1552	3.51977e-05	2.0912e-05	1.31365e-06	1.91412e-05
1553	3.51977e-05	2.0912e-05	1.31365e-06	1.91412e-05
1554	3.42245e-05	2.0912e-05	1.31365e-06	1.88168e-05
1555	1.11919e-05	2.0912e-05	5.62994e-07	1.0889e-05
1556	1.24895e-05	2.0912e-05	5.62994e-07	1.13216e-05
1557	1.24895e-05	2.0912e-05	5.62994e-07	1.13216e-05
1558	1.15704e-05	2.0912e-05	1.87665e-07	1.08901e-05
1559	1.51929e-05	2.0912e-05	5.62994e-07	1.22227e-05
1560	1.5301e-05	2.0912e-05	5.62994e-07	1.22587e-05
1561	1.53551e-05	2.0912e-05	5.62994e-07	1.22767e-05
1562	1.53551e-05	2.0912e-05	5.62994e-07	1.22767e-05
1563	1.5301e-05	2.0912e-05	5.62994e-07	1.22587e-05
1564	1.44359e-05	2.0912e-05	5.62994e-07	1.19704e-05
1565	1.50306e-05	2.0912e-05	5.62994e-07	1.21686e-05
1566	1.50306e-05	2.0912e-05	5.62994e-07	1.21686e-05
1567	1.45981e-05	2.0912e-05	5.62994e-07	1.20244e-05
1568	1.18407e-05	2.0912e-05	5.62994e-07	1.11053e-05
1569	1.2057e-05	0	5.62994e-07	4.20665e-06
1570	1.08134e-05	0	5.62994e-07	3.79214e-06
1571	8.16413e-06	0	5.62994e-07	2.90904e-06
1572	8.97514e-06	0	5.62994e-07	3.17938e-06
1573	8.32633e-06	0	5.62994e-07	2.96311e-06
1574	1.58957e-05	0	9.38323e-07	5.61135e-06
1575	1.6923e-05	0	1.31365e-06	6.07888e-06
1576	1.65986e-05	0	1.31365e-06	5.97075e-06
1577	1.94642e-05	0	2.81497e-06	7.42637e-06
1578	1.96804e-05	0	2.81497e-06	7.49846e-06
1579	1.7734e-05	0	2.81497e-06	6.84966e-06
1580	2.10862e-05	0	3.1903e-06	8.09215e-06
1581	2.08158e-05	0	3.1903e-06	8.00204e-06
1582	4.21723e-05	0	9.38323e-06	1.71852e-05
1583	4.26589e-05	0	9.38323e-06	1.73474e-05
1584	4.31455e-05	0	9.38323e-06	1.75096e-05
1585	4.31996e-05	0	9.38323e-06	1.75276e-05
1586	4.33077e-05	0	9.38323e-06	1.75637e-05
1587	4.33077e-05	0	9.38323e-06	1.75637e-05
1588	4.33618e-05	0	9.38323e-06	1.75817e-05
1589	4.1902e-05	0	9.38323e-06	1.70951e-05
1590	6.78542e-05	4.1824e-05	1.46378e-05	4.14388e-05
1591	7.88298e-05	6.2737e-05	1.70775e-05	5.28813e-05
1592	8.11547e-05	6.2737e-05	1.78281e-05	5.39065e-05
1593	8.35336e-05	6.2737e-05	1.82035e-05	5.48246e-05
1594	8.53719e-05	6.2737e-05	1.83911e-05	5.54999e-05
1595	8.4615e-05	6.2737e-05	1.82035e-05	5.5185e-05
1596	0.000105809	6.2737e-05	1.93294e-05	6.26251e-05
1597	0.00010635	6.2737e-05	1.93294e-05	6.28053e-05
1598	0.000106404	6.2737e-05	1.93294e-05	6.28233e-05
1599	0.000106566	6.2737e-05	1.93294e-05	6.28774e-05
1600	0.000106566	6.2737e-05	1.93294e-05	6.28774e-05
1601	0.000104782	6.2737e-05	1.93294e-05	6.22827e-05
1602	0.000100565	6.2737e-05	1.93294e-05	6.08769e-05
1603	0.000116623	6.2737e-05	2.23321e-05	6.72305e-05
1604	0.000116677	6.2737e-05	2.23321e-05	6.72485e-05
1605	0.000116839	6.2737e-05	2.23321e-05	6.73025e-05
1606	0.000116947	6.2737e-05	2.25197e-05	6.74011e-05
1607	0.000116947	6.2737e-05	2.25197e-05	6.74011e-05
1608	0.000115541	6.2737e-05	2.21444e-05	6.68074e-05
1609	0.000115487	6.2737e-05	2.21444e-05	6.67894e-05
1610	0.000114622	6.2737e-05	2.21444e-05	6.65011e-05
1611	0.000114136	6.2737e-05	2.21444e-05	6.63389e-05
1612	0.000102403	4.1824e-05	1.91418e-05	5.44564e-05
1613	8.14791e-05	2.0912e-05	1.70775e-05	3.98229e-05
1614	8.1371e-05	0	1.70775e-05	3.28161e-05
1615	7.44504e-05	0	1.57638e-05	3.00714e-05
1616	4.3524e-05	0	6.56826e-06	1.66974e-05
1617	5.75274e-05	0	6.94359e-06	2.14903e-05
1618	5.87169e-05	0	6.94359e-06	2.18868e-05
1619	5.92035e-05	0	6.94359e-06	2.2049e-05
1620	5.53647e-05	0	6.56826e-06	2.06443e-05
1621	5.94197e-05	0	6.56826e-06	2.1996e-05
1622	5.86087e-05	0	6.00527e-06	2.1538e-05
1623	5.71489e-05	0	6.00527e-06	2.10514e-05
1624	5.24451e-05	0	5.8176e-06	1.94209e-05
1625	3.8712e-05	0	4.12862e-06	1.42802e-05
1626	5.85006e-05	8.3649e-05	8.06958e-06	5.0073e-05
1627	6.66106e-05	0.00010456	8.06958e-06	5.97471e-05
1628	6.6881e-05	0.00010456	8.06958e-06	5.98372e-05
1629	6.65025e-05	0.00010456	8.4449e-06	5.98361e-05
1630	6.75839e-05	0.00010456	9.38323e-06	6.05093e-05
1631	6.72595e-05	0.00010456	9.19556e-06	6.03387e-05
1632	6.80164e-05	0.00010456	9.57089e-06	6.07161e-05
1633	6.79083e-05	0.00010456	9.57089e-06	6.068e-05
1634	6.46102e-05	0.00010456	9.38323e-06	5.95181e-05
1635	6.71513e-05	0.00012547	9.75856e-06	6.7461e-05
1636	6.68269e-05	0.00012547	9.38323e-06	6.72278e-05
1637	6.68269e-05	0.00012547	9.38323e-06	6.72278e-05
1638	6.67729e-05	0.00012547	9.38323e-06	6.72097e-05
1639	6.64484e-05	0.00012547	9.38323e-06	6.71016e-05
1640	6.6124e-05	0.00012547	9.38323e-06	6.69935e-05
1641	6.56915e-05	0.00012547	9.38323e-06	6.68493e-05
1642	6.55293e-05	0.00012547	9.38323e-06	6.67952e-05
1643	6.5313e-05	0.00012547	9.38323e-06	6.67231e-05
1644	5.15259e-05	0.00012547	7.88191e-06	6.1627e-05
1645	5.08771e-05	0.00012547	7.88191e-06	6.14107e-05
1646	2.03833e-05	4.1824e-05	6.00527e-06	2.27376e-05
1647	2.94666e-05	4.1824e-05	9.38323e-06	2.68914e-05
1648	2.30866e-05	2.0912e-05	1.03216e-05	1.81068e-05
1649	5.68245e-05	2.0912e-05	3.56563e-05	3.77977e-05
1650	5.76355e-05	2.0912e-05	3.56563e-05	3.8068e-05
1651	5.70948e-05	2.0912e-05	3.56563e-05	3.78878e-05
1652	5.70408e-05	2.0912e-05	3.69699e-05	3.83076e-05
1653	8.73183e-05	2.0912e-05	9.32693e-05	6.71666e-05
1654	9.08868e-05	2.0912e-05	9.72102e-05	6.96697e-05
1655	9.16978e-05	2.0912e-05	9.90869e-05	7.05656e-05
1656	9.22384e-05	2.0912e-05	9.94622e-05	7.08709e-05
1657	9.22925e-05	2.0912e-05	9.94622e-05	7.0889e-05
1658	9.13193e-05	2.0912e-05	9.96499e-05	7.06271e-05
1659	9.30495e-05	2.0912e-05	0.000104717	7.28928e-05
1660	0.000101754	2.0912e-05	0.000123671	8.21125e-05
1661	0.000101916	2.0912e-05	0.000124985	8.26044e-05
1662	0.000152037	8.3649e-05	0.000253347	0.000163011
1663	0.000153226	0.00010456	0.000255974	0.000171254
1664	0.00015447	0.00010456	0.000255974	0.000171668
1665	0.000155335	0.00010456	0.000256162	0.000172019
1666	0.000155443	0.00010456	0.000256162	0.000172055
1667	0.000155551	0.00010456	0.000256913	0.000172342
1668	0.000154253	0.00010456	0.000258414	0.000172409
1669	0.000152956	0.00010456	0.000260478	0.000172665
1670	0.000142899	0.00010456	0.000258226	0.000168562
1671	0.00030137	0.0006901	0.000747093	0.000579522
1672	0.000316563	0.00071101	0.000770738	0.000599439
1673	0.000327322	0.00071101	0.000790443	0.000609593
1674	0.000337216	0.00071101	0.000808271	0.000618834
1675	0.000338136	0.00071101	0.000808834	0.000619328
1676	0.000339271	0.00071101	0.000809585	0.000619957
1677	0.00034019	0.00071101	0.000810336	0.000620513
1678	0.000340677	0.00071101	0.000810336	0.000620676
1679	0.000340839	0.00071101	0.000810336	0.00062073
1680	0.000341217	0.00071101	0.000810336	0.000620856
1681	0.000341704	0.00071101	0.000810711	0.000621143
1682	0.000342407	0.00071101	0.000810899	0.00062144
1683	0.000344407	0.00071101	0.000813338	0.00062292
1684	0.000356626	0.00071101	0.000819343	0.000628995
1685	0.000355059	0.00071101	0.000819343	0.000628472
1686	0.000362195	0.00071101	0.000822909	0.00063204
1687	0.000381065	0.00077375	0.000828539	0.000661118
1688	0.000389661	0.00077375	0.000830416	0.000664609
1689	0.000391446	0.00077375	0.000830979	0.000665392
1690	0.000391121	0.00077375	0.000829853	0.000664908
1691	0.000390743	0.00077375	0.000828727	0.000664407
1692	0.000345164	0.00064828	0.000775805	0.000589749
1693	0.000349598	0.00064828	0.000776556	0.000591477
1694	0.000324727	0.00060645	0.000721758	0.000550979
1695	0.000329431	0.00062737	0.000731329	0.000562708
1696	0.000329377	0.00062737	0.000732455	0.000563066
1697	0.000329269	0.00064828	0.000732455	0.00057
1698	0.000326511	0.00066919	0.000729077	0.000574926
1699	0.0003257	0.00066919	0.000727575	0.000574155
1700	0.000325105	0.00066919	0.000724948	0.000573081
1701	0.000324348	0.00066919	0.000722696	0.000572078
1702	0.00032051	0.00066919	0.000718755	0.000569485
1703	0.00031786	0.00064828	0.000706557	0.000557565
1704	0.000316725	0.00064828	0.000702991	0.000555998
1705	0.000311426	0.00062737	0.000689292	0.000542695
1706	0.000307047	0.00062737	0.00066133	0.000531914
1707	0.000155389	0.00018821	0.000221819	0.000188473
1708	0.00015674	0.00018821	0.000221444	0.000188798
1709	0.000128193	0.00018821	0.000191043	0.000169148
1710	5.57432e-05	0.00014639	0.000111848	0.000104659
1711	7.82891e-05	0.0001673	0.000117666	0.000121084
1712	8.03437e-05	0.0001673	0.000117666	0.000121769
1713	8.11006e-05	0.00018821	0.00011654	0.000128617
1714	6.42317e-05	0.00014639	6.99989e-05	9.35386e-05
1715	8.77509e-05	0.0001673	8.14464e-05	0.000112165
1716	9.05083e-05	0.0001673	8.14464e-05	0.000113084
1717	8.2993e-05	0.00014639	6.06156e-05	9.66647e-05
1718	8.32092e-05	0.00014639	6.06156e-05	9.67367e-05
1719	8.3047e-05	0.00014639	6.0428e-05	9.66201e-05
1720	8.31552e-05	0.00014639	6.0428e-05	9.66562e-05
1721	8.16954e-05	0.00014639	5.8739e-05	9.56066e-05
1722	7.44504e-05	0.00012547	4.82298e-05	8.27178e-05
1723	7.4126e-05	0.00012547	4.69161e-05	8.21717e-05
1724	6.67188e-05	0.00010456	3.79082e-05	6.97293e-05
1725	6.99628e-05	0.00012547	3.79082e-05	7.77814e-05
1726	6.99628e-05	0.00012547	3.80959e-05	7.7844e-05
1727	6.99087e-05	0.00012547	3.73452e-05	7.75757e-05
1728	7.44504e-05	0.00012547	3.79082e-05	7.92773e-05
1729	7.56399e-05	0.00012547	3.79082e-05	7.96737e-05
1730	7.4937e-05	0.00012547	3.71576e-05	7.91892e-05
1731	7.50451e-05	0.00012547	3.71576e-05	7.92253e-05
1732	7.4937e-05	0.00012547	3.71576e-05	7.91892e-05
1733	7.46126e-05	0.00012547	3.64069e-05	7.88309e-05
1734	5.27695e-05	6.2737e-05	2.30827e-05	4.61963e-05
1735	5.50944e-05	6.2737e-05	2.30827e-05	4.69712e-05
1736	5.52025e-05	6.2737e-05	2.30827e-05	4.70073e-05
1737	5.48781e-05	6.2737e-05	2.30827e-05	4.68991e-05
1738	4.97417e-05	6.2737e-05	1.93294e-05	4.39359e-05
1739	2.15728e-05	2.0912e-05	5.44227e-06	1.59757e-05
1740	3.65493e-05	4.1824e-05	8.06958e-06	2.88144e-05
1741	4.25508e-05	8.3649e-05	9.38323e-06	4.51943e-05
1742	4.25508e-05	8.3649e-05	9.19556e-06	4.51317e-05
1743	4.50379e-05	8.3649e-05	9.38323e-06	4.60233e-05
1744	4.7579e-05	8.3649e-05	9.94622e-06	4.7058e-05
1745	4.90388e-05	8.3649e-05	9.57089e-06	4.74195e-05
1746	4.97417e-05	8.3649e-05	9.0079e-06	4.74661e-05
1747	4.68762e-05	8.3649e-05	8.82023e-06	4.64484e-05
1748	4.93632e-05	8.3649e-05	8.82023e-06	4.72774e-05
1749	4.98499e-05	8.3649e-05	9.0079e-06	4.75022e-05
1750	5.02283e-05	8.3649e-05	9.0079e-06	4.76283e-05
1751	5.02283e-05	8.3649e-05	9.0079e-06	4.76283e-05
1752	4.9958e-05	8.3649e-05	9.0079e-06	4.75382e-05
1753	4.9958e-05	8.3649e-05	9.0079e-06	4.75382e-05
1754	4.9958e-05	8.3649e-05	9.0079e-06	4.75382e-05
1755	4.9958e-05	8.3649e-05	9.0079e-06	4.75382e-05
1756	4.96336e-05	8.3649e-05	9.0079e-06	4.74301e-05
1757	4.96336e-05	8.3649e-05	9.0079e-06	4.74301e-05
1758	4.95795e-05	8.3649e-05	9.0079e-06	4.74121e-05
1759	4.95795e-05	8.3649e-05	9.0079e-06	4.74121e-05
1760	4.95795e-05	8.3649e-05	9.0079e-06	4.74121e-05
1761	4.95255e-05	8.3649e-05	9.0079e-06	4.7394e-05
1762	4.95255e-05	8.3649e-05	9.0079e-06	4.7394e-05
1763	4.95255e-05	8.3649e-05	9.0079e-06	4.7394e-05
1764	4.95255e-05	8.3649e-05	8.82023e-06	4.73315e-05
1765	4.94173e-05	8.3649e-05	8.82023e-06	4.72954e-05
1766	4.93632e-05	8.3649e-05	8.82023e-06	4.72774e-05
1767	4.70384e-05	6.2737e-05	8.4449e-06	3.94066e-05
1768	4.64977e-05	6.2737e-05	8.4449e-06	3.92264e-05
1769	4.86604e-07	2.0912e-05	1.87665e-07	7.19549e-06
1770	5.30398e-05	0.00012547	2.75867e-05	6.86999e-05
1771	5.40671e-05	0.00012547	2.75867e-05	6.90423e-05
1772	5.45537e-05	0.00012547	2.75867e-05	6.92045e-05
1773	5.54728e-05	0.00012547	2.75867e-05	6.95109e-05
1774	5.54728e-05	0.00012547	2.75867e-05	6.95109e-05
1775	5.54728e-05	0.00012547	2.75867e-05	6.95109e-05
1776	5.54728e-05	0.00012547	2.75867e-05	6.95109e-05
1777	5.54728e-05	0.00012547	2.75867e-05	6.95109e-05
1778	5.54728e-05	0.00012547	2.75867e-05	6.95109e-05
1779	5.54728e-05	0.00012547	2.75867e-05	6.95109e-05
1780	5.55269e-05	0.00012547	2.75867e-05	6.95289e-05
1781	5.5581e-05	0.00012547	2.75867e-05	6.95469e-05
1782	5.5581e-05	0.00012547	2.75867e-05	6.95469e-05
1783	5.5581e-05	0.00012547	2.75867e-05	6.95469e-05
1784	5.5581e-05	0.00012547	2.75867e-05	6.95469e-05
1785	5.57432e-05	0.00012547	2.75867e-05	6.9601e-05
1786	5.57972e-05	0.00012547	2.75867e-05	6.9619e-05
1787	5.57972e-05	0.00012547	2.75867e-05	6.9619e-05
1788	5.61216e-05	0.00012547	2.75867e-05	6.97272e-05
1789	5.57972e-05	0.00012547	2.571e-05	6.89935e-05
1790	5.4013e-05	0.00010456	2.36457e-05	6.07399e-05
1791	5.22288e-05	8.3649e-05	2.19568e-05	5.26114e-05
1792	5.04446e-05	8.3649e-05	2.06431e-05	5.15788e-05
1793	4.39025e-05	6.2737e-05	1.78281e-05	4.14891e-05
1794	2.92503e-05	4.1824e-05	1.33242e-05	2.8133e-05
1795	3.97393e-05	2.0912e-05	1.40748e-05	2.49088e-05
1796	3.96852e-05	2.0912e-05	1.33242e-05	2.46405e-05
1797	4.01718e-05	0	1.35118e-05	1.78946e-05
1798	4.01178e-05	0	1.35118e-05	1.78765e-05
1799	2.898e-05	0	9.19556e-06	1.27252e-05
1800	3.3846e-05	0	9.19556e-06	1.43472e-05
1801	3.39541e-05	0	9.0079e-06	1.43207e-05
1802	3.40082e-05	0	9.0079e-06	1.43387e-05
1803	3.1413e-05	0	6.38059e-06	1.25979e-05
1804	2.50331e-05	0	3.94096e-06	9.65801e-06
1805	3.05479e-05	0	5.06694e-06	1.18716e-05
1806	3.0602e-05	0	5.06694e-06	1.18896e-05
1807	3.07642e-05	0	5.06694e-06	1.19437e-05
1808	3.07642e-05	0	5.06694e-06	1.19437e-05
1809	3.01154e-05	0	4.69161e-06	1.16023e-05
1810	2.93584e-05	0	4.69161e-06	1.135e-05
1811	3.13048e-05	0	5.44227e-06	1.2249e-05
1812	3.13048e-05	0	5.62994e-06	1.23116e-05
1813	2.8169e-05	0	5.62994e-06	1.12663e-05
1814	3.07101e-05	0	5.8176e-06	1.21759e-05
1815	3.08182e-05	0	5.8176e-06	1.22119e-05
1816	3.08182e-05	0	5.8176e-06	1.22119e-05
1817	3.08723e-05	0	5.8176e-06	1.223e-05
1818	3.07642e-05	0	5.62994e-06	1.21314e-05
1819	2.92503e-05	0	5.44227e-06	1.15642e-05
1820	3.0602e-05	0	5.44227e-06	1.20147e-05
1821	3.03316e-05	0	4.50395e-06	1.16119e-05
1822	2.57359e-05	0	4.12862e-06	9.95485e-06
1823	4.14154e-05	0	1.08845e-05	1.74333e-05
1824	4.1902e-05	0	1.10722e-05	1.76581e-05
1825	4.2713e-05	2.0912e-05	1.12599e-05	2.49617e-05
1826	4.29833e-05	2.0912e-05	1.12599e-05	2.50518e-05
1827	4.30374e-05	2.0912e-05	1.12599e-05	2.50698e-05
1828	4.32537e-05	2.0912e-05	1.12599e-05	2.51419e-05
1829	4.33077e-05	2.0912e-05	1.12599e-05	2.51599e-05
1830	4.35781e-05	2.0912e-05	1.12599e-05	2.525e-05
1831	4.35781e-05	2.0912e-05	1.12599e-05	2.525e-05
1832	4.37943e-05	2.0912e-05	1.12599e-05	2.53221e-05
1833	4.40106e-05	2.0912e-05	1.12599e-05	2.53942e-05
1834	4.38484e-05	2.0912e-05	1.10722e-05	2.52776e-05
1835	4.31996e-05	2.0912e-05	9.75856e-06	2.46234e-05
1836	4.39565e-05	2.0912e-05	9.75856e-06	2.48758e-05
1837	4.41728e-05	2.0912e-05	9.75856e-06	2.49479e-05
1838	4.42269e-05	2.0912e-05	9.75856e-06	2.49659e-05
1839	4.41728e-05	2.0912e-05	9.75856e-06	2.49479e-05
1840	4.40647e-05	2.0912e-05	9.75856e-06	2.49118e-05
1841	4.41187e-05	2.0912e-05	9.94622e-06	2.49924e-05
1842	4.4335e-05	2.0912e-05	9.94622e-06	2.50645e-05
1843	4.4335e-05	2.0912e-05	9.94622e-06	2.50645e-05
1844	4.4335e-05	2.0912e-05	9.94622e-06	2.50645e-05
1845	4.42809e-05	2.0912e-05	9.94622e-06	2.50465e-05
1846	4.37943e-05	2.0912e-05	9.94622e-06	2.48843e-05
1847	4.37943e-05	0	9.94622e-06	1.79135e-05
1848	4.19561e-05	0	9.94622e-06	1.73008e-05
1849	4.17939e-05	0	9.94622e-06	1.72467e-05
1850	4.11451e-05	0	9.75856e-06	1.69679e-05
1851	4.00096e-05	0	9.38323e-06	1.64643e-05
1852	7.94786e-06	0	2.06431e-06	3.33739e-06
1853	1.23273e-05	2.0912e-05	2.43964e-06	1.1893e-05
1854	1.23814e-05	2.0912e-05	2.43964e-06	1.19111e-05
1855	9.24547e-06	2.0912e-05	1.87665e-06	1.06781e-05
1856	1.98426e-05	2.0912e-05	6.19293e-06	1.56492e-05
1857	2.08158e-05	2.0912e-05	7.31892e-06	1.6349e-05
1858	2.0924e-05	2.0912e-05	7.31892e-06	1.6385e-05
1859	2.0978e-05	2.0912e-05	7.69425e-06	1.65282e-05
1860	2.13565e-05	2.0912e-05	8.4449e-06	1.69045e-05
1861	2.16809e-05	2.0912e-05	8.4449e-06	1.70127e-05
1862	2.18972e-05	2.0912e-05	8.4449e-06	1.70848e-05
1863	2.18431e-05	2.0912e-05	7.69425e-06	1.68165e-05
1864	2.20053e-05	2.0912e-05	7.69425e-06	1.68706e-05
1865	2.0924e-05	2.0912e-05	7.13125e-06	1.63225e-05
1866	2.10321e-05	2.0912e-05	7.13125e-06	1.63585e-05
1867	4.29293e-05	2.0912e-05	9.75856e-06	2.45333e-05
1868	4.37943e-05	2.0912e-05	9.75856e-06	2.48217e-05
1869	4.46053e-05	2.0912e-05	9.94622e-06	2.51546e-05
1870	4.47135e-05	2.0912e-05	9.94622e-06	2.51906e-05
1871	4.48216e-05	2.0912e-05	9.94622e-06	2.52267e-05
1872	4.36321e-05	2.0912e-05	1.01339e-05	2.48927e-05
1873	6.56915e-05	4.1824e-05	1.61392e-05	4.12183e-05
1874	6.66106e-05	4.1824e-05	1.61392e-05	4.15247e-05
1875	6.65566e-05	4.1824e-05	1.61392e-05	4.15067e-05
1876	6.64484e-05	4.1824e-05	1.61392e-05	4.14707e-05
1877	6.64484e-05	4.1824e-05	1.61392e-05	4.14707e-05
1878	6.54212e-05	4.1824e-05	1.57638e-05	4.10031e-05
1879	6.42858e-05	4.1824e-05	1.53885e-05	4.04995e-05
1880	6.43939e-05	4.1824e-05	1.53885e-05	4.05356e-05
1881	6.4448e-05	4.1824e-05	1.53885e-05	4.05536e-05
1882	6.18527e-05	2.0912e-05	1.50132e-05	3.25927e-05
1883	6.52049e-05	2.0912e-05	1.65145e-05	3.42105e-05
1884	6.5259e-05	2.0912e-05	1.63268e-05	3.4166e-05
1885	6.5313e-05	2.0912e-05	1.61392e-05	3.41215e-05
1886	5.82303e-05	2.0912e-05	1.55762e-05	3.15729e-05
1887	6.13661e-05	4.1824e-05	1.63268e-05	3.98391e-05
1888	6.15283e-05	4.1824e-05	1.65145e-05	3.99557e-05
1889	6.14743e-05	4.1824e-05	1.65145e-05	3.99377e-05
1890	6.10417e-05	4.1824e-05	1.63268e-05	3.9731e-05
1891	6.08255e-05	4.1824e-05	1.63268e-05	3.96589e-05
1892	6.07173e-05	4.1824e-05	1.63268e-05	3.96228e-05
1893	5.14719e-05	4.1824e-05	1.57638e-05	3.63534e-05
1894	3.94149e-05	2.0912e-05	1.46378e-05	2.49883e-05
1895	3.81173e-05	2.0912e-05	1.46378e-05	2.45558e-05
1896	1.77881e-05	2.0912e-05	7.31892e-06	1.53397e-05
1897	2.28704e-05	2.0912e-05	9.38323e-06	1.77219e-05
1898	2.22756e-05	2.0912e-05	9.57089e-06	1.75862e-05
1899	2.13565e-05	4.1824e-05	9.38323e-06	2.4188e-05
1900	2.12484e-05	4.1824e-05	9.38323e-06	2.4152e-05
1901	2.07618e-05	4.1824e-05	8.4449e-06	2.3677e-05
1902	2.04374e-05	4.1824e-05	8.63257e-06	2.36314e-05
1903	1.66527e-05	4.1824e-05	8.4449e-06	2.23073e-05
1904	2.71417e-05	4.1824e-05	1.72651e-05	2.87437e-05
1905	2.7412e-05	4.1824e-05	1.78281e-05	2.90215e-05
1906	2.75201e-05	4.1824e-05	1.78281e-05	2.90576e-05
1907	2.77364e-05	4.1824e-05	1.78281e-05	2.91296e-05
1908	2.77905e-05	4.1824e-05	1.80158e-05	2.92102e-05
1909	2.71417e-05	4.1824e-05	1.78281e-05	2.89314e-05
1910	2.71957e-05	4.1824e-05	1.80158e-05	2.9012e-05
1911	2.67632e-05	4.1824e-05	1.80158e-05	2.88678e-05
1912	2.579e-05	2.0912e-05	1.78281e-05	2.15101e-05
1913	2.36814e-05	2.0912e-05	1.61392e-05	2.02442e-05
1914	3.03857e-05	2.0912e-05	1.65145e-05	2.26041e-05
1915	3.04398e-05	2.0912e-05	1.65145e-05	2.26221e-05
1916	3.0656e-05	2.0912e-05	1.65145e-05	2.26942e-05
1917	2.95747e-05	2.0912e-05	1.63268e-05	2.22712e-05
1918	2.72498e-05	2.0912e-05	1.48255e-05	2.09958e-05
1919	3.34135e-05	0	1.59515e-05	1.6455e-05
1920	3.33594e-05	0	1.61392e-05	1.64995e-05
1921	3.45489e-05	0	1.65145e-05	1.70211e-05
1922	3.58465e-05	0	1.72651e-05	1.77039e-05
1923	3.61709e-05	0	1.67021e-05	1.76243e-05
1924	3.56843e-05	0	1.59515e-05	1.72119e-05
1925	3.53058e-05	0	1.59515e-05	1.70858e-05
1926	3.53058e-05	0	1.59515e-05	1.70858e-05
1927	3.48733e-05	0	1.59515e-05	1.69416e-05
1928	3.13048e-05	0	1.25735e-05	1.46261e-05
1929	3.13589e-05	0	1.23859e-05	1.45816e-05
1930	3.12508e-05	0	1.23859e-05	1.45455e-05
1931	3.00613e-05	0	9.57089e-06	1.32107e-05
1932	3.00613e-05	0	9.57089e-06	1.32107e-05
1933	3.00072e-05	0	9.38323e-06	1.31302e-05
1934	2.68713e-05	0	8.63257e-06	1.18346e-05
1935	2.51953e-05	0	8.4449e-06	1.12134e-05
1936	2.31407e-05	0	8.4449e-06	1.05285e-05
1937	2.18431e-05	0	8.4449e-06	1.0096e-05
1938	1.89235e-05	0	7.31892e-06	8.74747e-06
1939	1.63283e-05	0	5.8176e-06	7.38195e-06
1940	1.60579e-05	0	5.8176e-06	7.29184e-06
1941	1.13541e-05	0	2.25197e-06	4.53535e-06
1942	3.29809e-06	0	1.31365e-06	1.53725e-06
1943	3.35216e-06	0	1.31365e-06	1.55527e-06
1944	1.18948e-06	0	7.50658e-07	6.46711e-07
1945	2.97369e-06	0	7.50658e-07	1.24145e-06
1946	4.2713e-06	0	7.50658e-07	1.67399e-06
1947	3.83876e-06	0	1.87665e-07	1.34214e-06
1948	9.13734e-06	0	1.12599e-06	3.42111e-06
1949	9.13734e-06	0	1.12599e-06	3.42111e-06
1950	9.1914e-06	0	1.12599e-06	3.43913e-06
1951	9.40767e-06	0	1.12599e-06	3.51122e-06
1952	9.56987e-06	0	1.12599e-06	3.56529e-06
1953	9.56987e-06	0	1.12599e-06	3.56529e-06
1954	1.36249e-05	2.0912e-05	2.06431e-06	1.22005e-05
1955	1.3679e-05	2.0912e-05	2.06431e-06	1.22185e-05
1956	1.37871e-05	2.0912e-05	2.06431e-06	1.22545e-05
1957	1.38412e-05	2.0912e-05	2.06431e-06	1.22726e-05
1958	1.38412e-05	2.0912e-05	2.06431e-06	1.22726e-05
1959	1.38412e-05	2.0912e-05	2.06431e-06	1.22726e-05
1960	1.38412e-05	2.0912e-05	2.06431e-06	1.22726e-05
1961	1.38412e-05	2.0912e-05	2.06431e-06	1.22726e-05
1962	1.39493e-05	2.0912e-05	2.06431e-06	1.23086e-05
1963	1.40034e-05	2.0912e-05	2.06431e-06	1.23266e-05
1964	1.36249e-05	2.0912e-05	2.06431e-06	1.22005e-05
1965	1.17326e-05	2.0912e-05	2.06431e-06	1.15697e-05
1966	1.34086e-05	2.0912e-05	2.06431e-06	1.21284e-05
1967	1.35168e-05	2.0912e-05	2.25197e-06	1.2227e-05
1968	1.35168e-05	2.0912e-05	2.25197e-06	1.2227e-05
1969	1.35168e-05	2.0912e-05	2.25197e-06	1.2227e-05
1970	1.35168e-05	2.0912e-05	2.25197e-06	1.2227e-05
1971	1.31924e-05	2.0912e-05	2.25197e-06	1.21188e-05
1972	1.31924e-05	2.0912e-05	2.25197e-06	1.21188e-05
1973	1.31383e-05	2.0912e-05	2.25197e-06	1.21008e-05
1974	1.14622e-05	2.0912e-05	2.06431e-06	1.14796e-05
1975	9.35361e-06	2.0912e-05	1.50132e-06	1.0589e-05
1976	8.3804e-06	2.0912e-05	1.50132e-06	1.02646e-05
1977	4.05503e-06	2.0912e-05	5.62994e-07	8.51007e-06
1978	4.81197e-06	0	5.62994e-07	1.79165e-06
1979	4.70384e-06	0	5.62994e-07	1.75561e-06
1980	4.2713e-06	0	3.75329e-07	1.54888e-06
1981	6.10958e-06	0	1.31365e-06	2.47441e-06
1982	6.10958e-06	0	1.31365e-06	2.47441e-06
1983	6.05551e-06	0	1.31365e-06	2.45639e-06
1984	8.11006e-06	0	3.00263e-06	3.70423e-06
1985	8.11006e-06	0	3.00263e-06	3.70423e-06
1986	6.92059e-06	0	2.81497e-06	3.24519e-06
1987	1.11378e-05	0	3.94096e-06	5.02626e-06
1988	1.11378e-05	0	3.94096e-06	5.02626e-06
1989	1.10297e-05	0	3.94096e-06	4.99021e-06
1990	1.10838e-05	0	3.94096e-06	5.00824e-06
1991	1.10838e-05	0	3.94096e-06	5.00824e-06
1992	1.05431e-05	0	3.94096e-06	4.82801e-06
1993	1.18407e-05	0	3.94096e-06	5.26055e-06
1994	1.18948e-05	0	3.94096e-06	5.27857e-06
1995	1.19488e-05	0	3.94096e-06	5.29659e-06
1996	1.17326e-05	0	3.94096e-06	5.2245e-06
1997	1.26517e-05	0	3.94096e-06	5.53088e-06
1998	1.26517e-05	0	3.94096e-06	5.53088e-06
1999	1.18948e-05	0	3.75329e-06	5.21602e-06
[truncated: 7,180 more rows]

## Sheet: CANC_A22D
bp	CLIP33	CLIP49	Average
1	1.69656e-05	4.31698e-06	1.06413e-05
2	2.78632e-05	1.25585e-05	2.02109e-05
3	3.02161e-05	1.51748e-05	2.26955e-05
4	3.98135e-05	1.9361e-05	2.95872e-05
5	4.1671e-05	2.04075e-05	3.10393e-05
6	4.43954e-05	2.19774e-05	3.31864e-05
7	4.64387e-05	2.23698e-05	3.44043e-05
8	5.01538e-05	2.56402e-05	3.7897e-05
9	5.41166e-05	2.96956e-05	4.19061e-05
10	5.75221e-05	3.38818e-05	4.57019e-05
11	5.89462e-05	3.47975e-05	4.68718e-05
12	5.91939e-05	3.49283e-05	4.70611e-05
13	5.95035e-05	3.55824e-05	4.75429e-05
14	9.55399e-05	6.77635e-05	8.16517e-05
15	9.69641e-05	6.86792e-05	8.28216e-05
16	9.80167e-05	6.94641e-05	8.37404e-05
17	9.84501e-05	7.0249e-05	8.43496e-05
18	9.91931e-05	7.07723e-05	8.49827e-05
19	0.00011232	8.38541e-05	9.80869e-05
20	0.000113125	8.43773e-05	9.8751e-05
21	0.00011393	8.50314e-05	9.94805e-05
22	0.00010879	8.34616e-05	9.6126e-05
23	0.000135973	0.000101776	0.000118874
24	0.000187117	0.000123099	0.000155108
25	0.000195166	0.000125847	0.000160506
26	0.000197705	0.000127155	0.00016243
27	0.000198758	0.000128986	0.000163872
28	0.0001982	0.000129771	0.000163986
29	0.000197705	0.000130687	0.000164196
30	0.000170275	0.000113157	0.000141716
31	0.000259562	0.000221343	0.000240452
32	0.000272502	0.000231547	0.000252025
33	0.000280614	0.000237434	0.000259024
34	0.000287239	0.000242013	0.000264626
35	0.000288539	0.000242928	0.000265734
36	0.000287549	0.000241882	0.000264715
37	0.000296836	0.000248946	0.000272891
38	0.000317517	0.000258365	0.000287941
39	0.000324514	0.000260327	0.00029242
40	0.000326433	0.000258365	0.000292399
41	0.000324885	0.000253394	0.000289139
42	0.000325381	0.000254571	0.000289976
43	0.000325628	0.00025444	0.000290034
44	0.000317207	0.000250385	0.000283796
45	0.000279623	0.000218465	0.000249044
46	0.000288354	0.000224483	0.000256418
47	0.000289901	0.000225791	0.000257846
48	0.000287672	0.000223567	0.00025562
49	0.000286124	0.000221474	0.000253799
50	0.000293555	0.000230501	0.000262028
51	0.000292688	0.000229977	0.000261333
52	0.00029275	0.00023037	0.00026156
53	0.000292626	0.000229977	0.000261302
54	0.00029244	0.000229977	0.000261209
55	0.000292069	0.000228931	0.0002605
56	0.000279933	0.000221474	0.000250703
57	0.000266125	0.00020957	0.000237847
58	0.000202968	0.000158289	0.000180629
59	0.000202349	0.000158028	0.000180188
60	0.000162659	0.000143769	0.000153214
61	0.000132629	0.00012323	0.00012793
62	0.000127923	0.000119567	0.000123745
63	0.000117583	0.000115512	0.000116547
64	0.000110091	0.000113419	0.000111755
65	8.51996e-05	8.72553e-05	8.62274e-05
66	9.16391e-05	9.26188e-05	9.2129e-05
67	9.16391e-05	9.28805e-05	9.22598e-05
68	9.07722e-05	9.2488e-05	9.16301e-05
69	6.35282e-05	6.8156e-05	6.58421e-05
70	5.91939e-05	6.64553e-05	6.28246e-05
71	5.3064e-05	6.0961e-05	5.70125e-05
72	3.62222e-05	4.40855e-05	4.01539e-05
73	4.27855e-05	4.74868e-05	4.51362e-05
74	4.99061e-05	5.19346e-05	5.09204e-05
75	3.85132e-05	3.83295e-05	3.84214e-05
76	0.000129285	0.000155673	0.000142479
77	0.000130524	0.000157635	0.000144079
78	0.000130586	0.000157635	0.00014411
79	0.00013071	0.000158028	0.000144369
80	0.000128976	0.000156458	0.000142717
81	0.000131453	0.000157766	0.000144609
82	0.000132319	0.000156458	0.000144389
83	0.000135973	0.000161167	0.00014857
84	0.00013523	0.000156589	0.000145909
85	0.00015461	0.000196488	0.000175549
86	0.000161731	0.000204206	0.000182968
87	0.000166127	0.000206953	0.00018654
88	0.000186931	0.000228538	0.000207735
89	0.000188108	0.000230108	0.000209108
90	0.000188665	0.000230501	0.000209583
91	0.000187365	0.000228146	0.000207755
92	0.000193309	0.000234294	0.000213802
93	0.000190523	0.00023194	0.000211231
94	0.000183774	0.000226576	0.000205175
95	0.00014718	0.000180659	0.000163919
96	0.000183154	0.000233379	0.000208266
97	0.000213742	0.000265821	0.000239782
98	0.00021529	0.000267129	0.00024121
99	0.000215414	0.00026726	0.000241337
100	0.00020495	0.000258757	0.000231853
101	0.000450889	0.000562254	0.000506571
102	0.000458629	0.000571019	0.000514824
103	0.000474294	0.000588025	0.00053116
104	0.000582527	0.000697388	0.000639958
105	0.00059584	0.000703406	0.000649623
106	0.000672123	0.000754294	0.000713209
107	0.000675776	0.000755079	0.000715428
108	0.00069559	0.000780719	0.000738155
109	0.000694909	0.000780065	0.000737487
110	0.000700606	0.000792624	0.000746615
111	0.000707912	0.000805836	0.000756874
112	0.000712989	0.000818395	0.000765692
113	0.000707355	0.000815517	0.000761436
114	0.000708407	0.000816825	0.000762616
115	0.000703763	0.000814993	0.000759378
116	0.00071268	0.00082088	0.00076678
117	0.000706674	0.000812639	0.000759656
118	0.000700606	0.000804136	0.000752371
119	0.000713051	0.000812246	0.000762649
120	0.000689646	0.00078085	0.000735248
121	0.000698376	0.000784775	0.000741576
122	0.00067429	0.000755341	0.000714815
123	0.000681349	0.000757434	0.000719391
124	0.000681101	0.000757303	0.000719202
125	0.000649337	0.000743175	0.000696256
126	0.000582961	0.000693202	0.000638082
127	0.000557822	0.000669394	0.000613608
128	0.000517204	0.000620599	0.000568901
129	0.000517761	0.000619421	0.000568591
130	0.000510393	0.000607909	0.000559151
131	0.000290335	0.000336724	0.00031353
132	0.000303152	0.000342742	0.000322947
133	0.000304143	0.000341041	0.000322592
134	0.000261295	0.000268176	0.000264736
135	0.000198634	0.000160775	0.000179704
136	0.000208293	0.000177127	0.00019271
137	0.000186808	0.000160382	0.000173595
138	0.000186931	0.000160252	0.000173591
139	0.000186869	0.000160252	0.00017356
140	0.000186746	0.00015999	0.000173368
141	0.000182845	0.00015528	0.000169063
142	0.000175662	0.000148478	0.00016207
143	0.00016848	0.00014246	0.00015547
144	0.000164827	0.000140891	0.000152859
145	0.000151576	0.000129509	0.000140543
146	0.000109781	9.71975e-05	0.000103489
147	0.000117149	0.000104131	0.00011064
148	0.00011653	0.000103738	0.000110134
149	0.000116406	0.000103477	0.000109942
150	0.000104147	8.90868e-05	9.66167e-05
151	7.96269e-05	7.3127e-05	7.6377e-05
152	6.28471e-05	6.3839e-05	6.3343e-05
153	5.74602e-05	6.04377e-05	5.89489e-05
154	5.48596e-05	5.87371e-05	5.67984e-05
155	4.95966e-05	4.82717e-05	4.89341e-05
156	3.54173e-05	2.53786e-05	3.03979e-05
157	8.31563e-05	6.3839e-05	7.34976e-05
158	8.42708e-05	6.48855e-05	7.45782e-05
159	8.4147e-05	6.3839e-05	7.3993e-05
160	8.45185e-05	6.42314e-05	7.4375e-05
161	0.000109905	9.36654e-05	0.000101785
162	0.000111329	9.43195e-05	0.000102824
163	0.000114115	9.69358e-05	0.000105526
164	0.000121236	0.000104	0.000112618
165	0.000122041	0.000103477	0.000112759
166	0.000129223	0.000112503	0.000120863
167	0.000130648	0.000113419	0.000122033
168	0.000131329	0.000113157	0.000122243
169	0.000131824	0.000113026	0.000122425
170	0.00013201	0.000112896	0.000122453
171	0.000131948	0.000112765	0.000122356
172	0.000127861	0.000108971	0.000118416
173	0.00012879	0.000108971	0.000118881
174	0.000127428	0.00010714	0.000117284
175	0.000126871	0.000106747	0.000116809
176	0.000116468	9.34037e-05	0.000104936
177	0.000120741	9.56276e-05	0.000108184
178	0.000120865	9.5366e-05	0.000108115
179	0.000104147	8.32e-05	9.36733e-05
180	0.000118202	8.88251e-05	0.000103514
181	0.000120369	8.92176e-05	0.000104793
182	0.000118883	8.80402e-05	0.000103462
183	0.000121174	8.86943e-05	0.000104934
184	0.000119564	8.62088e-05	0.000102887
185	0.000116778	8.29383e-05	9.98581e-05
186	0.000117397	8.25459e-05	9.99715e-05
187	0.000111143	7.83597e-05	9.47515e-05
188	0.00010297	7.01182e-05	8.65442e-05
189	8.78001e-05	5.75597e-05	7.26799e-05
190	8.90385e-05	5.84755e-05	7.3757e-05
191	8.81717e-05	5.8083e-05	7.31273e-05
192	8.7119e-05	5.62516e-05	7.16853e-05
193	4.57576e-05	2.49862e-05	3.53719e-05
194	0.000138449	9.75899e-05	0.00011802
195	0.000139812	9.86364e-05	0.000119224
196	0.000140245	9.87673e-05	0.000119506
197	0.000140555	9.90289e-05	0.000119792
198	0.000140926	9.91597e-05	0.000120043
199	0.000139254	9.85056e-05	0.00011888
200	0.000138697	9.78515e-05	0.000118274
201	0.000138697	9.54968e-05	0.000117097
202	0.000191328	0.00012166	0.000156494
203	0.000199377	0.000125585	0.000162481
204	0.000199377	0.000125585	0.000162481
205	0.000199687	0.000125716	0.000162701
206	0.00019981	0.000125454	0.000162632
207	0.000185445	0.000119306	0.000152375
208	0.000253741	0.000166138	0.00020994
209	0.000260552	0.000170848	0.0002157
210	0.000261481	0.000171371	0.000216426
211	0.000263896	0.000174118	0.000219007
212	0.000279933	0.000183537	0.000231735
213	0.00025306	0.000147301	0.00020018
214	0.000412128	0.000241882	0.000327005
215	0.000417082	0.000245545	0.000331313
216	0.000418134	0.000246853	0.000332494
217	0.000418134	0.000250123	0.000334129
218	0.000409899	0.000244106	0.000327002
219	0.000403522	0.000239265	0.000321393
220	0.000458876	0.000294994	0.000376935
221	0.000460301	0.000296694	0.000378497
222	0.000463397	0.000299834	0.000381615
223	0.000463458	0.000299965	0.000381712
224	0.000455347	0.000296433	0.00037589
225	0.000455966	0.000296825	0.000376396
226	0.000456028	0.000296825	0.000376427
227	0.000457143	0.000297479	0.000377311
228	0.000449279	0.000288845	0.000369062
229	0.000457948	0.000292508	0.000375228
230	0.000457329	0.000293424	0.000375376
231	0.000470331	0.000303366	0.000386849
232	0.000462406	0.000302581	0.000382493
233	0.000450641	0.000300488	0.000375565
234	0.00047318	0.000312523	0.000392851
235	0.000472994	0.000312916	0.000392955
236	0.000423769	0.000296433	0.000360101
237	0.000436214	0.000304674	0.000370444
238	0.000392562	0.000288714	0.000340638
239	0.000456152	0.000330968	0.00039356
240	0.000457576	0.00033123	0.000394403
241	0.000457762	0.00033123	0.000394496
242	0.000458072	0.00033123	0.000394651
243	0.000447545	0.000328352	0.000387949
244	0.000433242	0.000320372	0.000376807
245	0.000429465	0.000317233	0.000373349
246	0.000432685	0.000317756	0.00037522
247	0.000432995	0.000317756	0.000375375
248	0.000429651	0.000316579	0.000373115
249	0.000428289	0.00031514	0.000371714
250	0.000421168	0.000311869	0.000366519
251	0.00042123	0.000311738	0.000366484
252	0.00040798	0.000303628	0.000355804
253	0.000387423	0.000293816	0.00034062
254	0.000387794	0.000292246	0.00034002
255	0.000376339	0.000269484	0.000322912
256	0.000376277	0.000269223	0.00032275
257	0.000370767	0.000259673	0.00031522
258	0.000242844	0.000159728	0.000201286
259	0.000237147	0.000151618	0.000194382
260	0.000176901	9.81132e-05	0.000137507
261	0.000178882	9.87673e-05	0.000138825
262	9.57876e-05	4.05534e-05	6.81705e-05
263	0.000118202	5.61207e-05	8.71614e-05
264	0.000106933	5.02339e-05	7.85834e-05
265	0.000111763	5.31119e-05	8.24372e-05
266	0.000111639	5.35044e-05	8.25715e-05
267	8.4085e-05	4.40855e-05	6.40853e-05
268	0.000119998	6.20075e-05	9.10026e-05
269	0.000121422	6.27924e-05	9.21071e-05
270	0.000116592	6.0961e-05	8.87766e-05
271	0.000117459	6.0961e-05	8.921e-05
272	0.000117335	6.08302e-05	8.90827e-05
273	0.000117397	6.08302e-05	8.91136e-05
274	0.000113063	5.78214e-05	8.54421e-05
275	0.000117335	5.96528e-05	8.8494e-05
276	0.000117521	5.97836e-05	8.86523e-05
277	0.000117459	5.9522e-05	8.84905e-05
278	0.000117521	5.9522e-05	8.85215e-05
279	0.000117583	5.9522e-05	8.85524e-05
280	0.000117459	5.96528e-05	8.85559e-05
281	0.000116406	5.96528e-05	8.80296e-05
282	0.000116592	6.00453e-05	8.83187e-05
283	0.000114054	5.88679e-05	8.64607e-05
284	0.000108605	5.74289e-05	8.30168e-05
285	0.000109781	5.78214e-05	8.38013e-05
286	0.000109843	5.78214e-05	8.38322e-05
287	0.000104642	5.61207e-05	8.03813e-05
288	9.70879e-05	5.33736e-05	7.52307e-05
289	0.000102661	5.71673e-05	7.99139e-05
290	0.000102227	5.69056e-05	7.95664e-05
291	9.08961e-05	5.28503e-05	7.18732e-05
292	0.000138511	0.000109102	0.000123807
293	0.000139812	0.000110933	0.000125372
294	0.000140555	0.000112634	0.000126594
295	0.000119812	0.00010086	0.000110336
296	0.000196591	0.000152795	0.000174693
297	0.000196157	0.000152795	0.000174476
298	0.00020303	0.000158289	0.00018066
299	0.000200615	0.000159728	0.000180172
300	0.000198139	0.000161429	0.000179784
301	0.00032569	0.000291854	0.000308772
302	0.000371386	0.000337771	0.000354578
303	0.000384141	0.000350329	0.000367235
304	0.000388166	0.000354385	0.000371275
305	0.000391076	0.00035674	0.000373908
306	0.000387609	0.000355955	0.000371782
307	0.000404698	0.000366943	0.000385821
308	0.000419992	0.000376101	0.000398046
309	0.000426865	0.000379633	0.000403249
310	0.00046866	0.000415738	0.000442199
311	0.000472127	0.000417177	0.000444652
312	0.000471694	0.000417046	0.00044437
313	0.000470641	0.000416785	0.000443713
314	0.000491507	0.000431567	0.000461537
315	0.000491879	0.000431829	0.000461854
316	0.000491693	0.000431698	0.000461696
317	0.000496894	0.000434576	0.000465735
318	0.000496337	0.000433529	0.000464933
319	0.000497328	0.000433922	0.000465625
320	0.000497947	0.000434053	0.000466
321	0.000498071	0.000434445	0.000466258
322	0.000497266	0.000434184	0.000465725
323	0.00046513	0.000407366	0.000436248
324	0.000476957	0.000412599	0.000444778
325	0.000477328	0.00041286	0.000445094
326	0.000473861	0.000411945	0.000442903
327	0.000473365	0.000411683	0.000442524
328	0.000473613	0.000411683	0.000442648
329	0.00047126	0.000406973	0.000439117
330	0.00047157	0.000407758	0.000439664
331	0.000455285	0.000395331	0.000425308
332	0.000455347	0.000395069	0.000425208
333	0.000425874	0.000364065	0.00039497
334	0.000426122	0.000364196	0.000395159
335	0.000425503	0.000363804	0.000394653
336	0.000424574	0.000363542	0.000394058
337	0.00038928	0.000352553	0.000370917
338	0.000389156	0.000352815	0.000370986
339	0.000389156	0.000352815	0.000370986
340	0.000387918	0.00035203	0.000369974
341	0.000374977	0.000341434	0.000358206
342	0.000373863	0.000340911	0.000357387
343	0.0003499	0.000321026	0.000335463
344	0.000345318	0.000311477	0.000328397
345	0.000345318	0.000311346	0.000328332
346	0.000322842	0.000284397	0.00030362
347	0.000322594	0.000284267	0.00030343
348	0.000320056	0.000279426	0.000299741
349	0.000250645	0.000208785	0.000229715
350	0.000249345	0.000208131	0.000228738
351	0.000222411	0.000178435	0.000200423
352	0.000181978	0.000149263	0.00016562
353	0.000180616	0.000147955	0.000164285
354	0.000177396	0.000144815	0.000161105
355	2.49531e-05	2.19774e-05	2.34652e-05
356	2.84205e-05	2.60327e-05	2.72266e-05
357	2.7306e-05	2.59019e-05	2.66039e-05
358	1.5913e-05	1.3605e-05	1.4759e-05
359	3.36216e-05	3.41434e-05	3.38825e-05
360	3.38074e-05	3.51899e-05	3.44987e-05
361	3.38074e-05	3.53207e-05	3.45641e-05
362	3.2569e-05	3.47975e-05	3.36832e-05
363	3.47362e-05	3.78063e-05	3.62712e-05
364	3.486e-05	3.78063e-05	3.63331e-05
365	3.47981e-05	3.76755e-05	3.62368e-05
366	3.47981e-05	3.76755e-05	3.62368e-05
367	3.44266e-05	3.75446e-05	3.59856e-05
368	3.44266e-05	3.78063e-05	3.61164e-05
369	3.44266e-05	3.78063e-05	3.61164e-05
370	3.43647e-05	3.79371e-05	3.61509e-05
371	3.44885e-05	3.79371e-05	3.62128e-05
372	3.38074e-05	3.76755e-05	3.57414e-05
373	2.98446e-05	3.36201e-05	3.17324e-05
374	4.0928e-05	4.60478e-05	4.34879e-05
375	4.10518e-05	4.67019e-05	4.38769e-05
376	4.27855e-05	4.78792e-05	4.53324e-05
377	4.16091e-05	4.67019e-05	4.41555e-05
378	9.0153e-05	0.000110672	0.000100412
379	9.59734e-05	0.000117867	0.00010692
380	9.79547e-05	0.000118128	0.000108042
381	9.80167e-05	0.000118128	0.000108072
382	0.000119378	0.000140498	0.000129938
383	0.000125446	0.000147301	0.000136374
384	0.000127242	0.000149394	0.000138318
385	0.000128109	0.000150179	0.000139144
386	0.000128542	0.000150309	0.000139426
387	0.00012879	0.000150571	0.000139681
388	0.000128419	0.00015044	0.000139429
389	0.000128604	0.000150309	0.000139457
390	0.000128852	0.000150571	0.000139712
391	0.000128295	0.000149655	0.000138975
392	0.000127799	0.000147039	0.000137419
393	0.000131453	0.000150963	0.000141208
394	0.00014266	0.000162737	0.000152698
395	0.000150771	0.000168885	0.000159828
396	0.000152629	0.000169801	0.000161215
397	0.00014105	0.000149263	0.000145156
398	0.000144579	0.000153057	0.000148818
399	0.000144517	0.000152926	0.000148722
400	0.000144332	0.000152795	0.000148563
401	0.000144208	0.000152141	0.000148174
402	0.000140988	0.000149394	0.000145191
403	0.000131391	0.000144946	0.000138168
404	0.000131762	0.000145208	0.000138485
405	0.000131762	0.000145208	0.000138485
406	0.0001317	0.000145208	0.000138454
407	0.000131329	0.000144946	0.000138137
408	0.000131267	0.000144815	0.000138041
409	0.000130771	0.000144684	0.000137728
410	0.000130586	0.000144684	0.000137635
411	0.000126871	0.000140367	0.000133619
412	0.000126747	0.000140106	0.000133426
413	0.000124889	0.000135789	0.000130339
414	0.000124332	0.000135135	0.000129733
415	0.000120926	0.000125716	0.000123321
416	0.000117892	0.000120091	0.000118991
417	8.29705e-06	1.22969e-05	1.0297e-05
418	8.23513e-06	1.25585e-05	1.03968e-05
419	8.04938e-06	1.25585e-05	1.03039e-05
420	5.26306e-06	7.58742e-06	6.42524e-06
421	5.13922e-06	7.4566e-06	6.29791e-06
422	3.83893e-06	5.2327e-06	4.53582e-06
423	4.27236e-06	5.75597e-06	5.01417e-06
424	4.27236e-06	5.62516e-06	4.94876e-06
425	4.14853e-06	4.05534e-06	4.10194e-06
426	3.65318e-06	3.53207e-06	3.59263e-06
427	2.84824e-06	2.09308e-06	2.47066e-06
428	5.38689e-06	4.05534e-06	4.72112e-06
429	5.51073e-06	4.31698e-06	4.91385e-06
430	6.37758e-06	5.62516e-06	6.00137e-06
431	6.37758e-06	5.62516e-06	6.00137e-06
432	5.69648e-06	4.97107e-06	5.33378e-06
433	9.41158e-06	7.71824e-06	8.56491e-06
434	9.41158e-06	7.58742e-06	8.4995e-06
435	1.57272e-05	1.39975e-05	1.48624e-05
436	1.59749e-05	1.39975e-05	1.49862e-05
437	3.42408e-05	4.05534e-05	3.73971e-05
438	3.62841e-05	4.38239e-05	4.0054e-05
439	3.69033e-05	4.55245e-05	4.12139e-05
440	7.2011e-05	9.47119e-05	8.33615e-05
441	7.44258e-05	9.61509e-05	8.52884e-05
442	8.44566e-05	0.000109625	9.70408e-05
443	8.56949e-05	0.000110541	9.81179e-05
444	8.58188e-05	0.000110541	9.81798e-05
445	8.58188e-05	0.000110933	9.8376e-05
446	9.56019e-05	0.000128201	0.000111902
447	9.57257e-05	0.000128332	0.000112029
448	9.57257e-05	0.000128332	0.000112029
449	9.55399e-05	0.000128986	0.000112263
450	0.000115601	0.000162999	0.0001393
451	0.000116159	0.000163653	0.000139906
452	0.000116592	0.000163914	0.000140253
453	0.000116716	0.000164438	0.000140577
454	0.00011684	0.000165353	0.000141097
455	0.00011684	0.000165353	0.000141097
456	0.000113249	0.000160906	0.000137077
457	0.000101051	0.000144423	0.000122737
458	0.000117335	0.000173987	0.000145661
459	0.000117707	0.000174511	0.000146109
460	0.000117459	0.000173333	0.000145396
461	0.00011653	0.00017281	0.00014467
462	9.26298e-05	0.000146123	0.000119377
463	0.000100989	0.00015685	0.00012892
464	0.00010136	0.000157766	0.000129563
465	0.000101174	0.000157112	0.000129143
466	9.65925e-05	0.000151225	0.000123909
467	9.43635e-05	0.000145992	0.000120178
468	9.45492e-05	0.000146777	0.000120663
469	7.25682e-05	0.000112372	9.24703e-05
470	7.70883e-05	0.000118913	9.80007e-05
471	7.75217e-05	0.000119044	9.82828e-05
472	7.57261e-05	0.000116689	9.62077e-05
473	5.49834e-05	8.45082e-05	6.97458e-05
474	6.46427e-05	0.000109887	8.72647e-05
475	6.49523e-05	0.000110148	8.75503e-05
476	6.35901e-05	0.000108186	8.58881e-05
477	6.24756e-05	0.000106224	8.43497e-05
478	6.27232e-05	0.00010557	8.41465e-05
479	6.26613e-05	0.000105177	8.39193e-05
480	6.29709e-05	0.000105177	8.40741e-05
481	6.27232e-05	0.000104916	8.38195e-05
482	5.95035e-05	0.000100991	8.02473e-05
483	5.79555e-05	0.000100075	7.90155e-05
484	5.67172e-05	9.90289e-05	7.7873e-05
485	5.21352e-05	9.66742e-05	7.44047e-05
486	4.67483e-05	9.05258e-05	6.8637e-05
487	3.30644e-05	5.72981e-05	4.51812e-05
488	4.03088e-05	6.63245e-05	5.33167e-05
489	3.98135e-05	6.51472e-05	5.24803e-05
490	4.02469e-05	6.61937e-05	5.32203e-05
491	3.99992e-05	6.58012e-05	5.29002e-05
492	3.98135e-05	6.5278e-05	5.25457e-05
493	2.09903e-05	3.08729e-05	2.59316e-05
494	2.24144e-05	3.17887e-05	2.71015e-05
495	2.20429e-05	3.10038e-05	2.65233e-05
496	2.07426e-05	2.89107e-05	2.48267e-05
497	3.02161e-05	4.46088e-05	3.74125e-05
498	3.0278e-05	4.46088e-05	3.74434e-05
499	3.04638e-05	4.50012e-05	3.77325e-05
500	3.04638e-05	4.51321e-05	3.77979e-05
501	3.04638e-05	4.52629e-05	3.78633e-05
502	3.04638e-05	4.52629e-05	3.78633e-05
503	3.00923e-05	4.48704e-05	3.74814e-05
504	2.90397e-05	4.4478e-05	3.67588e-05
505	2.89158e-05	4.38239e-05	3.63699e-05
506	2.42101e-05	3.75446e-05	3.08773e-05
507	2.48292e-05	3.80679e-05	3.14486e-05
508	2.48292e-05	3.79371e-05	3.13832e-05
509	2.47673e-05	3.80679e-05	3.14176e-05
510	1.59749e-05	2.45937e-05	2.02843e-05
511	1.69037e-05	2.59019e-05	2.14028e-05
512	1.69656e-05	2.59019e-05	2.14337e-05
513	1.70275e-05	2.59019e-05	2.14647e-05
514	1.59749e-05	2.42013e-05	2.00881e-05
515	1.81421e-05	2.78641e-05	2.30031e-05
516	1.78325e-05	2.66868e-05	2.22596e-05
517	1.75848e-05	2.66868e-05	2.21358e-05
518	1.80801e-05	2.69484e-05	2.25143e-05
519	1.81421e-05	2.69484e-05	2.25452e-05
520	1.80801e-05	2.69484e-05	2.25143e-05
521	1.79563e-05	2.68176e-05	2.2387e-05
522	1.43031e-05	2.21082e-05	1.82056e-05
523	1.48604e-05	2.26314e-05	1.87459e-05
524	1.49223e-05	2.26314e-05	1.87769e-05
525	1.39316e-05	2.2239e-05	1.80853e-05
526	9.22583e-06	1.45208e-05	1.18733e-05
527	9.04007e-06	1.45208e-05	1.17804e-05
528	6.93485e-06	9.15723e-06	8.04604e-06
529	8.66856e-06	1.33434e-05	1.1006e-05
530	8.85432e-06	1.37358e-05	1.12951e-05
531	8.73048e-06	1.26893e-05	1.07099e-05
532	8.48281e-06	1.37358e-05	1.11093e-05
533	1.0588e-05	1.66138e-05	1.36009e-05
534	1.09595e-05	1.66138e-05	1.37867e-05
535	1.08976e-05	1.67446e-05	1.38211e-05
536	1.12072e-05	1.62214e-05	1.37143e-05
537	1.15787e-05	1.75296e-05	1.45541e-05
538	1.15168e-05	1.7922e-05	1.47194e-05
539	1.10834e-05	1.76604e-05	1.43719e-05
540	1.04023e-05	1.72679e-05	1.38351e-05
541	1.64083e-05	2.76025e-05	2.20054e-05
542	1.64083e-05	2.78641e-05	2.21362e-05
543	1.65322e-05	2.7995e-05	2.22636e-05
544	1.5913e-05	2.68176e-05	2.13653e-05
545	3.02161e-05	5.12805e-05	4.07483e-05
546	3.05257e-05	5.18038e-05	4.11647e-05
547	3.05876e-05	5.20654e-05	4.13265e-05
548	3.05257e-05	5.20654e-05	4.12956e-05
549	3.034e-05	5.16729e-05	4.10065e-05
550	2.92874e-05	5.10189e-05	4.01531e-05
551	2.97827e-05	5.16729e-05	4.07278e-05
552	2.97827e-05	5.16729e-05	4.07278e-05
553	2.96589e-05	5.15421e-05	4.06005e-05
554	2.96589e-05	5.15421e-05	4.06005e-05
555	2.96589e-05	5.15421e-05	4.06005e-05
556	2.95969e-05	5.14113e-05	4.05041e-05
557	2.9535e-05	5.12805e-05	4.04078e-05
558	2.82967e-05	4.95799e-05	3.89383e-05
559	2.78013e-05	4.85333e-05	3.81673e-05
560	2.47673e-05	4.13384e-05	3.30528e-05
561	2.48912e-05	4.13384e-05	3.31148e-05
562	2.48912e-05	4.14692e-05	3.31802e-05
563	2.48912e-05	4.14692e-05	3.31802e-05
564	2.21048e-05	3.76755e-05	2.98901e-05
565	8.73048e-06	1.66138e-05	1.26722e-05
566	8.85432e-06	1.66138e-05	1.27341e-05
567	7.73979e-06	1.55673e-05	1.16535e-05
568	2.72441e-06	3.79371e-06	3.25906e-06
569	2.78632e-06	3.40126e-06	3.09379e-06
570	1.30028e-06	1.17736e-06	1.23882e-06
571	1.67179e-06	1.30818e-06	1.48998e-06
572	1.60988e-06	1.04654e-06	1.32821e-06
573	3.09591e-06	1.70063e-06	2.39827e-06
574	3.21975e-06	1.96226e-06	2.59101e-06
575	2.97208e-06	1.83145e-06	2.40176e-06
576	3.65318e-06	3.0088e-06	3.33099e-06
577	3.46742e-06	3.0088e-06	3.23811e-06
578	5.82032e-06	8.11069e-06	6.9655e-06
579	6.00607e-06	8.50314e-06	7.25461e-06
580	6.00607e-06	8.63396e-06	7.32002e-06
581	1.53557e-05	2.87799e-05	2.20678e-05
582	1.55415e-05	2.91723e-05	2.23569e-05
583	1.54177e-05	2.93031e-05	2.23604e-05
584	2.35909e-05	4.39547e-05	3.37728e-05
585	2.35909e-05	4.39547e-05	3.37728e-05
586	2.38385e-05	4.42163e-05	3.40274e-05
587	2.45196e-05	4.48704e-05	3.4695e-05
588	2.47054e-05	4.53937e-05	3.50495e-05
589	2.48292e-05	4.60478e-05	3.54385e-05
590	2.47673e-05	4.63094e-05	3.55384e-05
591	2.47054e-05	4.67019e-05	3.57036e-05
592	4.87916e-05	7.61358e-05	6.24637e-05
593	5.11445e-05	7.90138e-05	6.50792e-05
594	5.70887e-05	8.22843e-05	6.96865e-05
595	7.00915e-05	9.22264e-05	8.1159e-05
596	7.19491e-05	9.36654e-05	8.28072e-05
597	8.24133e-05	9.99446e-05	9.11789e-05
598	8.27228e-05	9.9683e-05	9.12029e-05
599	8.39612e-05	0.000100206	9.20837e-05
600	8.0308e-05	8.97409e-05	8.50244e-05
601	8.1856e-05	9.26188e-05	8.72374e-05
602	8.16702e-05	9.23572e-05	8.70137e-05
603	8.04319e-05	8.94792e-05	8.49555e-05
604	9.2444e-05	0.000110672	0.000101558
605	9.25679e-05	0.000111587	0.000102078
606	9.25059e-05	0.000110541	0.000101523
607	9.2444e-05	0.000110541	0.000101492
608	9.21344e-05	0.000110018	0.000101076
609	9.21344e-05	0.000109494	0.000100814
610	8.60045e-05	0.000101384	9.36941e-05
611	9.51684e-05	0.000112634	0.000103901
612	9.52303e-05	0.000112503	0.000103867
613	9.58495e-05	0.00011355	0.0001047
614	9.58495e-05	0.000112896	0.000104373
615	9.65306e-05	0.000113157	0.000104844
616	7.26921e-05	9.17031e-05	8.21976e-05
617	8.79859e-05	0.00011525	0.000101618
618	8.83574e-05	0.000116689	0.000102523
619	8.78001e-05	0.000115904	0.000101852
620	8.78001e-05	0.000115643	0.000101721
621	8.72429e-05	0.000114204	0.000100723
622	8.65618e-05	0.000113157	9.98595e-05
623	5.95035e-05	8.25459e-05	7.10247e-05
624	6.29709e-05	9.00025e-05	7.64867e-05
625	6.23517e-05	8.84327e-05	7.53922e-05
626	5.96273e-05	8.71245e-05	7.33759e-05
627	8.0308e-05	0.000121791	0.00010105
628	8.05557e-05	0.000122576	0.000101566
629	8.04938e-05	0.000122314	0.000101404
630	8.06795e-05	0.000122576	0.000101628
631	7.98746e-05	0.000117736	9.88052e-05
632	7.98746e-05	0.000117736	9.88052e-05
633	7.9565e-05	0.000117213	9.83888e-05
634	7.05869e-05	0.00011041	9.04984e-05
635	6.99677e-05	0.000111326	9.06467e-05
636	6.72433e-05	0.000108186	8.77147e-05
637	5.28163e-05	8.97409e-05	7.12786e-05
638	7.19491e-05	0.000117343	9.46462e-05
639	7.24444e-05	0.000117867	9.51555e-05
640	7.60976e-05	0.000120483	9.82903e-05
641	7.18252e-05	0.000112111	9.19679e-05
642	7.7336e-05	0.000120875	9.91057e-05
643	7.83886e-05	0.00012153	9.9959e-05
644	7.83266e-05	0.000120091	9.92086e-05
645	7.83886e-05	0.000119829	9.91087e-05
646	7.02153e-05	9.61509e-05	8.31831e-05
647	7.17014e-05	0.000100337	8.60192e-05
648	7.17633e-05	0.000100337	8.60502e-05
649	7.18252e-05	0.000100468	8.61466e-05
650	7.18252e-05	0.000100337	8.60812e-05
651	7.17633e-05	0.000100075	8.59194e-05
652	7.07726e-05	9.86364e-05	8.47045e-05
653	7.07726e-05	9.86364e-05	8.47045e-05
654	6.972e-05	9.61509e-05	8.29355e-05
655	6.972e-05	9.61509e-05	8.29355e-05
656	6.93485e-05	9.5366e-05	8.23573e-05
657	3.91943e-05	5.75597e-05	4.8377e-05
658	3.97515e-05	5.86063e-05	4.91789e-05
659	3.95039e-05	5.78214e-05	4.86626e-05
660	3.90085e-05	5.58591e-05	4.74338e-05
661	3.75844e-05	5.36352e-05	4.56098e-05
662	8.35897e-06	1.22969e-05	1.03279e-05
663	1.60368e-05	2.00151e-05	1.8026e-05
664	1.87612e-05	2.13233e-05	2.00423e-05
665	1.97519e-05	2.2239e-05	2.09955e-05
666	1.98758e-05	2.2239e-05	2.10574e-05
667	1.99377e-05	2.2239e-05	2.10883e-05
668	1.98758e-05	2.02767e-05	2.00762e-05
669	2.22906e-05	2.3678e-05	2.29843e-05
670	2.23525e-05	2.38088e-05	2.30807e-05
671	2.24144e-05	2.40704e-05	2.32424e-05
672	2.25383e-05	2.40704e-05	2.33043e-05
673	2.25383e-05	2.40704e-05	2.33043e-05
674	2.25383e-05	2.40704e-05	2.33043e-05
675	2.25383e-05	2.3678e-05	2.31081e-05
676	2.26002e-05	2.35472e-05	2.30737e-05
677	2.26002e-05	2.35472e-05	2.30737e-05
678	2.26002e-05	2.34163e-05	2.30083e-05
679	1.90089e-05	2.00151e-05	1.9512e-05
680	1.91947e-05	2.00151e-05	1.96049e-05
681	1.78944e-05	1.88377e-05	1.83661e-05
682	1.83897e-05	1.92302e-05	1.881e-05
683	1.83278e-05	1.88377e-05	1.85828e-05
684	1.4365e-05	1.2166e-05	1.32655e-05
685	1.54177e-05	1.3605e-05	1.45113e-05
686	1.54796e-05	1.37358e-05	1.46077e-05
687	1.54796e-05	1.3605e-05	1.45423e-05
688	1.07738e-05	1.0727e-05	1.07504e-05
689	1.20741e-05	1.15119e-05	1.1793e-05
690	1.2136e-05	1.15119e-05	1.1824e-05
691	1.04642e-05	9.81132e-06	1.01378e-05
692	1.18883e-05	1.05962e-05	1.12423e-05
693	1.18883e-05	1.05962e-05	1.12423e-05
694	1.1393e-05	1.05962e-05	1.09946e-05
695	1.11453e-05	1.03346e-05	1.07399e-05
696	1.12072e-05	1.03346e-05	1.07709e-05
697	1.12072e-05	1.02038e-05	1.07055e-05
698	8.04938e-06	7.32578e-06	7.68758e-06
699	8.42089e-06	8.37232e-06	8.39661e-06
700	7.86362e-06	7.84905e-06	7.85634e-06
701	1.07119e-05	1.24277e-05	1.15698e-05
702	1.07119e-05	1.24277e-05	1.15698e-05
703	1.08357e-05	1.2166e-05	1.15009e-05
704	1.08357e-05	1.2166e-05	1.15009e-05
705	1.0588e-05	1.20352e-05	1.13116e-05
706	1.0588e-05	1.19044e-05	1.12462e-05
707	8.23513e-06	9.94214e-06	9.08863e-06
708	1.19502e-05	1.38667e-05	1.29084e-05
709	1.19502e-05	1.41283e-05	1.30393e-05
710	1.15787e-05	1.34742e-05	1.25265e-05
711	1.62845e-05	1.98843e-05	1.80844e-05
712	1.62845e-05	1.98843e-05	1.80844e-05
713	1.62226e-05	1.98843e-05	1.80534e-05
714	1.58511e-05	1.94918e-05	1.76715e-05
715	1.69037e-05	2.23698e-05	1.96367e-05
716	1.69037e-05	2.23698e-05	1.96367e-05
717	1.67179e-05	2.18465e-05	1.92822e-05
718	1.67799e-05	2.19774e-05	1.93786e-05
719	1.58511e-05	2.10616e-05	1.84564e-05
720	2.26002e-05	2.99572e-05	2.62787e-05
721	2.26621e-05	3.02189e-05	2.64405e-05
722	2.27859e-05	3.03497e-05	2.65678e-05
723	2.2724e-05	3.03497e-05	2.65368e-05
724	2.18572e-05	2.93031e-05	2.55801e-05
725	2.17333e-05	2.91723e-05	2.54528e-05
726	2.06188e-05	2.76025e-05	2.41107e-05
727	2.06188e-05	2.76025e-05	2.41107e-05
728	1.969e-05	2.70792e-05	2.33846e-05
729	1.90089e-05	2.61635e-05	2.25862e-05
730	1.56034e-05	2.08e-05	1.82017e-05
731	1.55415e-05	2.08e-05	1.81707e-05
732	1.43031e-05	1.89685e-05	1.66358e-05
733	1.4427e-05	1.89685e-05	1.66978e-05
734	1.39935e-05	1.76604e-05	1.5827e-05
735	1.41174e-05	1.80528e-05	1.60851e-05
736	1.41174e-05	1.81836e-05	1.61505e-05
737	1.38697e-05	1.76604e-05	1.5765e-05
738	1.38078e-05	1.76604e-05	1.57341e-05
739	1.37459e-05	1.75296e-05	1.56377e-05
740	1.35601e-05	1.70063e-05	1.52832e-05
741	1.29409e-05	1.6483e-05	1.4712e-05
742	1.26313e-05	1.59597e-05	1.42955e-05
743	1.2136e-05	1.51748e-05	1.36554e-05
744	1.20741e-05	1.46516e-05	1.33628e-05
745	1.20741e-05	1.45208e-05	1.32974e-05
746	9.96885e-06	1.13811e-05	1.0675e-05
747	5.0773e-06	6.80251e-06	5.93991e-06
748	5.69648e-06	7.32578e-06	6.51113e-06
749	5.63457e-06	7.32578e-06	6.48017e-06
750	5.82032e-06	8.11069e-06	6.9655e-06
751	5.69648e-06	7.97987e-06	6.83818e-06
752	5.7584e-06	7.84905e-06	6.80373e-06
753	5.7584e-06	7.84905e-06	6.80373e-06
754	5.63457e-06	7.71824e-06	6.6764e-06
755	2.72441e-06	5.10189e-06	3.91315e-06
756	2.72441e-06	5.10189e-06	3.91315e-06
757	2.53865e-06	4.70943e-06	3.62404e-06
758	2.53865e-06	4.70943e-06	3.62404e-06
759	1.98139e-06	3.53207e-06	2.75673e-06
760	1.98139e-06	3.53207e-06	2.75673e-06
761	1.98139e-06	3.53207e-06	2.75673e-06
762	1.98139e-06	3.40126e-06	2.69132e-06
763	1.60988e-06	3.27044e-06	2.44016e-06
764	1.60988e-06	3.27044e-06	2.44016e-06
765	1.54796e-06	3.0088e-06	2.27838e-06
766	1.60988e-06	3.0088e-06	2.30934e-06
767	1.42412e-06	2.74717e-06	2.08564e-06
768	1.48604e-06	2.74717e-06	2.1166e-06
769	1.54796e-06	2.74717e-06	2.14756e-06
770	1.48604e-06	2.61635e-06	2.0512e-06
771	1.48604e-06	2.61635e-06	2.0512e-06
772	1.48604e-06	2.09308e-06	1.78956e-06
773	1.42412e-06	1.96226e-06	1.69319e-06
774	1.48604e-06	2.2239e-06	1.85497e-06
775	1.85755e-06	3.79371e-06	2.82563e-06
776	1.85755e-06	3.79371e-06	2.82563e-06
777	1.98139e-06	4.05534e-06	3.01837e-06
778	2.0433e-06	4.18616e-06	3.11473e-06
779	2.0433e-06	4.18616e-06	3.11473e-06
780	1.98139e-06	4.18616e-06	3.08377e-06
781	3.28167e-06	6.14843e-06	4.71505e-06
782	3.28167e-06	6.14843e-06	4.71505e-06
783	5.01538e-06	7.19497e-06	6.10517e-06
784	5.0773e-06	7.19497e-06	6.13613e-06
785	5.20114e-06	7.19497e-06	6.19805e-06
786	5.26306e-06	7.19497e-06	6.22901e-06
787	5.26306e-06	7.19497e-06	6.22901e-06
788	5.26306e-06	7.19497e-06	6.22901e-06
789	6.31567e-06	7.97987e-06	7.14777e-06
790	6.25375e-06	7.84905e-06	7.0514e-06
791	6.62526e-06	8.37232e-06	7.49879e-06
792	6.06799e-06	6.80251e-06	6.43525e-06
793	9.41158e-06	9.02641e-06	9.219e-06
794	9.4735e-06	9.02641e-06	9.24996e-06
795	9.65925e-06	9.28805e-06	9.47365e-06
796	9.65925e-06	9.81132e-06	9.73529e-06
797	1.08357e-05	1.13811e-05	1.11084e-05
798	1.08357e-05	1.15119e-05	1.11738e-05
799	1.71514e-05	2.38088e-05	2.04801e-05
800	1.75229e-05	2.49862e-05	2.12545e-05
801	5.72125e-05	9.79824e-05	7.75974e-05
802	6.6686e-05	0.000116951	9.18185e-05
803	6.76767e-05	0.000119306	9.34912e-05
804	7.31255e-05	0.000125716	9.94206e-05
805	7.35589e-05	0.000126631	0.000100095
806	7.39924e-05	0.000126893	0.000100443
807	7.44258e-05	0.000127155	0.00010079
808	7.54784e-05	0.000128201	0.00010184
809	7.56022e-05	0.000129117	0.00010236
810	7.61595e-05	0.000130425	0.000103292
811	7.62833e-05	0.000130556	0.00010342
812	7.63453e-05	0.000130556	0.000103451
813	7.67787e-05	0.000130818	0.000103798
814	8.79859e-05	0.000141937	0.000114961
815	8.8667e-05	0.000142068	0.000115367
816	8.91623e-05	0.000142199	0.000115681
817	8.91623e-05	0.000142199	0.000115681
818	8.99054e-05	0.000143245	0.000116575
819	9.00292e-05	0.000143376	0.000116703
820	9.00911e-05	0.000143376	0.000116734
821	9.00911e-05	0.000143376	0.000116734
822	7.95031e-05	0.000127285	0.000103394
823	7.35589e-05	0.000120091	9.68247e-05
824	5.0773e-05	7.6005e-05	6.3389e-05
825	5.57265e-05	8.28075e-05	6.9267e-05
826	5.52311e-05	8.22843e-05	6.87577e-05
827	5.54169e-05	8.22843e-05	6.88506e-05
828	5.5293e-05	8.1761e-05	6.8527e-05
829	4.90393e-05	7.27346e-05	6.08869e-05
830	3.91943e-05	5.29811e-05	4.60877e-05
831	4.02469e-05	5.42893e-05	4.72681e-05
832	4.01231e-05	5.42893e-05	4.72062e-05
833	3.39931e-05	4.69635e-05	4.04783e-05
834	2.15476e-05	3.46667e-05	2.81071e-05
835	2.30336e-05	3.61056e-05	2.95696e-05
836	2.32813e-05	3.61056e-05	2.96935e-05
837	2.32194e-05	3.5844e-05	2.95317e-05
838	2.30955e-05	3.54516e-05	2.92735e-05
839	2.03092e-05	3.23119e-05	2.63106e-05
840	1.30028e-05	1.67446e-05	1.48737e-05
841	1.96281e-05	2.34163e-05	2.15222e-05
842	2.00615e-05	2.44629e-05	2.22622e-05
843	2.00615e-05	2.53786e-05	2.27201e-05
844	1.97519e-05	2.56402e-05	2.26961e-05
845	1.75848e-05	2.06692e-05	1.9127e-05
846	2.1238e-05	2.48553e-05	2.30467e-05
847	2.01854e-05	2.35472e-05	2.18663e-05
848	2.78632e-05	3.80679e-05	3.29656e-05
849	2.91635e-05	3.91145e-05	3.4139e-05
850	2.85443e-05	3.83295e-05	3.34369e-05
851	2.87301e-05	3.88528e-05	3.37915e-05
852	2.78632e-05	3.85912e-05	3.32272e-05
853	3.07734e-05	4.90566e-05	3.9915e-05
854	3.08972e-05	4.90566e-05	3.99769e-05
855	3.08972e-05	4.90566e-05	3.99769e-05
856	3.08972e-05	4.90566e-05	3.99769e-05
857	3.05257e-05	4.89258e-05	3.97257e-05
858	3.06496e-05	4.91874e-05	3.99185e-05
859	3.05876e-05	4.90566e-05	3.98221e-05
860	3.04019e-05	4.801e-05	3.9206e-05
861	2.89158e-05	4.47396e-05	3.68277e-05
862	2.94731e-05	4.56553e-05	3.75642e-05
863	2.94731e-05	4.55245e-05	3.74988e-05
864	2.94731e-05	4.52629e-05	3.7368e-05
865	2.9535e-05	4.53937e-05	3.74644e-05
866	2.94112e-05	4.53937e-05	3.74024e-05
867	1.36839e-05	2.76025e-05	2.06432e-05
868	1.39935e-05	2.73409e-05	2.06672e-05
869	1.39316e-05	2.69484e-05	2.044e-05
870	1.38078e-05	2.66868e-05	2.02473e-05
871	1.08976e-05	2.38088e-05	1.73532e-05
872	1.08357e-05	2.42013e-05	1.75185e-05
873	1.05261e-05	2.34163e-05	1.69712e-05
874	7.05869e-06	1.46516e-05	1.08551e-05
875	6.74909e-06	1.46516e-05	1.07003e-05
876	5.20114e-06	1.17736e-05	8.48736e-06
877	5.57265e-06	1.17736e-05	8.67311e-06
878	5.38689e-06	1.17736e-05	8.58024e-06
879	4.95346e-06	9.6805e-06	7.31698e-06
880	5.88224e-06	1.12503e-05	8.56627e-06
881	5.88224e-06	1.12503e-05	8.56627e-06
882	5.82032e-06	1.12503e-05	8.53532e-06
883	5.51073e-06	1.11195e-05	8.31511e-06
884	4.58195e-06	9.94214e-06	7.26204e-06
885	4.76771e-06	1.0073e-05	7.42033e-06
886	2.66249e-06	5.75597e-06	4.20923e-06
887	3.034e-06	6.14843e-06	4.59121e-06
888	2.97208e-06	5.88679e-06	4.42943e-06
889	2.72441e-06	4.84025e-06	3.78233e-06
890	3.15783e-06	6.80251e-06	4.98017e-06
891	3.28167e-06	6.54088e-06	4.91127e-06
892	3.40551e-06	7.06415e-06	5.23483e-06
893	3.40551e-06	6.54088e-06	4.97319e-06
894	5.88224e-06	2.10616e-05	1.34719e-05
895	5.94416e-06	2.13233e-05	1.36337e-05
896	5.94416e-06	2.14541e-05	1.36991e-05
897	5.94416e-06	2.14541e-05	1.36991e-05
898	5.82032e-06	2.15849e-05	1.37026e-05
899	5.69648e-06	2.17157e-05	1.37061e-05
900	5.69648e-06	2.14541e-05	1.35753e-05
901	5.44881e-06	2.04075e-05	1.29282e-05
902	1.7461e-05	4.89258e-05	3.31934e-05
903	1.80801e-05	4.98415e-05	3.39608e-05
904	1.83278e-05	4.98415e-05	3.40847e-05
905	1.82659e-05	5.0888e-05	3.4577e-05
906	2.94112e-05	7.43044e-05	5.18578e-05
907	3.04638e-05	7.56126e-05	5.30382e-05
908	3.15783e-05	7.57434e-05	5.36609e-05
909	3.30025e-05	7.82289e-05	5.56157e-05
910	3.52934e-05	8.14993e-05	5.83964e-05
911	3.55411e-05	8.1761e-05	5.8651e-05
912	3.56649e-05	8.1761e-05	5.8713e-05
913	3.36836e-05	7.33887e-05	5.35361e-05
914	6.11753e-05	0.000115119	8.81474e-05
915	6.50761e-05	0.000118259	9.16676e-05
916	6.54476e-05	0.000118782	9.2115e-05
917	6.63764e-05	0.000120352	9.33643e-05
918	6.65622e-05	0.000120352	9.34572e-05
919	6.56953e-05	0.000116951	9.13231e-05
920	7.51069e-05	0.000133957	0.000104532
921	7.67168e-05	0.000136835	0.000106776
922	7.59738e-05	0.000131602	0.000103788
923	9.70879e-05	0.000160775	0.000128931
924	9.78309e-05	0.000161821	0.000129826
925	9.84501e-05	0.000161952	0.000130201
926	9.86358e-05	0.000162475	0.000130556
927	9.85739e-05	0.000162345	0.000130459
928	9.88216e-05	0.000162214	0.000130518
929	9.88216e-05	0.000162083	0.000130452
930	9.86358e-05	0.000161298	0.000129967
931	9.83882e-05	0.000160121	0.000129254
932	9.82024e-05	0.000160252	0.000129227
933	9.76452e-05	0.000158943	0.000128294
934	9.3187e-05	0.000154103	0.000123645
935	8.99054e-05	0.000151618	0.000120761
936	8.61284e-05	0.000148216	0.000117172
937	7.30636e-05	0.000127809	0.000100436
938	4.82963e-05	8.0322e-05	6.43091e-05
939	5.36832e-05	8.59471e-05	6.98152e-05
940	5.36212e-05	8.59471e-05	6.97842e-05
941	5.21352e-05	8.49006e-05	6.85179e-05
942	5.07111e-05	8.28075e-05	6.67593e-05
943	3.75225e-05	6.13534e-05	4.9438e-05
944	3.95039e-05	6.39698e-05	5.17368e-05
945	3.92562e-05	6.34465e-05	5.13514e-05
946	3.87609e-05	6.05685e-05	4.96647e-05
947	3.90085e-05	6.05685e-05	4.97885e-05
948	3.84513e-05	5.91295e-05	4.87904e-05
949	1.92566e-05	2.72101e-05	2.32333e-05
950	2.01854e-05	2.90415e-05	2.46134e-05
951	1.99996e-05	2.93031e-05	2.46514e-05
952	1.39316e-05	2.05384e-05	1.7235e-05
953	1.47985e-05	2.2239e-05	1.85187e-05
954	1.46746e-05	2.19774e-05	1.8326e-05
955	1.44889e-05	2.17157e-05	1.81023e-05
956	1.41174e-05	2.09308e-05	1.75241e-05
957	1.44889e-05	2.18465e-05	1.81677e-05
958	1.36839e-05	1.94918e-05	1.65879e-05
959	1.37459e-05	2.02767e-05	1.70113e-05
960	1.32505e-05	1.97535e-05	1.6502e-05
961	1.26313e-05	1.89685e-05	1.57999e-05
962	1.18264e-05	1.83145e-05	1.50704e-05
963	9.16391e-06	1.47824e-05	1.19731e-05
964	6.12991e-06	8.89559e-06	7.51275e-06
965	6.93485e-06	1.05962e-05	8.76554e-06
966	6.87293e-06	1.05962e-05	8.73458e-06
967	5.13922e-06	9.94214e-06	7.54068e-06
968	7.55403e-06	1.84453e-05	1.29997e-05
969	7.73979e-06	1.92302e-05	1.3485e-05
970	6.37758e-06	1.83145e-05	1.2346e-05
971	9.41158e-06	2.45937e-05	1.70026e-05
972	9.90693e-06	2.56402e-05	1.77736e-05
973	9.4735e-06	2.59019e-05	1.76877e-05
974	1.37459e-05	3.55824e-05	2.46641e-05
975	1.38697e-05	3.57132e-05	2.47914e-05
976	1.41174e-05	3.63673e-05	2.52423e-05
977	1.41174e-05	3.63673e-05	2.52423e-05
978	1.41793e-05	3.64981e-05	2.53387e-05
979	1.40555e-05	3.67597e-05	2.54076e-05
980	1.40555e-05	3.68906e-05	2.5473e-05
981	1.40555e-05	3.68906e-05	2.5473e-05
982	1.38697e-05	3.68906e-05	2.53801e-05
983	1.38697e-05	3.67597e-05	2.53147e-05
984	1.38697e-05	3.67597e-05	2.53147e-05
985	1.37459e-05	3.66289e-05	2.51874e-05
986	1.36839e-05	3.62365e-05	2.49602e-05
987	1.34982e-05	3.5844e-05	2.46711e-05
988	1.27552e-05	3.42742e-05	2.35147e-05
989	1.27552e-05	3.40126e-05	2.33839e-05
990	1.10215e-05	3.11346e-05	2.1078e-05
991	1.06499e-05	2.70792e-05	1.88646e-05
992	1.06499e-05	2.68176e-05	1.87338e-05
993	1.04642e-05	2.60327e-05	1.82484e-05
994	1.01546e-05	2.56402e-05	1.78974e-05
995	8.04938e-06	2.14541e-05	1.47517e-05
996	6.00607e-06	1.84453e-05	1.22257e-05
997	3.28167e-06	6.27924e-06	4.78046e-06
998	3.7151e-06	6.54088e-06	5.12799e-06
999	3.7151e-06	6.41006e-06	5.06258e-06
1000	3.52934e-06	5.88679e-06	4.70807e-06
1001	1.54796e-06	1.30818e-06	1.42807e-06
1002	2.0433e-06	1.30818e-06	1.67574e-06
1003	2.0433e-06	1.17736e-06	1.61033e-06
1004	1.91947e-06	1.17736e-06	1.54841e-06
1005	2.53865e-06	1.70063e-06	2.11964e-06
1006	2.53865e-06	1.70063e-06	2.11964e-06
1007	2.66249e-06	1.70063e-06	2.18156e-06
1008	2.53865e-06	1.83145e-06	2.18505e-06
1009	2.29098e-06	1.70063e-06	1.9958e-06
1010	2.53865e-06	2.2239e-06	2.38127e-06
1011	2.53865e-06	2.2239e-06	2.38127e-06
1012	2.53865e-06	2.2239e-06	2.38127e-06
1013	2.3529e-06	1.83145e-06	2.09217e-06
1014	3.15783e-06	2.2239e-06	2.69087e-06
1015	3.15783e-06	2.2239e-06	2.69087e-06
1016	5.7584e-06	6.14843e-06	5.95341e-06
1017	5.82032e-06	6.14843e-06	5.98437e-06
1018	5.82032e-06	6.14843e-06	5.98437e-06
1019	6.00607e-06	6.41006e-06	6.20807e-06
1020	6.00607e-06	6.41006e-06	6.20807e-06
1021	6.00607e-06	6.41006e-06	6.20807e-06
1022	6.00607e-06	6.41006e-06	6.20807e-06
1023	6.00607e-06	6.41006e-06	6.20807e-06
1024	6.00607e-06	6.41006e-06	6.20807e-06
1025	5.94416e-06	6.41006e-06	6.17711e-06
1026	5.20114e-06	6.27924e-06	5.74019e-06
1027	5.26306e-06	6.27924e-06	5.77115e-06
1028	4.82963e-06	6.01761e-06	5.42362e-06
1029	4.45812e-06	5.49434e-06	4.97623e-06
1030	6.00607e-06	6.41006e-06	6.20807e-06
1031	6.00607e-06	6.41006e-06	6.20807e-06
1032	6.00607e-06	6.41006e-06	6.20807e-06
1033	5.69648e-06	6.27924e-06	5.98786e-06
1034	6.12991e-06	6.54088e-06	6.33539e-06
1035	6.12991e-06	6.54088e-06	6.33539e-06
1036	6.00607e-06	6.27924e-06	6.14266e-06
1037	5.13922e-06	5.2327e-06	5.18596e-06
1038	6.12991e-06	5.62516e-06	5.87753e-06
1039	5.88224e-06	5.36352e-06	5.62288e-06
1040	6.00607e-06	5.49434e-06	5.75021e-06
1041	4.64387e-06	3.79371e-06	4.21879e-06
1042	7.86362e-06	9.94214e-06	8.90288e-06
1043	8.42089e-06	1.03346e-05	9.37774e-06
1044	8.48281e-06	1.03346e-05	9.4087e-06
1045	8.35897e-06	9.94214e-06	9.15055e-06
1046	9.78309e-06	1.25585e-05	1.11708e-05
1047	1.0588e-05	1.32126e-05	1.19003e-05
1048	1.09595e-05	1.28201e-05	1.18898e-05
1049	3.49838e-05	5.11497e-05	4.30668e-05
1050	3.56649e-05	5.29811e-05	4.4323e-05
1051	3.60984e-05	5.32428e-05	4.46706e-05
1052	3.6408e-05	5.38968e-05	4.51524e-05
1053	3.64699e-05	5.3766e-05	4.51179e-05
1054	3.65318e-05	5.44201e-05	4.5476e-05
1055	3.65318e-05	5.44201e-05	4.5476e-05
1056	3.66556e-05	5.44201e-05	4.55379e-05
1057	3.62841e-05	5.41585e-05	4.52213e-05
1058	3.53553e-05	5.40277e-05	4.46915e-05
1059	3.79559e-05	5.62516e-05	4.71037e-05
1060	3.83893e-05	5.63824e-05	4.73859e-05
1061	3.87609e-05	5.63824e-05	4.75716e-05
1062	7.58499e-05	0.00010557	9.07098e-05
1063	8.30944e-05	0.00011198	9.75371e-05
1064	8.40231e-05	0.000112241	9.81323e-05
1065	0.000129223	0.000168101	0.000148662
1066	0.000131762	0.000172287	0.000152024
1067	0.00013201	0.000172418	0.000152214
1068	0.000132257	0.000173333	0.000152795
1069	0.000132443	0.000172156	0.0001523
1070	0.000132443	0.000172418	0.00015243
1071	0.000132381	0.000172287	0.000152334
1072	0.000130462	0.000169278	0.00014987
1073	0.000128852	0.000168231	0.000148542
1074	0.000128852	0.00016797	0.000148411
1075	0.000123279	0.000160775	0.000142027
1076	0.000133186	0.000174511	0.000153848
1077	0.000133372	0.00017438	0.000153876
1078	0.000133744	0.000174511	0.000154127
1079	0.000134177	0.000174511	0.000154344
1080	0.000130833	0.00017124	0.000151037
1081	0.000131205	0.00016967	0.000150438
1082	0.000131081	0.00016967	0.000150376
1083	0.000130524	0.000168624	0.000149574
1084	0.000129905	0.000166531	0.000148218
1085	9.33728e-05	0.000115904	0.000104639
1086	9.87597e-05	0.000120745	0.000109752
1087	9.83263e-05	0.000120091	0.000109208
1088	9.84501e-05	0.00011996	0.000109205
1089	9.5478e-05	0.000117213	0.000106345
1090	8.43327e-05	0.00010086	9.25965e-05
1091	8.27848e-05	9.85056e-05	9.06452e-05
1092	5.13303e-05	6.60629e-05	5.86966e-05
1093	5.32497e-05	6.95949e-05	6.14223e-05
1094	5.26306e-05	6.77635e-05	6.0197e-05
1095	4.74913e-05	6.20075e-05	5.47494e-05
1096	3.40551e-05	4.13384e-05	3.76967e-05
1097	3.85751e-05	4.68327e-05	4.27039e-05
1098	3.8637e-05	4.67019e-05	4.26694e-05
1099	2.95969e-05	3.41434e-05	3.18702e-05
1100	2.94112e-05	3.47975e-05	3.21043e-05
1101	2.40862e-05	2.93031e-05	2.66947e-05
1102	2.62534e-05	2.99572e-05	2.81053e-05
1103	2.60057e-05	2.98264e-05	2.7916e-05
1104	2.68106e-05	3.02189e-05	2.85147e-05
1105	2.35909e-05	2.82566e-05	2.59237e-05
1106	3.2569e-05	3.40126e-05	3.32908e-05
1107	3.26929e-05	3.38818e-05	3.32873e-05
1108	3.26929e-05	3.38818e-05	3.32873e-05
1109	3.26929e-05	3.40126e-05	3.33527e-05
1110	2.88539e-05	3.27044e-05	3.07792e-05
1111	2.77394e-05	3.23119e-05	3.00257e-05
1112	2.09284e-05	1.7922e-05	1.94252e-05
1113	3.06496e-05	2.78641e-05	2.92568e-05
1114	3.12068e-05	2.7995e-05	2.96009e-05
1115	3.57888e-05	3.0088e-05	3.29384e-05
1116	4.48288e-05	4.04226e-05	4.26257e-05
1117	4.25379e-05	3.66289e-05	3.95834e-05
1118	5.97512e-05	5.78214e-05	5.87863e-05
1119	5.96892e-05	5.78214e-05	5.87553e-05
1120	6.1361e-05	6.10918e-05	6.12264e-05
1121	9.67164e-05	0.000101776	9.92462e-05
1122	9.73356e-05	0.000102823	0.000100079
1123	9.78928e-05	0.000103738	0.000100816
1124	9.78928e-05	0.000104262	0.000101077
1125	9.71498e-05	0.000103738	0.000100444
1126	0.000119812	0.000133696	0.000126754
1127	0.000121731	0.00013605	0.000128891
1128	0.000126685	0.000141937	0.000134311
1129	0.000126623	0.00014246	0.000134542
1130	0.000143279	0.000163391	0.000153335
1131	0.000145508	0.0001664	0.000155954
1132	0.000145632	0.0001664	0.000156016
1133	0.000145756	0.000166662	0.000156209
1134	0.000145756	0.000166662	0.000156209
1135	0.000145694	0.000166792	0.000156243
1136	0.000145508	0.000166792	0.00015615
1137	0.000136778	0.000158682	0.00014773
1138	0.000128357	0.000152533	0.000140445
1139	0.000148356	0.00018393	0.000166143
1140	0.000151638	0.000190732	0.000171185
1141	0.000151762	0.000191255	0.000171509
1142	0.000151452	0.000191517	0.000171485
1143	0.000151824	0.000191517	0.00017167
1144	0.000151576	0.000190732	0.000171154
1145	0.000148232	0.000185761	0.000166997
1146	0.000147304	0.000185499	0.000166401
1147	0.00014588	0.000183537	0.000164708
1148	0.000114363	0.000155804	0.000135083
1149	0.000114301	0.000158813	0.000136557
1150	0.000113372	0.000156981	0.000135177
1151	8.53853e-05	0.000126762	0.000106074
1152	8.55711e-05	0.000127285	0.000106428
1153	8.19179e-05	0.000122053	0.000101985
1154	8.32182e-05	0.000123492	0.000103355
1155	8.31563e-05	0.000123492	0.000103324
1156	7.8079e-05	0.000118652	9.83653e-05
1157	7.96269e-05	0.000123884	0.000101756
1158	7.96888e-05	0.000123884	0.000101787
1159	7.91935e-05	0.000122053	0.000100623
1160	7.86362e-05	0.000120745	9.96904e-05
1161	7.84505e-05	0.000120483	9.94667e-05
1162	7.31255e-05	0.000114335	9.373e-05
1163	2.58818e-05	4.78792e-05	3.68805e-05
1164	2.6501e-05	4.74868e-05	3.69939e-05
1165	2.20429e-05	3.8722e-05	3.03825e-05
1166	1.39935e-05	2.49862e-05	1.94898e-05
1167	1.54796e-05	2.91723e-05	2.23259e-05
1168	1.54796e-05	2.89107e-05	2.21951e-05
1169	1.08976e-05	2.19774e-05	1.64375e-05
1170	1.26313e-05	2.42013e-05	1.84163e-05
1171	1.26933e-05	2.3678e-05	1.81856e-05
1172	1.34363e-05	2.39396e-05	1.86879e-05
1173	1.40555e-05	2.70792e-05	2.05673e-05
1174	1.46127e-05	2.83874e-05	2.15001e-05
1175	1.38697e-05	2.73409e-05	2.06053e-05
1176	1.16406e-05	2.09308e-05	1.62857e-05
1177	1.30028e-05	2.53786e-05	1.91907e-05
1178	1.30648e-05	2.53786e-05	1.92217e-05
1179	1.31267e-05	2.53786e-05	1.92526e-05
1180	1.30648e-05	2.5117e-05	1.90909e-05
1181	1.30648e-05	2.5117e-05	1.90909e-05
1182	1.06499e-05	2.13233e-05	1.59866e-05
1183	1.08976e-05	2.14541e-05	1.61759e-05
1184	1.08976e-05	2.13233e-05	1.61104e-05
1185	1.08976e-05	2.11924e-05	1.6045e-05
1186	9.53542e-06	1.81836e-05	1.38595e-05
1187	9.90693e-06	1.81836e-05	1.40453e-05
1188	9.90693e-06	1.81836e-05	1.40453e-05
1189	9.84501e-06	1.81836e-05	1.40143e-05
1190	9.78309e-06	1.7922e-05	1.38525e-05
1191	9.28774e-06	1.68755e-05	1.30816e-05
1192	9.41158e-06	1.68755e-05	1.31435e-05
1193	9.4735e-06	1.68755e-05	1.31745e-05
1194	9.4735e-06	1.67446e-05	1.31091e-05
1195	7.36828e-06	1.28201e-05	1.00942e-05
1196	7.18252e-06	1.24277e-05	9.8051e-06
1197	6.93485e-06	1.20352e-05	9.48503e-06
1198	1.67179e-06	1.04654e-06	1.35917e-06
1199	1.85755e-06	1.04654e-06	1.45204e-06
1200	1.23837e-06	6.54088e-07	9.46227e-07
1201	1.67179e-06	9.15723e-07	1.29376e-06
1202	1.48604e-06	7.84905e-07	1.13547e-06
1203	3.28167e-06	6.54088e-06	4.91127e-06
1204	3.34359e-06	7.19497e-06	5.26928e-06
1205	3.34359e-06	7.19497e-06	5.26928e-06
1206	3.46742e-06	7.58742e-06	5.52742e-06
1207	3.52934e-06	7.71824e-06	5.62379e-06
1208	4.3962e-06	9.02641e-06	6.71131e-06
1209	4.58195e-06	9.41887e-06	7.00041e-06
1210	4.70579e-06	9.6805e-06	7.19315e-06
1211	4.52004e-06	9.54968e-06	7.03486e-06
1212	5.51073e-06	1.03346e-05	7.92266e-06
1213	5.51073e-06	1.03346e-05	7.92266e-06
1214	5.57265e-06	1.03346e-05	7.95362e-06
1215	5.69648e-06	1.03346e-05	8.01554e-06
1216	5.63457e-06	1.03346e-05	7.98458e-06
1217	6.19183e-06	1.17736e-05	8.98271e-06
1218	6.19183e-06	1.17736e-05	8.98271e-06
1219	6.00607e-06	1.16428e-05	8.82442e-06
1220	1.33744e-05	3.08729e-05	2.21236e-05
1221	1.35601e-05	3.17887e-05	2.26744e-05
1222	1.37459e-05	3.11346e-05	2.24402e-05
1223	1.38078e-05	3.16579e-05	2.27328e-05
1224	1.37459e-05	3.11346e-05	2.24402e-05
1225	1.37459e-05	3.11346e-05	2.24402e-05
1226	1.36839e-05	3.11346e-05	2.24093e-05
1227	1.35601e-05	3.11346e-05	2.23473e-05
1228	1.21979e-05	2.69484e-05	1.95732e-05
1229	1.16406e-05	2.60327e-05	1.88367e-05
1230	1.03404e-05	2.40704e-05	1.72054e-05
1231	1.08976e-05	2.45937e-05	1.77457e-05
1232	1.08357e-05	2.42013e-05	1.75185e-05
1233	3.27548e-05	6.60629e-05	4.94088e-05
1234	3.43647e-05	6.97258e-05	5.20452e-05
1235	3.56649e-05	7.4566e-05	5.51155e-05
1236	3.57888e-05	7.56126e-05	5.57007e-05
1237	3.57888e-05	7.56126e-05	5.57007e-05
1238	3.57888e-05	7.57434e-05	5.57661e-05
1239	3.486e-05	7.1688e-05	5.3274e-05
1240	3.49219e-05	7.24729e-05	5.36974e-05
1241	3.47981e-05	7.23421e-05	5.35701e-05
1242	3.47981e-05	7.22113e-05	5.35047e-05
1243	2.9535e-05	6.06994e-05	4.51172e-05
1244	3.07115e-05	6.37082e-05	4.72098e-05
1245	3.07115e-05	6.3839e-05	4.72752e-05
1246	3.06496e-05	6.3839e-05	4.72443e-05
1247	3.07115e-05	6.41006e-05	4.7406e-05
1248	3.07115e-05	6.41006e-05	4.7406e-05
1249	3.06496e-05	6.3839e-05	4.72443e-05
1250	3.05876e-05	6.34465e-05	4.70171e-05
1251	3.05257e-05	6.34465e-05	4.69861e-05
1252	3.00923e-05	6.21383e-05	4.61153e-05
1253	3.00304e-05	6.17459e-05	4.58881e-05
1254	2.76156e-05	5.79522e-05	4.27839e-05
1255	4.89155e-06	1.0073e-05	7.48225e-06
1256	5.26306e-06	1.03346e-05	7.79882e-06
1257	5.20114e-06	1.0073e-05	7.63704e-06
1258	5.20114e-06	9.81132e-06	7.50623e-06
1259	3.59126e-06	6.6717e-06	5.13148e-06
1260	4.64387e-06	7.19497e-06	5.91942e-06
1261	4.58195e-06	7.06415e-06	5.82305e-06
1262	4.52004e-06	6.54088e-06	5.53046e-06
1263	3.90085e-06	5.62516e-06	4.763e-06
1264	3.40551e-06	2.74717e-06	3.07634e-06
1265	4.52004e-06	3.79371e-06	4.15687e-06
1266	4.58195e-06	3.79371e-06	4.18783e-06
1267	4.27236e-06	3.53207e-06	3.90222e-06
1268	6.50142e-06	5.49434e-06	5.99788e-06
1269	6.56334e-06	5.49434e-06	6.02884e-06
1270	6.56334e-06	5.49434e-06	6.02884e-06
1271	6.62526e-06	5.49434e-06	6.0598e-06
1272	6.62526e-06	5.49434e-06	6.0598e-06
1273	6.4395e-06	5.49434e-06	5.96692e-06
1274	6.56334e-06	5.62516e-06	6.09425e-06
1275	6.37758e-06	5.10189e-06	5.73973e-06
1276	7.05869e-06	5.88679e-06	6.47274e-06
1277	7.24444e-06	6.01761e-06	6.63102e-06
1278	9.65925e-06	9.94214e-06	9.80069e-06
1279	9.72117e-06	1.0073e-05	9.89706e-06
1280	9.65925e-06	9.94214e-06	9.80069e-06
1281	9.59734e-06	9.94214e-06	9.76974e-06
1282	9.53542e-06	1.0073e-05	9.80419e-06
1283	8.73048e-06	9.41887e-06	9.07467e-06
1284	9.04007e-06	1.04654e-05	9.75274e-06
1285	8.66856e-06	1.0073e-05	9.37076e-06
1286	8.60664e-06	1.03346e-05	9.47062e-06
1287	2.86063e-05	3.20503e-05	3.03283e-05
1288	2.88539e-05	3.20503e-05	3.04521e-05
1289	2.71202e-05	3.10038e-05	2.9062e-05
1290	2.94731e-05	3.42742e-05	3.18737e-05
1291	2.96589e-05	3.4405e-05	3.20319e-05
1292	2.9535e-05	3.41434e-05	3.18392e-05
1293	3.0278e-05	3.42742e-05	3.22761e-05
1294	3.06496e-05	3.4405e-05	3.25273e-05
1295	3.11449e-05	3.45358e-05	3.28404e-05
1296	3.1083e-05	3.45358e-05	3.28094e-05
1297	3.12068e-05	3.41434e-05	3.26751e-05
1298	2.86682e-05	3.03497e-05	2.95089e-05
1299	3.18879e-05	3.25736e-05	3.22307e-05
1300	3.29405e-05	3.28352e-05	3.28879e-05
1301	3.91324e-05	4.00302e-05	3.95813e-05
1302	3.938e-05	4.0161e-05	3.97705e-05
1303	3.9442e-05	4.02918e-05	3.98669e-05
1304	3.9442e-05	4.02918e-05	3.98669e-05
1305	3.89466e-05	3.95069e-05	3.92268e-05
1306	6.33424e-05	8.28075e-05	7.3075e-05
1307	6.40235e-05	8.35924e-05	7.3808e-05
1308	6.40235e-05	8.35924e-05	7.3808e-05
1309	6.38378e-05	8.37232e-05	7.37805e-05
1310	6.35282e-05	8.33308e-05	7.34295e-05
1311	5.05872e-05	6.99874e-05	6.02873e-05
1312	4.53861e-05	6.63245e-05	5.58553e-05
1313	5.65933e-05	9.28805e-05	7.47369e-05
1314	5.67791e-05	9.31421e-05	7.49606e-05
1315	5.6841e-05	9.32729e-05	7.5057e-05
1316	5.6841e-05	9.34037e-05	7.51224e-05
1317	5.6841e-05	9.34037e-05	7.51224e-05
1318	5.6841e-05	9.34037e-05	7.51224e-05
1319	5.6841e-05	9.34037e-05	7.51224e-05
1320	5.56645e-05	9.26188e-05	7.41417e-05
1321	5.49215e-05	9.14415e-05	7.31815e-05
1322	5.29401e-05	9.02641e-05	7.16021e-05
1323	4.8482e-05	8.59471e-05	6.72146e-05
1324	4.74913e-05	8.49006e-05	6.6196e-05
1325	3.8637e-05	6.97258e-05	5.41814e-05
1326	4.17329e-05	7.67899e-05	5.92614e-05
1327	4.11137e-05	7.20805e-05	5.65971e-05
1328	4.11757e-05	7.19497e-05	5.65627e-05
1329	4.11757e-05	7.12956e-05	5.62356e-05
1330	4.0928e-05	7.06415e-05	5.57847e-05
1331	3.39931e-05	6.06994e-05	4.73462e-05
1332	1.49223e-05	2.47245e-05	1.98234e-05
1333	1.52319e-05	2.61635e-05	2.06977e-05
1334	1.4365e-05	2.40704e-05	1.92177e-05
1335	1.46127e-05	2.40704e-05	1.93416e-05
1336	1.26313e-05	2.04075e-05	1.65194e-05
1337	1.33744e-05	2.09308e-05	1.71526e-05
1338	1.33744e-05	2.09308e-05	1.71526e-05
1339	1.33744e-05	2.09308e-05	1.71526e-05
1340	1.23217e-05	1.85761e-05	1.54489e-05
1341	1.05261e-05	1.68755e-05	1.37008e-05
1342	1.10834e-05	1.72679e-05	1.41756e-05
1343	1.10834e-05	1.72679e-05	1.41756e-05
1344	1.10215e-05	1.70063e-05	1.40139e-05
1345	8.91623e-06	1.29509e-05	1.09336e-05
1346	8.48281e-06	1.2166e-05	1.03244e-05
1347	5.01538e-06	6.01761e-06	5.5165e-06
1348	6.19183e-06	6.93333e-06	6.56258e-06
1349	7.05869e-06	7.32578e-06	7.19223e-06
1350	1.30648e-05	1.60906e-05	1.45777e-05
1351	1.34363e-05	1.6483e-05	1.49596e-05
1352	1.38078e-05	1.70063e-05	1.5407e-05
1353	1.3622e-05	1.71371e-05	1.53796e-05
1354	1.34363e-05	1.68755e-05	1.51559e-05
1355	1.32505e-05	1.68755e-05	1.5063e-05
1356	1.44889e-05	1.73987e-05	1.59438e-05
1357	1.46127e-05	1.66138e-05	1.56133e-05
1358	2.39624e-05	2.81258e-05	2.60441e-05
1359	2.43339e-05	2.85182e-05	2.64261e-05
1360	2.43339e-05	2.83874e-05	2.63607e-05
1361	2.43958e-05	2.83874e-05	2.63916e-05
1362	2.43958e-05	2.83874e-05	2.63916e-05
1363	2.4272e-05	2.82566e-05	2.62643e-05
1364	2.43339e-05	2.82566e-05	2.62952e-05
1365	2.45196e-05	2.85182e-05	2.65189e-05
1366	2.45816e-05	2.85182e-05	2.65499e-05
1367	2.45816e-05	2.85182e-05	2.65499e-05
1368	2.16095e-05	2.62943e-05	2.39519e-05
1369	2.77394e-05	3.19195e-05	2.98294e-05
1370	2.79871e-05	3.27044e-05	3.03457e-05
1371	2.78013e-05	3.25736e-05	3.01874e-05
1372	2.6501e-05	3.21811e-05	2.93411e-05
1373	2.62534e-05	3.17887e-05	2.9021e-05
1374	2.53246e-05	3.03497e-05	2.78371e-05
1375	2.22906e-05	2.69484e-05	2.46195e-05
1376	2.42101e-05	2.89107e-05	2.65604e-05
1377	2.2724e-05	2.69484e-05	2.48362e-05
1378	5.57884e-05	6.89409e-05	6.23646e-05
1379	5.64695e-05	7.0249e-05	6.33593e-05
1380	5.64695e-05	7.0249e-05	6.33593e-05
1381	5.69029e-05	7.09031e-05	6.3903e-05
1382	5.70887e-05	7.10339e-05	6.40613e-05
1383	5.71506e-05	7.09031e-05	6.40269e-05
1384	5.44881e-05	6.90717e-05	6.17799e-05
1385	0.000113682	0.000136312	0.000124997
1386	0.000122103	0.000144946	0.000133524
1387	0.000123279	0.000144946	0.000134113
1388	0.000123899	0.000146123	0.000135011
1389	0.000124456	0.000146123	0.00013529
1390	0.000124827	0.000145992	0.00013541
1391	0.000124642	0.000145992	0.000135317
1392	0.000124642	0.000145077	0.000134859
1393	0.000131267	0.000150702	0.000140984
1394	0.00013331	0.00015201	0.00014266
1395	0.000133867	0.000152272	0.00014307
1396	0.000133496	0.000150833	0.000142164
1397	0.000135973	0.000154234	0.000145103
1398	0.000135849	0.00015201	0.000143929
1399	0.000123589	0.00012807	0.00012583
1400	0.000170647	0.000181444	0.000176045
1401	0.000172319	0.000182491	0.000177405
1402	0.000174424	0.000183668	0.000179046
1403	0.000174795	0.000183537	0.000179166
1404	0.0001743	0.000181575	0.000177937
1405	0.000151576	0.000151225	0.000151401
1406	0.000177024	0.00017608	0.000176552
1407	0.000186312	0.000180921	0.000183616
1408	0.000191699	0.000180136	0.000185917
1409	0.000208045	0.000191386	0.000199716
1410	0.000210646	0.000191779	0.000201212
1411	0.000211513	0.000189555	0.000200534
1412	0.000213618	0.000192825	0.000203222
1413	0.000214052	0.000192563	0.000203308
1414	0.000210275	0.000189031	0.000199653
1415	0.000205011	0.000181313	0.000193162
1416	0.000186993	0.000167054	0.000177024
1417	0.000203773	0.00018563	0.000194702
1418	0.000204268	0.000186153	0.000195211
1419	0.000203835	0.000185892	0.000194863
1420	0.000203092	0.000184453	0.000193772
1421	0.000180058	0.000166923	0.000173491
1422	0.000188108	0.000180005	0.000184056
1423	0.000179501	0.000174903	0.000177202
1424	0.000179563	0.000175034	0.000177298
1425	0.000178758	0.000173333	0.000176046
1426	0.000178077	0.000171894	0.000174986
1427	0.000138016	0.00013448	0.000136248
1428	0.000126871	0.000126501	0.000126686
1429	9.25679e-05	9.75899e-05	9.50789e-05
1430	9.39301e-05	9.88981e-05	9.64141e-05
1431	9.35585e-05	9.83748e-05	9.59667e-05
1432	9.34347e-05	9.81132e-05	9.57739e-05
1433	8.50757e-05	9.49736e-05	9.00246e-05
1434	6.53857e-05	7.91446e-05	7.22652e-05
1435	6.47046e-05	7.86214e-05	7.1663e-05
1436	4.6996e-05	5.03648e-05	4.86804e-05
1437	4.73056e-05	4.86641e-05	4.79849e-05
1438	4.73056e-05	4.86641e-05	4.79849e-05
1439	4.68722e-05	4.84025e-05	4.76373e-05
1440	4.67483e-05	4.78792e-05	4.73138e-05
1441	3.52934e-05	3.92453e-05	3.72694e-05
1442	7.55403e-06	1.0727e-05	9.14054e-06
1443	1.31886e-05	1.97535e-05	1.6471e-05
1444	1.38697e-05	2.10616e-05	1.74657e-05
1445	1.53557e-05	2.32855e-05	1.93206e-05
1446	1.64703e-05	2.39396e-05	2.02049e-05
1447	1.68418e-05	2.19774e-05	1.94096e-05
1448	5.51073e-05	8.41157e-05	6.96115e-05
1449	5.67172e-05	8.73861e-05	7.20516e-05
1450	5.71506e-05	8.72553e-05	7.2203e-05
1451	5.73983e-05	8.7517e-05	7.24576e-05
1452	5.73983e-05	8.7517e-05	7.24576e-05
1453	5.67791e-05	8.8171e-05	7.24751e-05
1454	0.000107366	0.000153972	0.000130669
1455	0.000110338	0.000157635	0.000133987
1456	0.000123032	0.000167446	0.000145239
1457	0.000144889	0.00019204	0.000168465
1458	0.000146127	0.000193348	0.000169738
1459	0.00014687	0.000194133	0.000170502
1460	0.000146994	0.000194787	0.000170891
1461	0.00014687	0.000194918	0.000170894
1462	0.000147923	0.000195441	0.000171682
1463	0.000173371	0.000229716	0.000201543
1464	0.000173743	0.000230239	0.000201991
1465	0.000173805	0.000230108	0.000201956
1466	0.000173928	0.000230501	0.000202215
1467	0.000173557	0.000228146	0.000200851
1468	0.000161359	0.000208654	0.000185007
1469	0.000163464	0.000212317	0.000187891
1470	0.00016334	0.000211009	0.000187175
1471	0.0001517	0.000195703	0.000173701
1472	0.000160492	0.000206168	0.00018333
1473	0.000153124	0.000195572	0.000174348
1474	0.000140616	0.000178304	0.00015946
1475	0.000212008	0.000256533	0.000234271
1476	0.000213556	0.000258496	0.000236026
1477	0.000211203	0.000253132	0.000232168
1478	0.00021238	0.00025444	0.00023341
1479	0.000212008	0.00025287	0.000232439
1480	0.000212751	0.000252216	0.000232484
1481	0.000212689	0.000250385	0.000231537
1482	0.000212194	0.000248161	0.000230177
1483	0.000169594	0.00019688	0.000183237
1484	0.000202906	0.000209962	0.000206434
1485	0.000214237	0.000212709	0.000213473
1486	0.000203525	0.000190732	0.000197129
1487	0.000221296	0.000199628	0.000210462
1488	0.000221853	0.000199235	0.000210544
1489	0.0001956	0.000160906	0.000178253
1490	0.000235166	0.000189293	0.000212229
1491	0.000235166	0.000189162	0.000212164
1492	0.000220801	0.000170979	0.00019589
1493	0.000277704	0.000213756	0.00024573
1494	0.000286682	0.000216634	0.000251658
1495	0.000298818	0.000221474	0.000260146
1496	0.000301604	0.000221736	0.00026167
1497	0.000300551	0.000218596	0.000259574
1498	0.00033634	0.000253786	0.000295063
1499	0.000337517	0.00025444	0.000295978
1500	0.000337826	0.000255487	0.000296656
1501	0.000337145	0.00025444	0.000295793
1502	0.000337393	0.000254571	0.000295982
1503	0.000337021	0.000253917	0.000295469
1504	0.000327114	0.000241358	0.000284236
1505	0.000330582	0.000245545	0.000288063
1506	0.000330891	0.000245806	0.000288349
1507	0.000330953	0.000245806	0.00028838
1508	0.000329653	0.000244236	0.000286945
1509	0.000329405	0.000244106	0.000286755
1510	0.00032891	0.000242797	0.000285854
1511	0.000328786	0.000242274	0.00028553
1512	0.00031343	0.000228931	0.000271181
1513	0.000296651	0.000216372	0.000256511
1514	0.00027727	0.000201067	0.000239168
1515	0.000277332	0.000200543	0.000238938
1516	0.000275413	0.000198189	0.000236801
1517	0.000193123	0.000147824	0.000170474
1518	0.00010427	9.18339e-05	9.80522e-05
1519	0.000106561	9.37962e-05	0.000100179
1520	7.32493e-05	6.5278e-05	6.92637e-05
1521	0.000100246	0.000104392	0.000102319
1522	0.00010006	0.000102692	0.000101376
1523	9.79547e-05	0.000101384	9.96692e-05
1524	9.65306e-05	0.00010073	9.86301e-05
1525	6.41474e-05	8.01912e-05	7.21693e-05
1526	9.6283e-05	0.000129248	0.000112765
1527	9.80786e-05	0.000130294	0.000114186
1528	9.84501e-05	0.000130425	0.000114438
1529	9.91931e-05	0.000131079	0.000115136
1530	9.95027e-05	0.000131341	0.000115422
1531	9.97504e-05	0.000131341	0.000115546
1532	0.000102475	0.000132126	0.0001173
1533	0.000103775	0.000132387	0.000118081
1534	0.000104332	0.000132126	0.000118229
1535	0.000104642	0.000132518	0.00011858
1536	0.00010489	0.000132387	0.000118638
1537	0.000104332	0.000132126	0.000118229
1538	0.000103156	0.000130818	0.000116987
1539	0.000103218	0.000130556	0.000116887
1540	0.000101298	0.00012153	0.000111414
1541	0.000101174	0.000121399	0.000111287
1542	9.9998e-05	0.000117343	0.000108671
1543	5.13922e-05	6.17459e-05	5.6569e-05
1544	5.46739e-05	6.5278e-05	5.99759e-05
1545	5.5293e-05	6.51472e-05	6.02201e-05
1546	5.33117e-05	6.00453e-05	5.66785e-05
1547	5.37451e-05	5.89987e-05	5.63719e-05
1548	5.3807e-05	5.88679e-05	5.63375e-05
1549	5.37451e-05	5.86063e-05	5.61757e-05
1550	5.12064e-05	5.38968e-05	5.25516e-05
1551	4.60672e-05	4.46088e-05	4.5338e-05
1552	4.52623e-05	4.21233e-05	4.36928e-05
1553	4.53242e-05	4.21233e-05	4.37237e-05
1554	4.39001e-05	4.06843e-05	4.22922e-05
1555	1.05261e-05	8.11069e-06	9.3184e-06
1556	1.19502e-05	9.54968e-06	1.075e-05
1557	1.18883e-05	9.54968e-06	1.0719e-05
1558	9.90693e-06	7.71824e-06	8.81258e-06
1559	1.39935e-05	1.12503e-05	1.26219e-05
1560	1.40555e-05	1.13811e-05	1.27183e-05
1561	1.39935e-05	1.13811e-05	1.26873e-05
1562	1.38078e-05	1.15119e-05	1.26599e-05
1563	1.37459e-05	1.13811e-05	1.25635e-05
1564	1.30028e-05	1.05962e-05	1.17995e-05
1565	1.41174e-05	1.13811e-05	1.27493e-05
1566	1.41174e-05	1.13811e-05	1.27493e-05
1567	1.37459e-05	1.05962e-05	1.2171e-05
1568	1.16406e-05	9.41887e-06	1.05298e-05
1569	1.20741e-05	9.6805e-06	1.08773e-05
1570	1.11453e-05	9.41887e-06	1.02821e-05
1571	9.78309e-06	7.97987e-06	8.88148e-06
1572	1.0588e-05	8.63396e-06	9.61099e-06
1573	1.02784e-05	8.50314e-06	9.39079e-06
1574	1.50461e-05	1.38667e-05	1.44564e-05
1575	1.58511e-05	1.49132e-05	1.53821e-05
1576	1.517e-05	1.46516e-05	1.49108e-05
1577	1.68418e-05	1.73987e-05	1.71203e-05
1578	1.72752e-05	1.75296e-05	1.74024e-05
1579	1.50461e-05	1.55673e-05	1.53067e-05
1580	1.72752e-05	1.83145e-05	1.77948e-05
1581	1.68418e-05	1.81836e-05	1.75127e-05
1582	4.01231e-05	5.74289e-05	4.8776e-05
1583	4.05565e-05	5.8083e-05	4.93197e-05
1584	4.14233e-05	5.9522e-05	5.04727e-05
1585	4.14853e-05	5.96528e-05	5.0569e-05
1586	4.1671e-05	5.96528e-05	5.06619e-05
1587	4.17329e-05	5.96528e-05	5.06929e-05
1588	4.17949e-05	5.99144e-05	5.08546e-05
1589	4.02469e-05	5.96528e-05	4.99499e-05
1590	6.73671e-05	0.000109102	8.82345e-05
1591	7.99984e-05	0.000129248	0.000104623
1592	8.34039e-05	0.000134088	0.000108746
1593	8.60664e-05	0.000137228	0.000111647
1594	8.8667e-05	0.000140629	0.000114648
1595	8.84193e-05	0.000140236	0.000114328
1596	0.000113372	0.000178697	0.000146035
1597	0.000113992	0.000179351	0.000146671
1598	0.000114363	0.00017922	0.000146792
1599	0.000114487	0.00017922	0.000146854
1600	0.000114673	0.00017922	0.000146946
1601	0.000112567	0.000175819	0.000144193
1602	0.000109533	0.000171109	0.000140321
1603	0.000139316	0.00020473	0.000172023
1604	0.000140369	0.000205122	0.000172745
1605	0.000140555	0.000205253	0.000172904
1606	0.000140616	0.000206168	0.000173392
1607	0.000140616	0.000206168	0.000173392
1608	0.000139564	0.000202375	0.000170969
1609	0.000139564	0.000202375	0.000170969
1610	0.000138573	0.000200282	0.000169427
1611	0.000138078	0.00020002	0.000169049
1612	0.000121731	0.000177781	0.000149756
1613	9.60972e-05	0.000140629	0.000118363
1614	9.6221e-05	0.000141021	0.000118621
1615	8.99673e-05	0.000129379	0.000109673
1616	6.4395e-05	8.18918e-05	7.31434e-05
1617	8.09272e-05	9.98138e-05	9.03705e-05
1618	8.16702e-05	0.000101384	9.15269e-05
1619	8.19798e-05	0.000101384	9.16817e-05
1620	7.62833e-05	9.66742e-05	8.64788e-05
1621	7.91316e-05	9.87673e-05	8.89494e-05
1622	7.77694e-05	9.62817e-05	8.70256e-05
1623	7.56642e-05	9.31421e-05	8.44031e-05
1624	6.65003e-05	8.16302e-05	7.40652e-05
1625	4.71817e-05	5.40277e-05	5.06047e-05
1626	7.08965e-05	8.7517e-05	7.92067e-05
1627	7.98746e-05	9.85056e-05	8.91901e-05
1628	7.94412e-05	9.78515e-05	8.86464e-05
1629	7.83886e-05	9.71975e-05	8.7793e-05
1630	8.08653e-05	9.87673e-05	8.98163e-05
1631	8.05557e-05	9.73283e-05	8.8942e-05
1632	8.11749e-05	9.8244e-05	8.97094e-05
1633	8.08653e-05	9.79824e-05	8.94238e-05
1634	7.424e-05	8.98717e-05	8.20559e-05
1635	8.37135e-05	9.44503e-05	8.90819e-05
1636	8.35278e-05	9.37962e-05	8.8662e-05
1637	8.35897e-05	9.37962e-05	8.86929e-05
1638	8.36516e-05	9.40578e-05	8.88547e-05
1639	8.37135e-05	9.37962e-05	8.87549e-05
1640	8.35897e-05	9.32729e-05	8.84313e-05
1641	8.32182e-05	9.22264e-05	8.77223e-05
1642	8.32182e-05	9.19648e-05	8.75915e-05
1643	8.30324e-05	9.13107e-05	8.71716e-05
1644	6.64383e-05	7.33887e-05	6.99135e-05
1645	6.62526e-05	7.26038e-05	6.94282e-05
1646	4.13614e-05	3.59748e-05	3.86681e-05
1647	4.73056e-05	4.16e-05	4.44528e-05
1648	3.67795e-05	2.81258e-05	3.24526e-05
1649	6.30328e-05	5.38968e-05	5.84648e-05
1650	6.37139e-05	5.49434e-05	5.93287e-05
1651	6.08657e-05	5.35044e-05	5.7185e-05
1652	5.76459e-05	5.19346e-05	5.47903e-05
1653	0.000109595	9.14415e-05	0.000100518
1654	0.000116716	9.51044e-05	0.00010591
1655	0.000117583	9.5366e-05	0.000106474
1656	0.000117831	9.60201e-05	0.000106925
1657	0.000117954	9.61509e-05	0.000107053
1658	0.000114797	9.49736e-05	0.000104885
1659	0.000116283	9.64126e-05	0.000106348
1660	0.000129347	0.000109494	0.000119421
1661	0.00012557	0.00010884	0.000117205
1662	0.000217952	0.000186284	0.000202118
1663	0.000220924	0.000188246	0.000204585
1664	0.000223154	0.00019047	0.000206812
1665	0.00022402	0.00019204	0.00020803
1666	0.000223897	0.000192563	0.00020823
1667	0.000224763	0.000193218	0.00020899
1668	0.00022433	0.000192694	0.000208512
1669	0.000226311	0.000192825	0.000209568
1670	0.000220181	0.000181182	0.000200682
1671	0.000457143	0.000432875	0.000445009
1672	0.00047256	0.000449751	0.000461156
1673	0.000489278	0.000461655	0.000475467
1674	0.000501291	0.000472906	0.000487098
1675	0.000503396	0.00047369	0.000488543
1676	0.000504696	0.000473821	0.000489259
1677	0.000505377	0.000474345	0.000489861
1678	0.000506616	0.000474475	0.000490545
1679	0.000507111	0.000474999	0.000491055
1680	0.000508163	0.000475522	0.000491843
1681	0.000509216	0.000475914	0.000492565
1682	0.000509216	0.000476307	0.000492761
1683	0.000513427	0.000480755	0.000497091
1684	0.000537389	0.000496976	0.000517182
1685	0.000535903	0.000494098	0.000515
1686	0.000545376	0.000496714	0.000521045
1687	0.000575469	0.000526802	0.000551136
1688	0.00058779	0.000537268	0.000562529
1689	0.000589276	0.000538314	0.000563795
1690	0.000588843	0.000537137	0.00056299
1691	0.000588905	0.000534913	0.000561909
1692	0.000515779	0.000462178	0.000488979
1693	0.000524758	0.000470812	0.000497785
1694	0.000503024	0.000430259	0.000466642
1695	0.000513984	0.000442294	0.000478139
1696	0.000514974	0.000443341	0.000479158
1697	0.000515036	0.000443079	0.000479058
1698	0.000511383	0.000441378	0.000476381
1699	0.000510145	0.000440724	0.000475435
1700	0.00050934	0.000439939	0.00047464
1701	0.00050804	0.000439155	0.000473597
1702	0.000502529	0.000434707	0.000468618
1703	0.00049869	0.000427643	0.000463166
1704	0.000497699	0.000426334	0.000462017
1705	0.000489155	0.00041914	0.000454147
1706	0.000480362	0.000407235	0.000443799
1707	0.000233122	0.000200936	0.000217029
1708	0.000235228	0.000202767	0.000218997
1709	0.000197334	0.000172025	0.000184679
1710	9.8512e-05	0.000104	0.000101256
1711	0.000128542	0.000145992	0.000137267
1712	0.000131019	0.000147431	0.000139225
1713	0.000132072	0.000147955	0.000140013
1714	9.80167e-05	0.000123884	0.00011095
1715	0.000134734	0.000176735	0.000155734
1716	0.000137582	0.000179743	0.000158663
1717	0.000125446	0.000162999	0.000144223
1718	0.000125446	0.00016326	0.000144353
1719	0.000125075	0.000162475	0.000143775
1720	0.000125261	0.000162737	0.000143999
1721	0.000122412	0.000159336	0.000140874
1722	0.000109472	0.000147431	0.000128451
1723	0.000109657	0.000147301	0.000128479
1724	0.000100741	0.000127155	0.000113948
1725	0.000108976	0.000141283	0.00012513
1726	0.000109162	0.000140891	0.000125026
1727	0.000108357	0.000142591	0.000125474
1728	0.000116654	0.000160382	0.000138518
1729	0.000117954	0.000162868	0.000140411
1730	0.000117026	0.000160644	0.000138835
1731	0.000117149	0.000160644	0.000138897
1732	0.00011684	0.000160382	0.000138611
1733	0.000116159	0.000159597	0.000137878
1734	7.85124e-05	0.000108579	9.35455e-05
1735	8.19798e-05	0.000115381	9.86805e-05
1736	8.19179e-05	0.000115512	9.87149e-05
1737	8.1856e-05	0.000114465	9.81607e-05
1738	7.23825e-05	0.000105047	8.87145e-05
1739	3.52934e-05	5.99144e-05	4.76039e-05
1740	7.2011e-05	0.000109625	9.08181e-05
1741	8.58188e-05	0.000127678	0.000106748
1742	8.88528e-05	0.000131864	0.000110358
1743	9.72736e-05	0.000136574	0.000116924
1744	0.000104952	0.00014246	0.000123706
1745	0.000111763	0.000145992	0.000128877
1746	0.000118202	0.000146646	0.000132424
1747	0.000116221	0.000134742	0.000125481
1748	0.000129409	0.000141806	0.000135608
1749	0.000130214	0.000142984	0.000136599
1750	0.000130771	0.000143245	0.000137008
1751	0.000130771	0.000143245	0.000137008
1752	0.00013071	0.000142984	0.000136847
1753	0.00013071	0.000142984	0.000136847
1754	0.000130648	0.000142984	0.000136816
1755	0.000130648	0.000142984	0.000136816
1756	0.000130338	0.000142722	0.00013653
1757	0.000130214	0.000142722	0.000136468
1758	0.000130214	0.000142722	0.000136468
1759	0.000130214	0.000142722	0.000136468
1760	0.000130214	0.000142722	0.000136468
1761	0.000129967	0.000142722	0.000136344
1762	0.000129843	0.000142722	0.000136282
1763	0.000129843	0.000142722	0.000136282
1764	0.000129719	0.000142722	0.00013622
1765	0.000129471	0.000142722	0.000136097
1766	0.000129285	0.00014246	0.000135873
1767	0.000120617	0.000132911	0.000126764
1768	0.000118264	0.000128986	0.000123625
1769	3.7151e-07	6.54088e-07	5.12799e-07
1770	0.000120493	0.000114204	0.000117348
1771	0.000122536	0.000117213	0.000119874
1772	0.000123032	0.000118128	0.00012058
1773	0.000123465	0.000119175	0.00012132
1774	0.000123527	0.000119175	0.000121351
1775	0.000123527	0.000119175	0.000121351
1776	0.000123527	0.000119175	0.000121351
1777	0.000123527	0.000119175	0.000121351
1778	0.000123527	0.000119567	0.000121547
1779	0.000123527	0.000119567	0.000121547
1780	0.000123775	0.000119829	0.000121802
1781	0.000123899	0.00011996	0.000121929
1782	0.00012396	0.00011996	0.00012196
1783	0.00012396	0.000120091	0.000122025
1784	0.00012396	0.000120091	0.000122025
1785	0.00012396	0.000120091	0.000122025
1786	0.00012396	0.000120091	0.000122025
1787	0.00012396	0.000120091	0.000122025
1788	0.000124394	0.000120614	0.000122504
1789	0.000122908	0.000119175	0.000121041
1790	0.000117149	0.000111718	0.000114434
1791	0.00011201	0.000107794	0.000109902
1792	0.000104766	0.000102823	0.000103794
1793	8.66856e-05	8.69937e-05	8.68397e-05
1794	5.08349e-05	5.58591e-05	5.3347e-05
1795	6.52e-05	6.5278e-05	6.5239e-05
1796	6.45189e-05	6.3839e-05	6.41789e-05
1797	6.53857e-05	6.48855e-05	6.51356e-05
1798	6.45189e-05	6.27924e-05	6.36556e-05
1799	4.04326e-05	3.50591e-05	3.77459e-05
1800	4.78009e-05	4.25157e-05	4.51583e-05
1801	4.78009e-05	4.25157e-05	4.51583e-05
1802	4.78628e-05	4.25157e-05	4.51893e-05
1803	4.46431e-05	3.5844e-05	4.02436e-05
1804	3.78321e-05	2.8649e-05	3.32406e-05
1805	4.72437e-05	4.35623e-05	4.5403e-05
1806	4.73675e-05	4.31698e-05	4.52686e-05
1807	4.76771e-05	4.34314e-05	4.55543e-05
1808	4.78628e-05	4.35623e-05	4.57125e-05
1809	4.57576e-05	4.26465e-05	4.42021e-05
1810	4.3219e-05	4.16e-05	4.24095e-05
1811	5.03396e-05	4.61786e-05	4.82591e-05
1812	5.04634e-05	4.61786e-05	4.8321e-05
1813	4.65626e-05	4.33006e-05	4.49316e-05
1814	5.90701e-05	4.8795e-05	5.39325e-05
1815	5.93177e-05	4.8795e-05	5.40563e-05
1816	5.96892e-05	4.8795e-05	5.42421e-05
1817	5.98131e-05	4.91874e-05	5.45002e-05
1818	5.96892e-05	4.91874e-05	5.44383e-05
1819	5.75221e-05	4.74868e-05	5.25044e-05
1820	6.28471e-05	5.31119e-05	5.79795e-05
1821	6.21041e-05	5.28503e-05	5.74772e-05
1822	5.67791e-05	5.2327e-05	5.45531e-05
1823	9.16391e-05	9.58893e-05	9.37642e-05
1824	9.25679e-05	9.73283e-05	9.49481e-05
1825	9.39301e-05	9.90289e-05	9.64795e-05
1826	9.41777e-05	0.000100206	9.7192e-05
1827	9.43016e-05	0.000100206	9.72539e-05
1828	9.46731e-05	0.000100468	9.75705e-05
1829	9.48588e-05	0.000100206	9.75325e-05
1830	9.57257e-05	0.000100337	9.80314e-05
1831	9.56638e-05	0.000100337	9.80004e-05
1832	9.65306e-05	0.000100991	9.87609e-05
1833	9.69021e-05	0.000101122	9.90121e-05
1834	9.64068e-05	0.000100206	9.83065e-05
1835	9.57876e-05	9.94214e-05	9.76045e-05
1836	9.78309e-05	0.00010073	9.92802e-05
1837	9.82024e-05	0.00010086	9.95314e-05
1838	9.82024e-05	0.00010086	9.95314e-05
1839	9.80167e-05	0.00010086	9.94385e-05
1840	9.83882e-05	0.000100599	9.94934e-05
1841	9.85739e-05	0.00010073	9.96517e-05
1842	9.87597e-05	0.000100599	9.96792e-05
1843	9.86358e-05	0.000100468	9.95519e-05
1844	9.8512e-05	0.000100206	9.93591e-05
1845	9.82643e-05	9.98138e-05	9.90391e-05
1846	9.71498e-05	9.90289e-05	9.80894e-05
1847	9.70879e-05	9.88981e-05	9.7993e-05
1848	9.28774e-05	9.45811e-05	9.37293e-05
1849	9.28774e-05	9.45811e-05	9.37293e-05
1850	9.07722e-05	9.15723e-05	9.11723e-05
1851	8.73667e-05	8.6078e-05	8.67223e-05
1852	1.26933e-05	8.89559e-06	1.07944e-05
1853	1.63464e-05	1.41283e-05	1.52374e-05
1854	1.62845e-05	1.43899e-05	1.53372e-05
1855	1.19502e-05	1.0073e-05	1.10116e-05
1856	2.55723e-05	2.76025e-05	2.65874e-05
1857	2.71821e-05	2.96956e-05	2.84389e-05
1858	2.71821e-05	2.96956e-05	2.84389e-05
1859	2.70583e-05	3.02189e-05	2.86386e-05
1860	2.78632e-05	3.03497e-05	2.91065e-05
1861	2.78632e-05	3.04805e-05	2.91719e-05
1862	2.79252e-05	3.12654e-05	2.95953e-05
1863	2.75536e-05	3.11346e-05	2.93441e-05
1864	2.78632e-05	3.11346e-05	2.94989e-05
1865	2.70583e-05	3.06113e-05	2.88348e-05
1866	2.64391e-05	3.16579e-05	2.90485e-05
1867	4.85439e-05	5.57283e-05	5.21361e-05
1868	4.91012e-05	5.59899e-05	5.25456e-05
1869	4.94108e-05	5.63824e-05	5.28966e-05
1870	4.95346e-05	5.65132e-05	5.30239e-05
1871	4.95966e-05	5.65132e-05	5.30549e-05
1872	4.76152e-05	5.54667e-05	5.15409e-05
1873	7.3497e-05	8.51622e-05	7.93296e-05
1874	7.35589e-05	8.62088e-05	7.98839e-05
1875	7.424e-05	8.67321e-05	8.0486e-05
1876	7.44258e-05	8.67321e-05	8.05789e-05
1877	7.44258e-05	8.67321e-05	8.05789e-05
1878	7.15776e-05	8.38541e-05	7.77158e-05
1879	7.00296e-05	8.21534e-05	7.60915e-05
1880	7.04011e-05	8.28075e-05	7.66043e-05
1881	7.04011e-05	8.28075e-05	7.66043e-05
1882	6.64383e-05	7.80981e-05	7.22682e-05
1883	7.17014e-05	8.68629e-05	7.92821e-05
1884	7.17014e-05	8.68629e-05	7.92821e-05
1885	7.17633e-05	8.71245e-05	7.94439e-05
1886	6.41474e-05	7.54817e-05	6.98145e-05
1887	6.68718e-05	8.28075e-05	7.48396e-05
1888	6.67479e-05	8.26767e-05	7.47123e-05
1889	6.67479e-05	8.26767e-05	7.47123e-05
1890	6.65003e-05	8.18918e-05	7.4196e-05
1891	6.63764e-05	8.12377e-05	7.38071e-05
1892	6.62526e-05	8.12377e-05	7.37451e-05
1893	5.69029e-05	7.29962e-05	6.49496e-05
1894	4.43335e-05	5.78214e-05	5.10774e-05
1895	4.29094e-05	5.63824e-05	4.96459e-05
1896	2.03092e-05	2.98264e-05	2.50678e-05
1897	2.52007e-05	4.12075e-05	3.32041e-05
1898	2.47054e-05	4.05534e-05	3.26294e-05
1899	2.42101e-05	4.0161e-05	3.21855e-05
1900	2.39005e-05	4.12075e-05	3.2554e-05
1901	2.34051e-05	4.16e-05	3.25026e-05
1902	2.29717e-05	4.09459e-05	3.19588e-05
1903	1.70275e-05	3.24428e-05	2.47351e-05
1904	2.81728e-05	5.04956e-05	3.93342e-05
1905	2.83586e-05	5.14113e-05	3.98849e-05
1906	2.84824e-05	5.14113e-05	3.99469e-05
1907	2.91016e-05	5.21962e-05	4.06489e-05
1908	2.91016e-05	5.19346e-05	4.05181e-05
1909	2.90397e-05	5.16729e-05	4.03563e-05
1910	2.89778e-05	5.15421e-05	4.02599e-05
1911	2.87301e-05	5.12805e-05	4.00053e-05
1912	2.78632e-05	4.86641e-05	3.82637e-05
1913	2.50769e-05	4.42163e-05	3.46466e-05
1914	3.00923e-05	5.29811e-05	4.15367e-05
1915	3.01542e-05	5.32428e-05	4.16985e-05
1916	3.01542e-05	5.33736e-05	4.17639e-05
1917	2.92874e-05	4.89258e-05	3.91066e-05
1918	2.76775e-05	4.57862e-05	3.67318e-05
1919	3.39931e-05	5.96528e-05	4.6823e-05
1920	3.39931e-05	5.99144e-05	4.69538e-05
1921	3.45504e-05	6.08302e-05	4.76903e-05
1922	3.55411e-05	6.33157e-05	4.94284e-05
1923	3.61603e-05	6.26616e-05	4.9411e-05
1924	3.53553e-05	6.14843e-05	4.84198e-05
1925	3.49219e-05	5.9522e-05	4.7222e-05
1926	3.486e-05	5.92604e-05	4.70602e-05
1927	3.47362e-05	5.82138e-05	4.6475e-05
1928	3.18879e-05	5.2327e-05	4.21075e-05
1929	3.18879e-05	5.21962e-05	4.20421e-05
1930	3.17022e-05	5.19346e-05	4.18184e-05
1931	2.89778e-05	4.84025e-05	3.86901e-05
1932	2.90397e-05	4.81409e-05	3.85903e-05
1933	2.90397e-05	4.81409e-05	3.85903e-05
1934	2.54484e-05	4.29082e-05	3.41783e-05
1935	2.4272e-05	4.04226e-05	3.23473e-05
1936	2.27859e-05	3.79371e-05	3.03615e-05
1937	2.17952e-05	3.62365e-05	2.90159e-05
1938	1.84517e-05	2.93031e-05	2.38774e-05
1939	1.53557e-05	2.38088e-05	1.95823e-05
1940	1.51081e-05	2.27623e-05	1.89352e-05
1941	1.04023e-05	1.43899e-05	1.23961e-05
1942	3.90085e-06	5.49434e-06	4.6976e-06
1943	3.83893e-06	5.49434e-06	4.66664e-06
1944	8.66856e-07	1.70063e-06	1.28374e-06
1945	1.91947e-06	3.66289e-06	2.79118e-06
1946	2.66249e-06	5.36352e-06	4.013e-06
1947	2.66249e-06	4.57862e-06	3.62055e-06
1948	9.04007e-06	9.6805e-06	9.36029e-06
1949	9.16391e-06	1.0073e-05	9.61843e-06
1950	9.16391e-06	1.0073e-05	9.61843e-06
1951	9.16391e-06	1.03346e-05	9.74925e-06
1952	9.22583e-06	1.04654e-05	9.84562e-06
1953	9.34966e-06	1.03346e-05	9.84213e-06
1954	2.37766e-05	2.06692e-05	2.22229e-05
1955	2.43339e-05	2.13233e-05	2.28286e-05
1956	2.46435e-05	2.13233e-05	2.29834e-05
1957	2.49531e-05	2.19774e-05	2.34652e-05
1958	2.49531e-05	2.2239e-05	2.3596e-05
1959	2.49531e-05	2.2239e-05	2.3596e-05
1960	2.49531e-05	2.2239e-05	2.3596e-05
1961	2.48912e-05	2.2239e-05	2.35651e-05
1962	2.5015e-05	2.2239e-05	2.3627e-05
1963	2.5015e-05	2.2239e-05	2.3627e-05
1964	2.47673e-05	2.19774e-05	2.33723e-05
1965	2.3529e-05	1.84453e-05	2.09871e-05
1966	2.60676e-05	2.31547e-05	2.46112e-05
1967	2.60676e-05	2.30239e-05	2.45457e-05
1968	2.60676e-05	2.31547e-05	2.46112e-05
1969	2.61295e-05	2.31547e-05	2.46421e-05
1970	2.61295e-05	2.31547e-05	2.46421e-05
1971	2.60057e-05	2.26314e-05	2.43186e-05
1972	2.59438e-05	2.26314e-05	2.42876e-05
1973	2.58199e-05	2.23698e-05	2.40949e-05
1974	2.29717e-05	2.00151e-05	2.14934e-05
1975	1.98139e-05	1.68755e-05	1.83447e-05
1976	1.76467e-05	1.55673e-05	1.6607e-05
1977	6.74909e-06	7.97987e-06	7.36448e-06
1978	7.18252e-06	9.28805e-06	8.23529e-06
1979	6.87293e-06	9.15723e-06	8.01508e-06
1980	5.88224e-06	7.84905e-06	6.86565e-06
1981	7.55403e-06	1.16428e-05	9.5984e-06
1982	7.49211e-06	1.17736e-05	9.63285e-06
1983	6.74909e-06	1.17736e-05	9.26134e-06
1984	8.91623e-06	1.58289e-05	1.23726e-05
1985	8.91623e-06	1.58289e-05	1.23726e-05
1986	7.86362e-06	1.26893e-05	1.02765e-05
1987	1.1393e-05	1.97535e-05	1.55732e-05
1988	1.15168e-05	1.98843e-05	1.57005e-05
1989	1.15168e-05	2.00151e-05	1.57659e-05
1990	1.15168e-05	2.00151e-05	1.57659e-05
1991	1.15168e-05	2.00151e-05	1.57659e-05
1992	1.11453e-05	1.90994e-05	1.51223e-05
1993	1.32505e-05	2.28931e-05	1.80718e-05
1994	1.33124e-05	2.28931e-05	1.81028e-05
1995	1.34363e-05	2.30239e-05	1.82301e-05
1996	1.25694e-05	2.25006e-05	1.7535e-05
1997	1.30648e-05	2.48553e-05	1.896e-05
1998	1.30648e-05	2.49862e-05	1.90255e-05
1999	1.21979e-05	2.40704e-05	1.81342e-05
[truncated: 7,180 more rows]

## Sheet: CANC_E28A_E29A
bp	CLIP33_density	CLIP45_density	average
1	6.34543e-06	7.23453e-06	6.78998e-06
2	1.08986e-05	1.46777e-05	1.27882e-05
3	1.23034e-05	1.6869e-05	1.45862e-05
4	1.57425e-05	2.43122e-05	2.00273e-05
5	1.63722e-05	2.64338e-05	2.1403e-05
6	1.77285e-05	2.7686e-05	2.27072e-05
7	1.86003e-05	2.83816e-05	2.3491e-05
8	2.27176e-05	3.10946e-05	2.69061e-05
9	2.65927e-05	3.47466e-05	3.06696e-05
10	3.15818e-05	3.8816e-05	3.51989e-05
11	3.3035e-05	4.04507e-05	3.67429e-05
12	3.32772e-05	4.06594e-05	3.69683e-05
13	3.37131e-05	4.09725e-05	3.73428e-05
14	5.93371e-05	6.22587e-05	6.07979e-05
15	5.98699e-05	6.29195e-05	6.13947e-05
16	6.07418e-05	6.35108e-05	6.21263e-05
17	6.14199e-05	6.39282e-05	6.2674e-05
18	6.2098e-05	6.46238e-05	6.33609e-05
19	6.97029e-05	7.32496e-05	7.14762e-05
20	7.00419e-05	7.3667e-05	7.18545e-05
21	7.12045e-05	7.42582e-05	7.27314e-05
22	7.13013e-05	7.23801e-05	7.18407e-05
23	9.1597e-05	9.55097e-05	9.35533e-05
24	0.000126182	0.000132413	0.000129297
25	0.000130348	0.000137282	0.000133815
26	0.000131946	0.000139021	0.000135484
27	0.000133399	0.000141352	0.000137375
28	0.000133157	0.000141943	0.00013755
29	0.00013306	0.000142534	0.000137797
30	0.000113733	0.000120204	0.000116969
31	0.000242289	0.000214879	0.000228584
32	0.000260017	0.000230844	0.000245431
33	0.000268494	0.000237939	0.000253217
34	0.000276099	0.000242844	0.000259471
35	0.000277552	0.000243783	0.000260667
36	0.000277697	0.000243296	0.000260497
37	0.00028661	0.00025533	0.00027097
38	0.000306809	0.000280547	0.000293678
39	0.000313445	0.000289207	0.000301326
40	0.000315673	0.000290251	0.000302962
41	0.000314268	0.000289103	0.000301686
42	0.00031514	0.000290077	0.000302608
43	0.000315092	0.000290181	0.000302636
44	0.000310103	0.000285068	0.000297585
45	0.000285496	0.000266495	0.000275995
46	0.000293779	0.000273312	0.000283546
47	0.000295135	0.000274529	0.000284832
48	0.000293827	0.000272964	0.000283396
49	0.000291793	0.000271782	0.000281787
50	0.000303418	0.000280407	0.000291913
51	0.000302837	0.000279573	0.000291205
52	0.000302885	0.000279642	0.000291264
53	0.000302595	0.000279468	0.000291032
54	0.000302498	0.00027919	0.000290844
55	0.000302159	0.000278808	0.000290483
56	0.000294554	0.000266356	0.000280455
57	0.000282735	0.000250113	0.000266424
58	0.000228242	0.000201489	0.000214865
59	0.000227612	0.000200341	0.000213976
60	0.000187796	0.000157699	0.000172747
61	0.000150256	0.000129004	0.00013963
62	0.000145073	0.000123439	0.000134256
63	0.000133593	0.000113839	0.000123716
64	0.000127248	0.000107509	0.000117378
65	9.91534e-05	8.02406e-05	8.9697e-05
66	9.84753e-05	9.02577e-05	9.43665e-05
67	9.82815e-05	9.02925e-05	9.4287e-05
68	9.76518e-05	8.90056e-05	9.33287e-05
69	6.18074e-05	6.22935e-05	6.20504e-05
70	5.56073e-05	5.97892e-05	5.76982e-05
71	4.61618e-05	5.37025e-05	4.99321e-05
72	2.28629e-05	3.74595e-05	3.01612e-05
73	2.4752e-05	4.50419e-05	3.4897e-05
74	2.6738e-05	5.45024e-05	4.06202e-05
75	1.52581e-05	4.6781e-05	3.10195e-05
76	6.12746e-05	0.000126674	9.39742e-05
77	6.1759e-05	0.000128413	9.50859e-05
78	6.20496e-05	0.000128795	9.54225e-05
79	6.23887e-05	0.000128865	9.56268e-05
80	6.06933e-05	0.000127369	9.40314e-05
81	6.11293e-05	0.000128239	9.46841e-05
82	6.15168e-05	0.000128378	9.49474e-05
83	6.39871e-05	0.000130013	9.7e-05
84	6.29699e-05	0.000128865	9.59175e-05
85	7.35295e-05	0.000145073	0.000109301
86	7.70171e-05	0.000150534	0.000113775
87	7.92452e-05	0.000150847	0.000115046
88	8.91267e-05	0.000163751	0.000126439
89	8.99501e-05	0.000164864	0.000127407
90	9.03376e-05	0.000165107	0.000127722
91	8.99017e-05	0.00016142	0.000125661
92	9.13064e-05	0.000163716	0.000127511
93	9.05314e-05	0.000158777	0.000124654
94	8.97564e-05	0.000151438	0.000120597
95	7.49342e-05	0.0001089	9.19174e-05
96	0.000114557	0.000144204	0.00012938
97	0.000136548	0.000156377	0.000146462
98	0.00013742	0.000156899	0.000147159
99	0.000137662	0.000156064	0.000146863
100	0.00013277	0.000145734	0.000139252
101	0.000268543	0.000277973	0.000273258
102	0.00027358	0.000284129	0.000278855
103	0.000283558	0.000294529	0.000289044
104	0.000339553	0.000353344	0.000346449
105	0.000345414	0.000359153	0.000352283
106	0.000382712	0.000396543	0.000389627
107	0.000385085	0.000398386	0.000391736
108	0.000399908	0.000412125	0.000406016
109	0.000399714	0.000411394	0.000405554
110	0.000404606	0.000416264	0.000410435
111	0.000410467	0.000423255	0.000416861
112	0.000416522	0.000429028	0.000422775
113	0.000414439	0.000425446	0.000419942
114	0.000416425	0.000426698	0.000421561
115	0.000414342	0.00042395	0.000419146
116	0.000419816	0.000429272	0.000424544
117	0.000417588	0.000424437	0.000421012
118	0.00041628	0.000420924	0.000418602
119	0.000425725	0.00042715	0.000426438
120	0.000414294	0.000413064	0.000413679
121	0.000420881	0.000418211	0.000419546
122	0.000410225	0.000404786	0.000407505
123	0.000414536	0.000407777	0.000411156
124	0.000414778	0.000407881	0.00041133
125	0.000405381	0.000397342	0.000401362
126	0.000371184	0.000357379	0.000364281
127	0.000355974	0.000344405	0.00035019
128	0.000327831	0.000321728	0.000324779
129	0.000327734	0.000321902	0.000324818
130	0.000322745	0.000316893	0.000319819
131	0.0001644	0.000188063	0.000176231
132	0.000180239	0.000197384	0.000188812
133	0.000182371	0.000198636	0.000190504
134	0.000164594	0.000162951	0.000163772
135	0.000123857	0.000115926	0.000119892
136	0.000135482	0.000128587	0.000132034
137	0.000127296	0.000113979	0.000120637
138	0.000127248	0.000113979	0.000120613
139	0.000127006	0.000113944	0.000120475
140	0.000127102	0.000113839	0.000120471
141	0.000124487	0.00010897	0.000116728
142	0.000120563	0.000102466	0.000111515
143	0.00011664	9.86748e-05	0.000107657
144	0.000113879	9.66922e-05	0.000105285
145	0.000105886	8.71274e-05	9.65069e-05
146	8.44766e-05	6.74063e-05	7.59414e-05
147	9.40674e-05	7.34583e-05	8.37628e-05
148	9.4019e-05	7.32148e-05	8.36169e-05
149	9.39705e-05	7.33539e-05	8.36622e-05
150	8.85454e-05	6.6502e-05	7.75237e-05
151	7.45467e-05	5.61024e-05	6.53245e-05
152	6.26309e-05	5.00852e-05	5.6358e-05
153	6.00152e-05	5.00156e-05	5.50154e-05
154	5.95792e-05	5.00852e-05	5.48322e-05
155	5.16353e-05	4.35811e-05	4.76082e-05
156	3.3035e-05	3.1338e-05	3.21865e-05
157	8.82548e-05	6.22935e-05	7.52741e-05
158	8.9272e-05	6.33369e-05	7.63044e-05
159	8.90298e-05	6.21543e-05	7.55921e-05
160	9.03376e-05	6.26413e-05	7.64894e-05
161	0.000126812	8.62926e-05	0.000106552
162	0.000128459	8.76839e-05	0.000108071
163	0.000130832	8.99446e-05	0.000110388
164	0.00014207	9.99965e-05	0.000121033
165	0.000143571	0.000101562	0.000122567
166	0.000152678	0.000113039	0.000132859
167	0.000153501	0.000114326	0.000133914
168	0.000154034	0.000114848	0.000134441
169	0.000154373	0.000114779	0.000134576
170	0.00015447	0.000114779	0.000134624
171	0.000154567	0.000114744	0.000134655
172	0.00015137	0.000108448	0.000129909
173	0.000151079	0.000109353	0.000130216
174	0.000149239	0.000108031	0.000128635
175	0.000148464	0.000107683	0.000128073
176	0.00013151	9.69357e-05	0.000114223
177	0.000135773	9.84661e-05	0.000117119
178	0.000135434	9.83965e-05	0.000116915
179	0.000119013	8.35449e-05	0.000101279
180	0.000131656	8.91447e-05	0.0001104
181	0.000133738	9.00838e-05	0.000111911
182	0.000131365	8.78925e-05	0.000109629
183	0.000131559	8.77882e-05	0.000109673
184	0.000129088	8.52492e-05	0.000107169
185	0.000125116	8.0345e-05	0.000102731
186	0.00012468	8.02406e-05	0.000102461
187	0.000118965	7.34235e-05	9.61941e-05
188	0.000110101	6.50412e-05	8.75708e-05
189	9.14033e-05	5.08504e-05	7.11268e-05
190	9.30502e-05	5.25547e-05	7.28024e-05
191	9.2372e-05	5.24503e-05	7.24112e-05
192	9.14517e-05	5.19634e-05	7.17075e-05
193	4.45633e-05	2.37557e-05	3.41595e-05
194	0.000100025	6.76846e-05	8.38549e-05
195	0.000100413	6.7928e-05	8.41704e-05
196	0.0001008	6.80672e-05	8.44337e-05
197	0.000100946	6.81715e-05	8.45586e-05
198	0.000100994	6.81367e-05	8.45654e-05
199	9.94925e-05	6.74411e-05	8.34668e-05
200	9.70221e-05	6.61194e-05	8.15708e-05
201	9.30986e-05	6.36499e-05	7.83743e-05
202	0.000109132	7.65538e-05	9.28428e-05
203	0.000111651	7.82929e-05	9.49717e-05
204	0.000111118	7.8432e-05	9.47749e-05
205	0.000111215	7.86755e-05	9.4945e-05
206	0.000110633	7.85016e-05	9.45674e-05
207	9.82331e-05	7.2067e-05	8.51501e-05
208	0.000120757	9.20663e-05	0.000106412
209	0.000122113	9.45706e-05	0.000108342
210	0.000122404	9.52314e-05	0.000108818
211	0.00012284	9.64488e-05	0.000109644
212	0.000125649	0.000100275	0.000112962
213	9.67799e-05	7.48147e-05	8.57973e-05
214	0.000151564	0.00011224	0.000131902
215	0.000152968	0.000113457	0.000133213
216	0.000153695	0.000114187	0.000133941
217	0.000154422	0.000114709	0.000134565
218	0.000148706	0.00010984	0.000129273
219	0.000144782	0.000107579	0.000126181
220	0.000163189	0.000128969	0.000146079
221	0.000163431	0.000129943	0.000146687
222	0.000164109	0.000130848	0.000147478
223	0.000164061	0.000131126	0.000147593
224	0.000158926	0.000129248	0.000144087
225	0.000159023	0.000129456	0.00014424
226	0.000158878	0.000129282	0.00014408
227	0.000159217	0.000129526	0.000144371
228	0.000155875	0.000124761	0.000140318
229	0.000157037	0.000125769	0.000141403
230	0.000156456	0.000125456	0.000140956
231	0.000159605	0.000129317	0.000144461
232	0.000157473	0.000127856	0.000142665
233	0.000157376	0.000125943	0.00014166
234	0.000167355	0.000134187	0.000150771
235	0.0001675	0.000134256	0.000150878
236	0.000151758	0.000120761	0.000136259
237	0.000159169	0.000126778	0.000142973
238	0.000141682	0.000118396	0.000130039
239	0.000169922	0.000143856	0.000156889
240	0.0001706	0.000144273	0.000157437
241	0.000170794	0.000144447	0.00015762
242	0.000170794	0.000144447	0.00015762
243	0.000167306	0.000142743	0.000155025
244	0.000162801	0.000139369	0.000151085
245	0.000161009	0.000138604	0.000149807
246	0.000161494	0.000138917	0.000150205
247	0.000161445	0.000138917	0.000150181
248	0.00016038	0.000138326	0.000149353
249	0.000159653	0.000137769	0.000148711
250	0.00015728	0.000135508	0.000146394
251	0.000157134	0.000135195	0.000146165
252	0.000152	0.000130848	0.000141424
253	0.00014425	0.000124969	0.00013461
254	0.000143814	0.000124517	0.000134165
255	0.000139454	0.000120031	0.000129742
256	0.000139309	0.000119961	0.000129635
257	0.00013742	0.0001177	0.00012756
258	9.44065e-05	7.15105e-05	8.29585e-05
259	9.25658e-05	6.89367e-05	8.07512e-05
260	6.89763e-05	4.70244e-05	5.80004e-05
261	6.8831e-05	4.90765e-05	5.89538e-05
262	2.80943e-05	1.98602e-05	2.39772e-05
263	3.87507e-05	2.75816e-05	3.31662e-05
264	3.55538e-05	2.46948e-05	3.01243e-05
265	3.72491e-05	2.55991e-05	3.14241e-05
266	3.72007e-05	2.56687e-05	3.14347e-05
267	2.54302e-05	1.91993e-05	2.23147e-05
268	3.8896e-05	2.47643e-05	3.18302e-05
269	3.92835e-05	2.50426e-05	3.21631e-05
270	3.84601e-05	2.42774e-05	3.13687e-05
271	3.86539e-05	2.44513e-05	3.15526e-05
272	3.86539e-05	2.44513e-05	3.15526e-05
273	3.8557e-05	2.44165e-05	3.14868e-05
274	3.69101e-05	2.2747e-05	2.98285e-05
275	3.83632e-05	2.35122e-05	3.09377e-05
276	3.85085e-05	2.36166e-05	3.10625e-05
277	3.84601e-05	2.35818e-05	3.10209e-05
278	3.84601e-05	2.35818e-05	3.10209e-05
279	3.85085e-05	2.36166e-05	3.10625e-05
280	3.85085e-05	2.35818e-05	3.10452e-05
281	3.85085e-05	2.32687e-05	3.08886e-05
282	3.8557e-05	2.32687e-05	3.09129e-05
283	3.79757e-05	2.26427e-05	3.03092e-05
284	3.69585e-05	2.22253e-05	2.95919e-05
285	3.7346e-05	2.24688e-05	2.99074e-05
286	3.7346e-05	2.2434e-05	2.989e-05
287	3.59897e-05	2.15297e-05	2.87597e-05
288	3.41975e-05	2.02775e-05	2.72375e-05
289	3.49241e-05	2.09384e-05	2.79312e-05
290	3.44397e-05	2.06601e-05	2.75499e-05
291	3.17756e-05	1.93037e-05	2.55396e-05
292	3.90414e-05	3.02946e-05	3.4668e-05
293	3.9332e-05	3.05381e-05	3.4935e-05
294	3.96226e-05	3.06424e-05	3.51325e-05
295	3.05162e-05	2.68164e-05	2.86663e-05
296	4.48055e-05	4.14246e-05	4.31151e-05
297	4.48055e-05	4.14594e-05	4.31325e-05
298	4.60649e-05	4.26768e-05	4.43708e-05
299	4.54837e-05	4.27115e-05	4.40976e-05
300	4.43211e-05	4.29898e-05	4.36555e-05
301	6.39387e-05	7.11975e-05	6.75681e-05
302	7.06232e-05	8.09363e-05	7.57797e-05
303	7.21732e-05	8.35101e-05	7.78417e-05
304	7.28514e-05	8.44144e-05	7.86329e-05
305	7.34811e-05	8.49013e-05	7.91912e-05
306	7.16404e-05	8.42057e-05	7.79231e-05
307	7.35295e-05	8.88664e-05	8.1198e-05
308	7.55155e-05	9.23098e-05	8.39126e-05
309	7.61452e-05	9.38749e-05	8.50101e-05
310	8.52032e-05	0.000104518	9.48606e-05
311	8.55422e-05	0.000105179	9.53606e-05
312	8.57844e-05	0.000105179	9.54817e-05
313	8.4961e-05	0.000104831	9.4896e-05
314	9.11126e-05	0.000109457	0.000100285
315	9.11611e-05	0.000109527	0.000100344
316	9.10642e-05	0.000109527	0.000100295
317	9.26142e-05	0.000110813	0.000101714
318	9.22752e-05	0.000110396	0.000101336
319	9.25658e-05	0.000110431	0.000101498
320	9.30502e-05	0.0001105	0.000101775
321	9.30502e-05	0.0001105	0.000101775
322	9.28564e-05	0.000110361	0.000101609
323	8.09406e-05	9.78748e-05	8.94077e-05
324	8.39922e-05	9.98573e-05	9.19248e-05
325	8.40891e-05	9.98573e-05	9.19732e-05
326	8.34109e-05	9.93008e-05	9.13559e-05
327	8.33625e-05	9.90574e-05	9.12099e-05
328	8.34594e-05	9.90574e-05	9.12584e-05
329	8.24422e-05	9.71096e-05	8.97759e-05
330	8.26359e-05	9.71444e-05	8.98902e-05
331	7.80343e-05	9.25185e-05	8.52764e-05
332	7.80827e-05	9.25533e-05	8.5318e-05
333	7.13013e-05	8.03798e-05	7.58406e-05
334	7.13498e-05	8.04841e-05	7.59169e-05
335	7.13982e-05	8.04493e-05	7.59238e-05
336	7.12529e-05	8.03102e-05	7.57816e-05
337	6.38418e-05	7.48495e-05	6.93457e-05
338	6.36965e-05	7.48495e-05	6.9273e-05
339	6.36965e-05	7.48843e-05	6.92904e-05
340	6.31637e-05	7.47452e-05	6.89544e-05
341	6.02574e-05	7.14757e-05	6.58666e-05
342	6.04027e-05	7.1267e-05	6.58349e-05
343	5.64307e-05	6.56325e-05	6.10316e-05
344	5.61401e-05	6.5389e-05	6.07646e-05
345	5.61886e-05	6.53542e-05	6.07714e-05
346	5.29432e-05	6.14239e-05	5.71835e-05
347	5.29432e-05	6.12848e-05	5.7114e-05
348	5.25557e-05	6.05892e-05	5.65724e-05
349	4.58227e-05	4.79287e-05	4.68757e-05
350	4.57259e-05	4.79287e-05	4.68273e-05
351	4.2093e-05	4.42419e-05	4.31674e-05
352	3.76851e-05	3.97899e-05	3.87375e-05
353	3.77335e-05	3.98942e-05	3.88139e-05
354	3.71523e-05	3.95812e-05	3.83667e-05
355	8.33141e-06	6.60846e-06	7.46993e-06
356	1.18674e-05	9.73879e-06	1.08031e-05
357	1.17221e-05	9.80835e-06	1.07652e-05
358	9.49393e-06	8.17362e-06	8.83378e-06
359	3.06131e-05	2.88338e-05	2.97234e-05
360	3.13397e-05	2.9425e-05	3.03823e-05
361	3.16303e-05	2.9599e-05	3.06146e-05
362	3.15818e-05	2.9425e-05	3.05034e-05
363	3.50694e-05	3.23119e-05	3.36907e-05
364	3.536e-05	3.2451e-05	3.39055e-05
365	3.55538e-05	3.25554e-05	3.40546e-05
366	3.56507e-05	3.25902e-05	3.41204e-05
367	3.54085e-05	3.25902e-05	3.39993e-05
368	3.54085e-05	3.26249e-05	3.40167e-05
369	3.54569e-05	3.26597e-05	3.40583e-05
370	3.56022e-05	3.26945e-05	3.41484e-05
371	3.59413e-05	3.28336e-05	3.43875e-05
372	3.58929e-05	3.27641e-05	3.43285e-05
373	3.41006e-05	3.17206e-05	3.29106e-05
374	4.96009e-05	4.54245e-05	4.75127e-05
375	5.00853e-05	4.58419e-05	4.79636e-05
376	5.16353e-05	4.79635e-05	4.97994e-05
377	5.05697e-05	4.74418e-05	4.90058e-05
378	0.000106419	0.000108309	0.000107364
379	0.000113685	0.000116518	0.000115101
380	0.000116155	0.000119335	0.000117745
381	0.000116494	0.000119022	0.000117758
382	0.00013214	0.000144969	0.000138554
383	0.000134901	0.000152551	0.000143726
384	0.000135579	0.000154777	0.000145178
385	0.000136354	0.000156308	0.000146331
386	0.00013679	0.000156829	0.00014681
387	0.000136887	0.00015676	0.000146823
388	0.000136935	0.000156342	0.000146639
389	0.000137032	0.000156099	0.000146566
390	0.000137807	0.00015676	0.000147283
391	0.000137323	0.000156412	0.000146867
392	0.00013587	0.000154534	0.000145202
393	0.000136984	0.00015756	0.000147272
394	0.000146672	0.000170464	0.000158568
395	0.000153211	0.000179507	0.000166359
396	0.000155342	0.00018215	0.000168746
397	0.000137759	0.00016222	0.00014999
398	0.000143523	0.000165142	0.000154332
399	0.000143668	0.000165142	0.000154405
400	0.00014362	0.000165003	0.000154311
401	0.000143281	0.000164829	0.000154055
402	0.000139939	0.000160064	0.000150001
403	0.000127345	0.000146638	0.000136991
404	0.000127732	0.000146638	0.000137185
405	0.000127732	0.000146569	0.00013715
406	0.000127635	0.000146499	0.000137067
407	0.00012686	0.000145525	0.000136193
408	0.000126763	0.000145351	0.000136057
409	0.000126521	0.000144934	0.000135728
410	0.000126473	0.000144725	0.000135599
411	0.000123421	0.000140204	0.000131812
412	0.000123373	0.000140169	0.000131771
413	0.000121968	0.000137456	0.000129712
414	0.000121241	0.000136134	0.000128688
415	0.000117705	0.000130569	0.000124137
416	0.000115526	0.000126222	0.000120874
417	1.68566e-05	1.01909e-05	1.35238e-05
418	1.71472e-05	1.03301e-05	1.37386e-05
419	1.68081e-05	1.00866e-05	1.34474e-05
420	1.09471e-05	5.91283e-06	8.42996e-06
421	1.11408e-05	6.12152e-06	8.63118e-06
422	8.62204e-06	4.97374e-06	6.79789e-06
423	1.07049e-05	6.08674e-06	8.39581e-06
424	1.06564e-05	6.05196e-06	8.3542e-06
425	9.97831e-06	5.35633e-06	7.66732e-06
426	8.86423e-06	4.76505e-06	6.81464e-06
427	6.73294e-06	3.47814e-06	5.10554e-06
428	1.17221e-05	5.80849e-06	8.76529e-06
429	1.19643e-05	5.80849e-06	8.88639e-06
430	1.37081e-05	6.46934e-06	1.00887e-05
431	1.36112e-05	6.46934e-06	1.00403e-05
432	1.20127e-05	5.77371e-06	8.89322e-06
433	1.69534e-05	9.11272e-06	1.30331e-05
434	1.67597e-05	9.07794e-06	1.29188e-05
435	2.88209e-05	1.67298e-05	2.27753e-05
436	2.93052e-05	1.69038e-05	2.31045e-05
437	5.98214e-05	4.20855e-05	5.09535e-05
438	6.39871e-05	4.47984e-05	5.43928e-05
439	6.46168e-05	4.57723e-05	5.51946e-05
440	0.000113491	8.10754e-05	9.72833e-05
441	0.000117124	8.35101e-05	0.000100317
442	0.000130784	9.49879e-05	0.000112886
443	0.000131752	9.60314e-05	0.000113892
444	0.000131849	9.62749e-05	0.000114062
445	0.000131946	9.65531e-05	0.00011425
446	0.000149772	0.000112448	0.00013111
447	0.000150256	0.000112761	0.000131509
448	0.000150304	0.000112726	0.000131515
449	0.000149287	0.000112657	0.000130972
450	0.000182758	0.000144691	0.000163724
451	0.000183388	0.00014556	0.000164474
452	0.000183872	0.000146638	0.000165255
453	0.000184018	0.000147438	0.000165728
454	0.000184453	0.000148099	0.000166276
455	0.000184405	0.00014803	0.000166217
456	0.000178205	0.000141317	0.000159761
457	0.000157764	0.00012643	0.000142097
458	0.000180821	0.000152934	0.000166877
459	0.000180917	0.000153142	0.00016703
460	0.000180869	0.000153108	0.000166988
461	0.000180094	0.000152203	0.000166149
462	0.000152387	0.0001289	0.000140644
463	0.000158103	0.000141699	0.000149901
464	0.000158248	0.000142221	0.000150235
465	0.000156601	0.000140865	0.000148733
466	0.000150111	0.000134152	0.000142131
467	0.000144298	0.000129526	0.000136912
468	0.000144637	0.000131161	0.000137899
469	0.000105935	0.000102988	0.000104461
470	0.000114121	0.000109979	0.00011205
471	0.000114266	0.000110153	0.000112209
472	0.000109761	0.000106083	0.000107922
473	7.18342e-05	7.83972e-05	7.51157e-05
474	8.8061e-05	9.97182e-05	9.38896e-05
475	8.86907e-05	0.00010024	9.44653e-05
476	8.61719e-05	9.82922e-05	9.22321e-05
477	8.46219e-05	9.72835e-05	9.09527e-05
478	8.46703e-05	9.7527e-05	9.10987e-05
479	8.44281e-05	9.6727e-05	9.05776e-05
480	8.46219e-05	9.66922e-05	9.06571e-05
481	8.44281e-05	9.66227e-05	9.05254e-05
482	8.01656e-05	9.34576e-05	8.68116e-05
483	7.80827e-05	9.27619e-05	8.54223e-05
484	7.62905e-05	9.07098e-05	8.35002e-05
485	7.30451e-05	8.41014e-05	7.85732e-05
486	6.92669e-05	7.38757e-05	7.15713e-05
487	5.20713e-05	4.88331e-05	5.04522e-05
488	6.53919e-05	5.72849e-05	6.13384e-05
489	6.4859e-05	5.67632e-05	6.08111e-05
490	6.6845e-05	5.76327e-05	6.22389e-05
491	6.62637e-05	5.73197e-05	6.17917e-05
492	6.57794e-05	5.69719e-05	6.13756e-05
493	3.80726e-05	2.66425e-05	3.23576e-05
494	4.20445e-05	2.75121e-05	3.47783e-05
495	4.16086e-05	2.70947e-05	3.43516e-05
496	3.93804e-05	2.59121e-05	3.26463e-05
497	6.14199e-05	3.79465e-05	4.96832e-05
498	6.19043e-05	3.83639e-05	5.01341e-05
499	6.26793e-05	3.89899e-05	5.08346e-05
500	6.27277e-05	3.89899e-05	5.08588e-05
501	6.27277e-05	3.90247e-05	5.08762e-05
502	6.27277e-05	3.90247e-05	5.08762e-05
503	6.24855e-05	3.87117e-05	5.05986e-05
504	6.22918e-05	3.80856e-05	5.01887e-05
505	6.22434e-05	3.79465e-05	5.00949e-05
506	5.43479e-05	3.2138e-05	4.32429e-05
507	5.66245e-05	3.32858e-05	4.49551e-05
508	5.65761e-05	3.32162e-05	4.48961e-05
509	5.64792e-05	3.29727e-05	4.4726e-05
510	4.31586e-05	2.22253e-05	3.2692e-05
511	4.70821e-05	2.44165e-05	3.57493e-05
512	4.73243e-05	2.45209e-05	3.59226e-05
513	4.75181e-05	2.47991e-05	3.61586e-05
514	4.26742e-05	2.28514e-05	3.27628e-05
515	5.02791e-05	2.71295e-05	3.87043e-05
516	4.96009e-05	2.63643e-05	3.79826e-05
517	4.90681e-05	2.63295e-05	3.76988e-05
518	4.91165e-05	2.69208e-05	3.80187e-05
519	4.91165e-05	2.69904e-05	3.80534e-05
520	4.89712e-05	2.69208e-05	3.7946e-05
521	4.88744e-05	2.68512e-05	3.78628e-05
522	4.0882e-05	2.2747e-05	3.18145e-05
523	4.20445e-05	2.41731e-05	3.31088e-05
524	4.2093e-05	2.42078e-05	3.31504e-05
525	4.04945e-05	2.3547e-05	3.20208e-05
526	3.01771e-05	1.66603e-05	2.34187e-05
527	3.09521e-05	1.72168e-05	2.40845e-05
528	2.30567e-05	1.37734e-05	1.84151e-05
529	2.91599e-05	1.77385e-05	2.34492e-05
530	2.94021e-05	1.7982e-05	2.3692e-05
531	2.82396e-05	1.72168e-05	2.27282e-05
532	2.71739e-05	1.73559e-05	2.22649e-05
533	3.25506e-05	1.96167e-05	2.60837e-05
534	3.25022e-05	1.90602e-05	2.57812e-05
535	3.21631e-05	1.8608e-05	2.53856e-05
536	3.20662e-05	1.91645e-05	2.56154e-05
537	3.43428e-05	1.99297e-05	2.71363e-05
538	3.46335e-05	2.04862e-05	2.75598e-05
539	3.41975e-05	1.9408e-05	2.68028e-05
540	3.26475e-05	1.83298e-05	2.54886e-05
541	4.9165e-05	2.91468e-05	3.91559e-05
542	4.94072e-05	2.91816e-05	3.92944e-05
543	4.94556e-05	2.94946e-05	3.94751e-05
544	4.84868e-05	2.86599e-05	3.85734e-05
545	7.32389e-05	5.74241e-05	6.53315e-05
546	7.40139e-05	5.86414e-05	6.63276e-05
547	7.40139e-05	5.86762e-05	6.6345e-05
548	7.40139e-05	5.8711e-05	6.63624e-05
549	7.33842e-05	5.81197e-05	6.57519e-05
550	7.1931e-05	5.67284e-05	6.43297e-05
551	7.37717e-05	5.88153e-05	6.62935e-05
552	7.37717e-05	5.88501e-05	6.63109e-05
553	7.33842e-05	5.84327e-05	6.59085e-05
554	7.34326e-05	5.84327e-05	6.59327e-05
555	7.33358e-05	5.83632e-05	6.58495e-05
556	7.31904e-05	5.83284e-05	6.57594e-05
557	7.29967e-05	5.83284e-05	6.56625e-05
558	7.04779e-05	5.58937e-05	6.31858e-05
559	6.8831e-05	5.48155e-05	6.18232e-05
560	5.67698e-05	4.7094e-05	5.19319e-05
561	5.68183e-05	4.72331e-05	5.20257e-05
562	5.68183e-05	4.71636e-05	5.19909e-05
563	5.66729e-05	4.71288e-05	5.19009e-05
564	5.18775e-05	4.17377e-05	4.68076e-05
565	2.92084e-05	2.1321e-05	2.52647e-05
566	2.92084e-05	2.1321e-05	2.52647e-05
567	2.65927e-05	1.77385e-05	2.21656e-05
568	1.0608e-05	5.70415e-06	8.15608e-06
569	1.08018e-05	5.4259e-06	8.11383e-06
570	5.66729e-06	2.53904e-06	4.10317e-06
571	6.00636e-06	2.81729e-06	4.41183e-06
572	4.89228e-06	2.6086e-06	3.75044e-06
573	6.44231e-06	4.17377e-06	5.30804e-06
574	6.39387e-06	4.20855e-06	5.30121e-06
575	5.23135e-06	3.9303e-06	4.58082e-06
576	6.78138e-06	4.90417e-06	5.84278e-06
577	6.44231e-06	4.6607e-06	5.55151e-06
578	1.16252e-05	7.96494e-06	9.79508e-06
579	1.2158e-05	8.52144e-06	1.03397e-05
580	1.22549e-05	8.73013e-06	1.04925e-05
581	3.15818e-05	2.55991e-05	2.85905e-05
582	3.17272e-05	2.5773e-05	2.87501e-05
583	3.13397e-05	2.56687e-05	2.85042e-05
584	3.93804e-05	3.71813e-05	3.82809e-05
585	3.95257e-05	3.73552e-05	3.84405e-05
586	3.95742e-05	3.739e-05	3.84821e-05
587	3.99617e-05	3.819e-05	3.90758e-05
588	3.99617e-05	3.85725e-05	3.92671e-05
589	4.02039e-05	3.85378e-05	3.93708e-05
590	4.0882e-05	3.86421e-05	3.97621e-05
591	4.06398e-05	3.87117e-05	3.96758e-05
592	6.78138e-05	6.06935e-05	6.42536e-05
593	7.00419e-05	6.2676e-05	6.6359e-05
594	7.49342e-05	6.7302e-05	7.11181e-05
595	8.54454e-05	7.99624e-05	8.27039e-05
596	8.68016e-05	8.09015e-05	8.38516e-05
597	9.36314e-05	8.94925e-05	9.1562e-05
598	9.26142e-05	8.85882e-05	9.06012e-05
599	9.36314e-05	8.97012e-05	9.16663e-05
600	8.30719e-05	8.29536e-05	8.30127e-05
601	8.69469e-05	8.52144e-05	8.60807e-05
602	8.67048e-05	8.4484e-05	8.55944e-05
603	8.36047e-05	8.19797e-05	8.27922e-05
604	0.00010763	9.99617e-05	0.000103796
605	0.000108066	0.000100309	0.000104188
606	0.000108163	9.99269e-05	0.000104045
607	0.000108163	9.98573e-05	0.00010401
608	0.00010855	9.9753e-05	0.000104152
609	0.000108744	9.94747e-05	0.000104109
610	0.000103368	9.27967e-05	9.80821e-05
611	0.000121629	0.000105318	0.000113473
612	0.000122355	0.000105318	0.000113837
613	0.000123082	0.000106083	0.000114583
614	0.000122937	0.000105283	0.00011411
615	0.000123954	0.000106848	0.000115401
616	0.000101285	8.38231e-05	9.25539e-05
617	0.000134223	0.000102744	0.000118484
618	0.00013587	0.000104205	0.000120037
619	0.000134901	0.000103231	0.000119066
620	0.00013524	0.000103231	0.000119236
621	0.000134271	0.000102466	0.000118369
622	0.000134223	0.000102083	0.000118153
623	9.65862e-05	7.50234e-05	8.58048e-05
624	0.000102689	8.0032e-05	9.13607e-05
625	0.000101188	7.9545e-05	9.03664e-05
626	9.61018e-05	7.67277e-05	8.64148e-05
627	0.000126909	0.000103718	0.000115313
628	0.000127296	0.000104135	0.000115716
629	0.000127732	0.000104205	0.000115969
630	0.00012812	0.00010424	0.00011618
631	0.000127345	0.000102953	0.000115149
632	0.000127345	0.000102953	0.000115149
633	0.000127199	0.000102501	0.00011485
634	0.000119401	9.60662e-05	0.000107733
635	0.00012003	9.58575e-05	0.000107944
636	0.000117608	9.18228e-05	0.000104716
637	9.80878e-05	6.88671e-05	8.34775e-05
638	0.000123179	8.88316e-05	0.000106005
639	0.000124729	8.99099e-05	0.000107319
640	0.000129815	9.42923e-05	0.000112054
641	0.000121484	8.68143e-05	0.000104149
642	0.000128798	9.34576e-05	0.000111128
643	0.000130881	9.52662e-05	0.000113073
644	0.000130977	9.50923e-05	0.000113035
645	0.000130881	9.48488e-05	0.000112865
646	0.000110101	7.78755e-05	9.3988e-05
647	0.000115477	8.09363e-05	9.82067e-05
648	0.000115526	8.09711e-05	9.82483e-05
649	0.000115865	8.10406e-05	9.84526e-05
650	0.000115962	8.09711e-05	9.84663e-05
651	0.000115913	8.08667e-05	9.83899e-05
652	0.000115041	7.9232e-05	9.71366e-05
653	0.000115041	7.9232e-05	9.71366e-05
654	0.000114218	7.81885e-05	9.62032e-05
655	0.000114121	7.81538e-05	9.61373e-05
656	0.000113588	7.7632e-05	9.56101e-05
657	7.84218e-05	4.84852e-05	6.34535e-05
658	8.0214e-05	4.88678e-05	6.45409e-05
659	7.97296e-05	4.86244e-05	6.4177e-05
660	7.85671e-05	4.7894e-05	6.32305e-05
661	7.61936e-05	4.62592e-05	6.12264e-05
662	2.40739e-05	1.16518e-05	1.78628e-05
663	3.71523e-05	1.86776e-05	2.79149e-05
664	4.10273e-05	2.09732e-05	3.10003e-05
665	4.29164e-05	2.20514e-05	3.24839e-05
666	4.34008e-05	2.22601e-05	3.28304e-05
667	4.3643e-05	2.22601e-05	3.29515e-05
668	3.99132e-05	2.07645e-05	3.03389e-05
669	4.49508e-05	2.26775e-05	3.38142e-05
670	4.53384e-05	2.2747e-05	3.40427e-05
671	4.52899e-05	2.27122e-05	3.40011e-05
672	4.55805e-05	2.2747e-05	3.41638e-05
673	4.5629e-05	2.27122e-05	3.41706e-05
674	4.5629e-05	2.27122e-05	3.41706e-05
675	4.50477e-05	2.23992e-05	3.37235e-05
676	4.48055e-05	2.23296e-05	3.35676e-05
677	4.47087e-05	2.23296e-05	3.35191e-05
678	4.42727e-05	2.22601e-05	3.32664e-05
679	3.72007e-05	1.87472e-05	2.79739e-05
680	3.72007e-05	1.87819e-05	2.79913e-05
681	3.50694e-05	1.73907e-05	2.623e-05
682	3.5796e-05	1.75298e-05	2.66629e-05
683	3.55054e-05	1.73211e-05	2.64132e-05
684	2.73677e-05	1.18257e-05	1.95967e-05
685	2.97896e-05	1.28343e-05	2.1312e-05
686	2.99349e-05	1.27995e-05	2.13672e-05
687	2.97412e-05	1.25213e-05	2.11312e-05
688	2.25723e-05	7.82581e-06	1.51991e-05
689	2.43161e-05	8.55622e-06	1.64362e-05
690	2.43161e-05	8.52144e-06	1.64188e-05
691	2.16035e-05	7.30409e-06	1.44538e-05
692	2.3202e-05	8.17362e-06	1.56878e-05
693	2.32504e-05	8.17362e-06	1.5712e-05
694	2.29598e-05	7.89537e-06	1.54276e-05
695	2.23301e-05	7.72147e-06	1.50258e-05
696	2.2427e-05	7.75625e-06	1.50916e-05
697	2.22332e-05	7.68668e-06	1.496e-05
698	1.5694e-05	5.4259e-06	1.056e-05
699	1.72441e-05	5.84327e-06	1.15437e-05
700	1.63722e-05	5.4259e-06	1.0899e-05
701	2.23301e-05	8.20841e-06	1.52693e-05
702	2.23301e-05	8.24319e-06	1.52866e-05
703	2.25239e-05	8.34753e-06	1.54357e-05
704	2.26207e-05	8.31275e-06	1.54667e-05
705	2.25723e-05	8.27797e-06	1.54251e-05
706	2.24754e-05	8.24319e-06	1.53593e-05
707	1.75347e-05	6.67802e-06	1.21064e-05
708	2.72708e-05	1.05388e-05	1.89048e-05
709	2.73193e-05	1.07474e-05	1.90334e-05
710	2.57208e-05	1.02257e-05	1.79733e-05
711	3.85085e-05	1.71472e-05	2.78279e-05
712	3.87992e-05	1.7182e-05	2.79906e-05
713	3.88476e-05	1.71124e-05	2.798e-05
714	3.8557e-05	1.67994e-05	2.76782e-05
715	4.12211e-05	1.84689e-05	2.9845e-05
716	4.12695e-05	1.84689e-05	2.98692e-05
717	4.06883e-05	1.82254e-05	2.94569e-05
718	4.06398e-05	1.85037e-05	2.95718e-05
719	3.89445e-05	1.81211e-05	2.85328e-05
720	5.08603e-05	2.59469e-05	3.84036e-05
721	5.10056e-05	2.6086e-05	3.85458e-05
722	5.16353e-05	2.63295e-05	3.89824e-05
723	5.15869e-05	2.63295e-05	3.89582e-05
724	5.01822e-05	2.57382e-05	3.79602e-05
725	5.00853e-05	2.56687e-05	3.7877e-05
726	4.7954e-05	2.49035e-05	3.64287e-05
727	4.7954e-05	2.48687e-05	3.64114e-05
728	4.64524e-05	2.41035e-05	3.5278e-05
729	4.36914e-05	2.31296e-05	3.34105e-05
730	3.26475e-05	1.86428e-05	2.56452e-05
731	3.26475e-05	1.8608e-05	2.56278e-05
732	2.88693e-05	1.58951e-05	2.23822e-05
733	2.89177e-05	1.59299e-05	2.24238e-05
734	2.64474e-05	1.50603e-05	2.07539e-05
735	2.65442e-05	1.51299e-05	2.08371e-05
736	2.65442e-05	1.51995e-05	2.08719e-05
737	2.59145e-05	1.49212e-05	2.04179e-05
738	2.59145e-05	1.49212e-05	2.04179e-05
739	2.57208e-05	1.48169e-05	2.02688e-05
740	2.52364e-05	1.43299e-05	1.97832e-05
741	2.37833e-05	1.39473e-05	1.88653e-05
742	2.31536e-05	1.35647e-05	1.83591e-05
743	2.22332e-05	1.2417e-05	1.73251e-05
744	2.19426e-05	1.22778e-05	1.71102e-05
745	2.18457e-05	1.21735e-05	1.70096e-05
746	1.62269e-05	8.38231e-06	1.23046e-05
747	5.66729e-06	4.55636e-06	5.11183e-06
748	6.49075e-06	5.0433e-06	5.76702e-06
749	6.39387e-06	4.93896e-06	5.66641e-06
750	6.73294e-06	5.11286e-06	5.9229e-06
751	6.6845e-06	5.0433e-06	5.8639e-06
752	6.73294e-06	5.11286e-06	5.9229e-06
753	6.73294e-06	5.11286e-06	5.9229e-06
754	6.73294e-06	5.0433e-06	5.88812e-06
755	5.37666e-06	3.47814e-06	4.4274e-06
756	5.37666e-06	3.47814e-06	4.4274e-06
757	4.94072e-06	3.16511e-06	4.05291e-06
758	4.94072e-06	3.13032e-06	4.03552e-06
759	3.43913e-06	1.91298e-06	2.67605e-06
760	3.43913e-06	1.91298e-06	2.67605e-06
761	3.43913e-06	1.84341e-06	2.64127e-06
762	3.43913e-06	1.80863e-06	2.62388e-06
763	2.85787e-06	1.70429e-06	2.28108e-06
764	2.9063e-06	1.70429e-06	2.3053e-06
765	2.56724e-06	1.56516e-06	2.0662e-06
766	2.66411e-06	1.56516e-06	2.11464e-06
767	2.56724e-06	1.39126e-06	1.97925e-06
768	2.80943e-06	1.53038e-06	2.1699e-06
769	2.85787e-06	1.53038e-06	2.19412e-06
770	2.76099e-06	1.4956e-06	2.12829e-06
771	2.80943e-06	1.53038e-06	2.1699e-06
772	2.71255e-06	1.42604e-06	2.06929e-06
773	2.5188e-06	1.32169e-06	1.92024e-06
774	2.56724e-06	1.32169e-06	1.94446e-06
775	3.29381e-06	1.59994e-06	2.44688e-06
776	3.43913e-06	1.63472e-06	2.53693e-06
777	3.7782e-06	1.98254e-06	2.88037e-06
778	3.7782e-06	1.98254e-06	2.88037e-06
779	3.7782e-06	2.01732e-06	2.89776e-06
780	3.536e-06	1.98254e-06	2.75927e-06
781	4.98916e-06	2.95642e-06	3.97279e-06
782	5.03759e-06	2.9912e-06	4.0144e-06
783	5.86105e-06	4.03464e-06	4.94784e-06
784	5.90949e-06	4.03464e-06	4.97206e-06
785	6.00636e-06	4.06942e-06	5.03789e-06
786	6.00636e-06	4.06942e-06	5.03789e-06
787	6.00636e-06	4.06942e-06	5.03789e-06
788	6.00636e-06	4.1042e-06	5.05528e-06
789	6.44231e-06	5.00852e-06	5.72541e-06
790	6.29699e-06	4.93896e-06	5.61797e-06
791	6.53919e-06	5.21721e-06	5.8782e-06
792	6.00636e-06	4.52158e-06	5.26397e-06
793	1.04627e-05	6.57368e-06	8.51819e-06
794	1.0608e-05	6.71281e-06	8.66041e-06
795	1.08986e-05	6.92149e-06	8.91007e-06
796	1.07049e-05	7.02584e-06	8.86536e-06
797	1.2594e-05	8.52144e-06	1.05577e-05
798	1.23518e-05	8.66056e-06	1.05062e-05
799	2.27176e-05	1.59647e-05	1.93411e-05
800	2.30082e-05	1.66951e-05	1.98517e-05
801	7.04294e-05	7.31452e-05	7.17873e-05
802	7.91968e-05	9.04316e-05	8.48142e-05
803	8.09406e-05	9.36663e-05	8.73034e-05
804	8.65594e-05	0.00010104	9.37997e-05
805	8.68016e-05	0.000101666	9.42338e-05
806	8.70438e-05	0.00010184	9.44418e-05
807	8.8061e-05	0.000102292	9.51765e-05
808	8.99986e-05	0.000103196	9.65975e-05
809	9.01923e-05	0.000103475	9.68335e-05
810	9.14517e-05	0.000104796	9.8124e-05
811	9.15002e-05	0.000104831	9.81656e-05
812	9.15486e-05	0.000104831	9.81898e-05
813	9.19361e-05	0.000104935	9.84358e-05
814	0.000102786	0.000113179	0.000107982
815	0.000103755	0.000113735	0.000108745
816	0.000104433	0.000114187	0.00010931
817	0.000104579	0.000114222	0.0001094
818	0.000105208	0.000115509	0.000110359
819	0.000105208	0.000115579	0.000110393
820	0.000105354	0.000115613	0.000110483
821	0.000105402	0.000115648	0.000110525
822	9.72159e-05	0.000100379	9.87975e-05
823	9.15002e-05	9.35967e-05	9.25484e-05
824	5.67214e-05	6.05196e-05	5.86205e-05
825	6.55856e-05	6.75802e-05	6.65829e-05
826	6.56825e-05	6.71281e-05	6.64053e-05
827	6.58762e-05	6.71628e-05	6.65195e-05
828	6.58278e-05	6.68498e-05	6.63388e-05
829	5.98699e-05	5.73893e-05	5.86296e-05
830	5.13447e-05	4.41028e-05	4.77238e-05
831	5.24588e-05	4.54593e-05	4.8959e-05
832	5.24588e-05	4.52158e-05	4.88373e-05
833	4.61134e-05	3.89551e-05	4.25343e-05
834	3.10006e-05	2.85207e-05	2.97607e-05
835	3.4246e-05	3.04337e-05	3.23398e-05
836	3.43428e-05	3.05381e-05	3.24404e-05
837	3.44397e-05	3.03294e-05	3.23845e-05
838	3.43428e-05	3.0225e-05	3.22839e-05
839	3.16303e-05	2.58078e-05	2.8719e-05
840	2.26207e-05	1.79472e-05	2.0284e-05
841	3.14365e-05	2.25036e-05	2.697e-05
842	3.26475e-05	2.33383e-05	2.79929e-05
843	3.30834e-05	2.36861e-05	2.83848e-05
844	3.31803e-05	2.33731e-05	2.82767e-05
845	2.78521e-05	1.72863e-05	2.25692e-05
846	3.44397e-05	2.13905e-05	2.79151e-05
847	3.2599e-05	2.02775e-05	2.64383e-05
848	4.55321e-05	2.87294e-05	3.71308e-05
849	4.7954e-05	3.00859e-05	3.902e-05
850	4.80509e-05	2.97381e-05	3.88945e-05
851	4.88259e-05	3.01902e-05	3.95081e-05
852	4.81478e-05	2.93207e-05	3.87342e-05
853	5.37666e-05	3.3251e-05	4.35088e-05
854	5.38151e-05	3.33553e-05	4.35852e-05
855	5.38635e-05	3.33553e-05	4.36094e-05
856	5.39119e-05	3.33901e-05	4.3651e-05
857	5.37182e-05	3.31467e-05	4.34324e-05
858	5.36698e-05	3.32162e-05	4.3443e-05
859	5.33307e-05	3.32162e-05	4.32735e-05
860	5.23135e-05	3.26597e-05	4.24866e-05
861	4.88259e-05	2.94946e-05	3.91603e-05
862	4.98431e-05	3.01207e-05	3.99819e-05
863	4.97947e-05	3.01207e-05	3.99577e-05
864	4.95041e-05	3.00859e-05	3.9795e-05
865	4.93587e-05	2.99815e-05	3.96701e-05
866	4.90197e-05	2.96337e-05	3.93267e-05
867	2.67864e-05	1.5756e-05	2.12712e-05
868	2.66896e-05	1.57907e-05	2.12402e-05
869	2.64474e-05	1.57212e-05	2.10843e-05
870	2.62536e-05	1.56516e-05	2.09526e-05
871	1.95207e-05	1.18952e-05	1.5708e-05
872	1.93754e-05	1.19648e-05	1.56701e-05
873	1.89394e-05	1.1617e-05	1.52782e-05
874	1.04627e-05	7.61712e-06	9.03991e-06
875	1.02205e-05	7.58234e-06	8.90142e-06
876	7.75015e-06	6.60846e-06	7.1793e-06
877	8.71891e-06	6.81715e-06	7.76803e-06
878	8.52516e-06	6.78237e-06	7.65376e-06
879	7.50795e-06	6.19109e-06	6.84952e-06
880	9.10642e-06	6.81715e-06	7.96179e-06
881	9.15486e-06	6.81715e-06	7.986e-06
882	9.15486e-06	6.81715e-06	7.986e-06
883	8.71891e-06	6.67802e-06	7.69847e-06
884	7.26576e-06	6.05196e-06	6.65886e-06
885	7.36264e-06	6.01718e-06	6.68991e-06
886	4.65009e-06	2.50426e-06	3.57717e-06
887	5.32822e-06	2.53904e-06	3.93363e-06
888	5.08603e-06	2.50426e-06	3.79515e-06
889	4.94072e-06	1.84341e-06	3.39207e-06
890	5.71573e-06	1.91298e-06	3.81435e-06
891	5.76417e-06	1.91298e-06	3.83857e-06
892	5.76417e-06	1.87819e-06	3.82118e-06
893	5.47354e-06	1.66951e-06	3.57152e-06
894	7.79858e-06	3.33901e-06	5.5688e-06
895	7.84702e-06	3.33901e-06	5.59302e-06
896	7.89546e-06	3.30423e-06	5.59985e-06
897	7.89546e-06	3.30423e-06	5.59985e-06
898	7.75015e-06	3.26945e-06	5.5098e-06
899	7.65327e-06	3.23467e-06	5.44397e-06
900	7.60483e-06	3.26945e-06	5.43714e-06
901	6.6845e-06	2.92164e-06	4.80307e-06
902	1.39018e-05	6.74759e-06	1.03247e-05
903	1.45315e-05	6.99106e-06	1.07613e-05
904	1.48706e-05	7.06062e-06	1.09656e-05
905	1.4919e-05	7.02584e-06	1.09724e-05
906	1.54519e-05	7.33887e-06	1.13954e-05
907	1.52097e-05	7.16496e-06	1.11873e-05
908	1.71472e-05	7.51278e-06	1.233e-05
909	1.71472e-05	7.51278e-06	1.233e-05
910	1.71956e-05	7.54756e-06	1.23716e-05
911	1.71956e-05	7.58234e-06	1.2389e-05
912	1.71956e-05	7.54756e-06	1.23716e-05
913	1.59362e-05	6.92149e-06	1.14289e-05
914	1.83582e-05	7.40843e-06	1.28833e-05
915	1.84066e-05	7.478e-06	1.29423e-05
916	1.8455e-05	7.44322e-06	1.29491e-05
917	1.8455e-05	7.44322e-06	1.29491e-05
918	1.8455e-05	7.40843e-06	1.29317e-05
919	1.62753e-05	6.39977e-06	1.13375e-05
920	1.71956e-05	6.60846e-06	1.1902e-05
921	1.71956e-05	6.60846e-06	1.1902e-05
922	1.48222e-05	4.69549e-06	9.75882e-06
923	1.53065e-05	4.97374e-06	1.01401e-05
924	1.52581e-05	4.86939e-06	1.00637e-05
925	1.16737e-05	3.26945e-06	7.47155e-06
926	1.22065e-05	3.58248e-06	7.89448e-06
927	1.2158e-05	3.58248e-06	7.87026e-06
928	8.08921e-06	2.85207e-06	5.47064e-06
929	1.01236e-05	5.80849e-06	7.96606e-06
930	1.01721e-05	5.84327e-06	8.00767e-06
931	1.01721e-05	5.84327e-06	8.00767e-06
932	1.01721e-05	5.87805e-06	8.02506e-06
933	1.01721e-05	5.87805e-06	8.02506e-06
934	9.49393e-06	5.63458e-06	7.56426e-06
935	9.2033e-06	5.49546e-06	7.34938e-06
936	8.81579e-06	5.39111e-06	7.10345e-06
937	7.3142e-06	4.79983e-06	6.05702e-06
938	6.0548e-06	4.55636e-06	5.30558e-06
939	9.49393e-06	9.94747e-06	9.7207e-06
940	9.49393e-06	9.98226e-06	9.73809e-06
941	9.49393e-06	1.00518e-05	9.77287e-06
942	9.49393e-06	1.0017e-05	9.75548e-06
943	9.10642e-06	9.84313e-06	9.47478e-06
944	1.19643e-05	1.49908e-05	1.34775e-05
945	1.20127e-05	1.50256e-05	1.35191e-05
946	1.19643e-05	1.50256e-05	1.34949e-05
947	1.20127e-05	1.53386e-05	1.36757e-05
948	1.19158e-05	1.53386e-05	1.36272e-05
949	9.63924e-06	1.38082e-05	1.17237e-05
950	1.00268e-05	1.48516e-05	1.24392e-05
951	1.00752e-05	1.4956e-05	1.25156e-05
952	9.34861e-06	1.43647e-05	1.18567e-05
953	9.54237e-06	1.49212e-05	1.22318e-05
954	9.54237e-06	1.49212e-05	1.22318e-05
955	9.63924e-06	1.4956e-05	1.22976e-05
956	9.5908e-06	1.47821e-05	1.21864e-05
957	9.73612e-06	1.52342e-05	1.24852e-05
958	9.39705e-06	1.44691e-05	1.19331e-05
959	9.54237e-06	1.4643e-05	1.20927e-05
960	9.05798e-06	1.42604e-05	1.16592e-05
961	8.76735e-06	1.35995e-05	1.11834e-05
962	8.42828e-06	1.24517e-05	1.044e-05
963	6.39387e-06	7.30409e-06	6.84898e-06
964	3.34225e-06	4.62592e-06	3.98409e-06
965	4.50477e-06	5.39111e-06	4.94794e-06
966	4.55321e-06	5.39111e-06	4.97216e-06
967	3.87507e-06	4.34767e-06	4.11137e-06
968	6.63606e-06	7.61712e-06	7.12659e-06
969	6.92669e-06	7.99972e-06	7.4632e-06
970	6.6845e-06	7.33887e-06	7.01169e-06
971	9.88144e-06	1.08518e-05	1.03666e-05
972	1.01236e-05	1.14779e-05	1.08007e-05
973	1.01721e-05	1.17213e-05	1.09467e-05
974	1.51128e-05	1.69733e-05	1.6043e-05
975	1.5355e-05	1.72863e-05	1.63207e-05
976	1.5694e-05	1.80515e-05	1.68728e-05
977	1.57909e-05	1.80515e-05	1.69212e-05
978	1.57909e-05	1.80515e-05	1.69212e-05
979	1.57909e-05	1.80515e-05	1.69212e-05
980	1.57909e-05	1.80515e-05	1.69212e-05
981	1.57909e-05	1.80168e-05	1.69038e-05
982	1.56456e-05	1.7982e-05	1.68138e-05
983	1.54519e-05	1.78776e-05	1.66647e-05
984	1.54519e-05	1.78776e-05	1.66647e-05
985	1.53065e-05	1.77733e-05	1.65399e-05
986	1.51612e-05	1.76689e-05	1.64151e-05
987	1.47737e-05	1.73907e-05	1.60822e-05
988	1.29815e-05	1.61386e-05	1.456e-05
989	1.29815e-05	1.61038e-05	1.45426e-05
990	1.16737e-05	1.43995e-05	1.30366e-05
991	1.13346e-05	1.39473e-05	1.2641e-05
992	1.12861e-05	1.39473e-05	1.26167e-05
993	1.1044e-05	1.37386e-05	1.23913e-05
994	1.06564e-05	1.35647e-05	1.21106e-05
995	8.52516e-06	1.03649e-05	9.44501e-06
996	7.41108e-06	7.75625e-06	7.58366e-06
997	3.34225e-06	3.02598e-06	3.18412e-06
998	3.7782e-06	3.19989e-06	3.48904e-06
999	3.68132e-06	3.13032e-06	3.40582e-06
1000	3.48757e-06	2.95642e-06	3.22199e-06
1001	1.64691e-06	7.99972e-07	1.22344e-06
1002	1.84066e-06	9.04316e-07	1.37249e-06
1003	1.74378e-06	8.69534e-07	1.30666e-06
1004	1.64691e-06	7.6519e-07	1.20605e-06
1005	2.5188e-06	1.113e-06	1.8159e-06
1006	2.56724e-06	1.04344e-06	1.80534e-06
1007	2.66411e-06	1.14779e-06	1.90595e-06
1008	2.76099e-06	1.14779e-06	1.95439e-06
1009	2.5188e-06	1.00866e-06	1.76373e-06
1010	3.24537e-06	1.14779e-06	2.19658e-06
1011	3.29381e-06	1.14779e-06	2.2208e-06
1012	3.29381e-06	1.14779e-06	2.2208e-06
1013	3.10006e-06	1.07822e-06	2.08914e-06
1014	4.11726e-06	1.28691e-06	2.70209e-06
1015	4.1657e-06	1.18257e-06	2.67414e-06
1016	1.05111e-05	2.33035e-06	6.42074e-06
1017	1.0608e-05	2.4347e-06	6.52135e-06
1018	1.06564e-05	2.4347e-06	6.54557e-06
1019	1.09955e-05	2.50426e-06	6.74989e-06
1020	1.1044e-05	2.50426e-06	6.77411e-06
1021	1.10924e-05	2.50426e-06	6.79833e-06
1022	1.10924e-05	2.50426e-06	6.79833e-06
1023	1.10924e-05	2.50426e-06	6.79833e-06
1024	1.1044e-05	2.50426e-06	6.77411e-06
1025	1.1044e-05	2.46948e-06	6.75672e-06
1026	1.02689e-05	2.15645e-06	6.21269e-06
1027	1.03174e-05	2.15645e-06	6.23691e-06
1028	1.01236e-05	2.08688e-06	6.10526e-06
1029	9.73612e-06	1.98254e-06	5.85933e-06
1030	1.08986e-05	2.36513e-06	6.63189e-06
1031	1.09471e-05	2.36513e-06	6.65611e-06
1032	1.09471e-05	2.36513e-06	6.65611e-06
1033	1.05596e-05	2.19123e-06	6.3754e-06
1034	1.1044e-05	2.57382e-06	6.80889e-06
1035	1.1044e-05	2.57382e-06	6.80889e-06
1036	1.07049e-05	2.46948e-06	6.58718e-06
1037	8.96111e-06	2.0521e-06	5.5066e-06
1038	9.78456e-06	2.15645e-06	5.9705e-06
1039	9.25174e-06	1.98254e-06	5.61714e-06
1040	9.44549e-06	2.01732e-06	5.7314e-06
1041	6.73294e-06	1.39126e-06	4.0621e-06
1042	1.37565e-05	4.41724e-06	9.08687e-06
1043	1.40471e-05	4.62592e-06	9.33653e-06
1044	1.4144e-05	4.6607e-06	9.40236e-06
1045	1.34659e-05	4.55636e-06	9.01112e-06
1046	1.49675e-05	5.25199e-06	1.01097e-05
1047	1.54034e-05	5.53024e-06	1.04668e-05
1048	1.458e-05	5.70415e-06	1.01421e-05
1049	5.71089e-05	2.75121e-05	4.23105e-05
1050	5.86589e-05	2.84512e-05	4.3555e-05
1051	5.90949e-05	2.85903e-05	4.38426e-05
1052	5.93855e-05	2.87294e-05	4.40575e-05
1053	5.93855e-05	2.87294e-05	4.40575e-05
1054	5.93855e-05	2.88338e-05	4.41096e-05
1055	5.94339e-05	2.88338e-05	4.41338e-05
1056	5.95792e-05	2.88685e-05	4.42239e-05
1057	5.89011e-05	2.87294e-05	4.38153e-05
1058	5.84652e-05	2.85903e-05	4.35277e-05
1059	6.21465e-05	3.03294e-05	4.62379e-05
1060	6.21465e-05	3.03989e-05	4.62727e-05
1061	6.25824e-05	3.05728e-05	4.65776e-05
1062	0.000108018	5.40155e-05	8.10166e-05
1063	0.000115041	5.91283e-05	8.70848e-05
1064	0.000115962	5.96848e-05	8.78232e-05
1065	0.000160864	9.18576e-05	0.000126361
1066	0.000165127	9.53705e-05	0.000130249
1067	0.00016532	9.56488e-05	0.000130485
1068	0.000166337	9.59966e-05	0.000131167
1069	0.000166192	9.60662e-05	0.000131129
1070	0.000166241	9.62401e-05	0.00013124
1071	0.000166241	9.62749e-05	0.000131258
1072	0.000164109	9.50923e-05	0.000129601
1073	0.000163286	9.44662e-05	0.000128876
1074	0.000163141	9.43967e-05	0.000128769
1075	0.000154906	9.0362e-05	0.000122634
1076	0.000164352	9.60314e-05	0.000130191
1077	0.0001644	9.61705e-05	0.000130285
1078	0.0001644	9.62749e-05	0.000130337
1079	0.0001644	9.65183e-05	0.000130459
1080	0.000160525	9.42923e-05	0.000127409
1081	0.000160767	9.47097e-05	0.000127738
1082	0.000160283	9.46401e-05	0.000127461
1083	0.000159459	9.38749e-05	0.000126667
1084	0.000158587	9.26228e-05	0.000125605
1085	0.000119255	6.30586e-05	9.1157e-05
1086	0.000120466	6.60151e-05	9.32407e-05
1087	0.000120176	6.56672e-05	9.29215e-05
1088	0.000120176	6.56672e-05	9.29215e-05
1089	0.000116882	6.27456e-05	8.98137e-05
1090	0.000102302	5.21721e-05	7.7237e-05
1091	9.99769e-05	5.09895e-05	7.54832e-05
1092	6.43746e-05	3.4364e-05	4.93693e-05
1093	6.53434e-05	3.68683e-05	5.11058e-05
1094	6.34543e-05	3.58944e-05	4.96743e-05
1095	5.50745e-05	3.22423e-05	4.36584e-05
1096	2.96443e-05	2.27818e-05	2.62131e-05
1097	3.39553e-05	2.52861e-05	2.96207e-05
1098	3.40038e-05	2.52513e-05	2.96275e-05
1099	2.32504e-05	1.84689e-05	2.08597e-05
1100	2.32504e-05	1.82602e-05	2.07553e-05
1101	1.8455e-05	1.59299e-05	1.71925e-05
1102	2.06348e-05	1.65559e-05	1.85953e-05
1103	2.01988e-05	1.62429e-05	1.82209e-05
1104	2.11676e-05	1.66255e-05	1.88965e-05
1105	1.9666e-05	1.5756e-05	1.7711e-05
1106	2.90146e-05	2.18427e-05	2.54287e-05
1107	2.91599e-05	2.19471e-05	2.55535e-05
1108	2.92084e-05	2.19471e-05	2.55777e-05
1109	2.92084e-05	2.18427e-05	2.55255e-05
1110	2.79974e-05	2.06949e-05	2.43462e-05
1111	2.69802e-05	2.05558e-05	2.3768e-05
1112	2.0877e-05	1.30778e-05	1.69774e-05
1113	3.06131e-05	2.03123e-05	2.54627e-05
1114	3.16303e-05	2.06601e-05	2.61452e-05
1115	3.58444e-05	2.43122e-05	3.00783e-05
1116	4.63071e-05	3.03989e-05	3.8353e-05
1117	4.47571e-05	2.85903e-05	3.66737e-05
1118	6.87341e-05	4.34072e-05	5.60706e-05
1119	6.90247e-05	4.35811e-05	5.63029e-05
1120	7.32873e-05	4.54245e-05	5.93559e-05
1121	0.000107824	6.9041e-05	8.84325e-05
1122	0.00010855	6.93541e-05	8.89523e-05
1123	0.000109422	6.97714e-05	8.95969e-05
1124	0.000109519	6.99801e-05	8.97497e-05
1125	0.000110101	7.02584e-05	9.01794e-05
1126	0.000135821	9.1962e-05	0.000113892
1127	0.000138001	9.49184e-05	0.00011646
1128	0.000143039	0.000100414	0.000121726
1129	0.00014454	0.000102292	0.000123416
1130	0.000161736	0.000121039	0.000141388
1131	0.000163867	0.000123648	0.000143757
1132	0.000163673	0.000123543	0.000143608
1133	0.000163819	0.000123926	0.000143872
1134	0.000163819	0.000123891	0.000143855
1135	0.000163819	0.000123856	0.000143838
1136	0.000163916	0.000123787	0.000143851
1137	0.000156601	0.000117178	0.00013689
1138	0.000149529	0.000113179	0.000131354
1139	0.000171133	0.000136934	0.000154034
1140	0.000174572	0.000144134	0.000159353
1141	0.00017496	0.000144899	0.000159929
1142	0.000175056	0.000145699	0.000160378
1143	0.000175347	0.000146221	0.000160784
1144	0.000175008	0.000146638	0.000160823
1145	0.000171617	0.000144343	0.00015798
1146	0.000170891	0.000143856	0.000157373
1147	0.000168905	0.000142291	0.000155598
1148	0.000139842	0.000118709	0.000129275
1149	0.000141973	0.000122465	0.000132219
1150	0.00014144	0.000121735	0.000131587
1151	0.000105838	0.000101283	0.000103561
1152	0.000107872	0.000101736	0.000104804
1153	0.000102447	9.85009e-05	0.000100474
1154	0.000110149	0.000100936	0.000105542
1155	0.000110294	0.000100901	0.000105598
1156	0.000104772	9.77705e-05	0.000101271
1157	0.000111166	0.000101562	0.000106364
1158	0.000111311	0.000101562	0.000106437
1159	0.000110924	0.000100518	0.000105721
1160	0.000110536	9.98573e-05	0.000105197
1161	0.000110536	9.97182e-05	0.000105127
1162	0.000105305	9.5301e-05	0.000100303
1163	5.57042e-05	3.5164e-05	4.54341e-05
1164	5.72058e-05	3.55814e-05	4.63936e-05
1165	4.91165e-05	3.01555e-05	3.9636e-05
1166	3.54569e-05	2.20166e-05	2.87368e-05
1167	4.27711e-05	2.50426e-05	3.39069e-05
1168	4.27227e-05	2.47643e-05	3.37435e-05
1169	3.63772e-05	1.71124e-05	2.67448e-05
1170	4.27711e-05	1.87124e-05	3.07417e-05
1171	4.2868e-05	1.87124e-05	3.07902e-05
1172	4.31586e-05	1.94428e-05	3.13007e-05
1173	4.45633e-05	2.25383e-05	3.35508e-05
1174	4.52899e-05	2.386e-05	3.4575e-05
1175	4.37399e-05	2.3234e-05	3.34869e-05
1176	3.56507e-05	1.90254e-05	2.7338e-05
1177	4.23352e-05	2.14253e-05	3.18802e-05
1178	4.26258e-05	2.14949e-05	3.20603e-05
1179	4.25774e-05	2.15297e-05	3.20535e-05
1180	4.23352e-05	2.14949e-05	3.1915e-05
1181	4.23352e-05	2.14949e-05	3.1915e-05
1182	3.49241e-05	1.77733e-05	2.63487e-05
1183	3.52147e-05	1.80863e-05	2.66505e-05
1184	3.51178e-05	1.80515e-05	2.65847e-05
1185	3.51178e-05	1.80515e-05	2.65847e-05
1186	3.01287e-05	1.5756e-05	2.29423e-05
1187	3.05162e-05	1.62081e-05	2.33622e-05
1188	3.05162e-05	1.62777e-05	2.33969e-05
1189	3.04678e-05	1.62429e-05	2.33553e-05
1190	3.03224e-05	1.62777e-05	2.33001e-05
1191	2.81427e-05	1.49908e-05	2.15667e-05
1192	2.81427e-05	1.50603e-05	2.16015e-05
1193	2.80458e-05	1.50951e-05	2.15705e-05
1194	2.80458e-05	1.49908e-05	2.15183e-05
1195	2.30082e-05	1.00866e-05	1.65474e-05
1196	2.25239e-05	9.98226e-06	1.62531e-05
1197	2.20395e-05	9.91269e-06	1.59761e-05
1198	5.03759e-06	2.4347e-06	3.73615e-06
1199	5.32822e-06	2.64338e-06	3.9858e-06
1200	2.61567e-06	2.0521e-06	2.33389e-06
1201	3.29381e-06	2.57382e-06	2.93382e-06
1202	2.71255e-06	2.78251e-06	2.74753e-06
1203	5.23135e-06	8.10406e-06	6.6677e-06
1204	5.4251e-06	8.38231e-06	6.90371e-06
1205	5.37666e-06	8.31275e-06	6.84471e-06
1206	5.57042e-06	8.52144e-06	7.04593e-06
1207	5.4251e-06	8.62578e-06	7.02544e-06
1208	7.12045e-06	1.03649e-05	8.74265e-06
1209	7.70171e-06	1.06431e-05	9.1724e-06
1210	8.47672e-06	1.09214e-05	9.69904e-06
1211	8.5736e-06	1.08518e-05	9.71269e-06
1212	1.06564e-05	1.15126e-05	1.10845e-05
1213	1.07049e-05	1.15126e-05	1.11088e-05
1214	1.08018e-05	1.15474e-05	1.11746e-05
1215	1.08986e-05	1.15822e-05	1.12404e-05
1216	1.08502e-05	1.15822e-05	1.12162e-05
1217	1.41925e-05	1.27648e-05	1.34786e-05
1218	1.41925e-05	1.27995e-05	1.3496e-05
1219	1.40956e-05	1.19996e-05	1.30476e-05
1220	2.96927e-05	2.99815e-05	2.98371e-05
1221	3.00803e-05	3.04685e-05	3.02744e-05
1222	3.01771e-05	3.05728e-05	3.0375e-05
1223	3.05162e-05	3.09206e-05	3.07184e-05
1224	3.03224e-05	3.07815e-05	3.0552e-05
1225	3.03224e-05	3.07815e-05	3.0552e-05
1226	3.0274e-05	3.07467e-05	3.05104e-05
1227	3.02256e-05	3.06772e-05	3.04514e-05
1228	2.85787e-05	2.61904e-05	2.73845e-05
1229	2.80943e-05	2.54252e-05	2.67597e-05
1230	2.3977e-05	2.30253e-05	2.35011e-05
1231	2.51395e-05	2.37557e-05	2.44476e-05
1232	2.48005e-05	2.44165e-05	2.46085e-05
1233	6.97029e-05	5.90936e-05	6.43982e-05
1234	7.29967e-05	6.30239e-05	6.80103e-05
1235	7.71139e-05	6.6815e-05	7.19645e-05
1236	7.82765e-05	6.81367e-05	7.32066e-05
1237	7.83733e-05	6.81367e-05	7.3255e-05
1238	7.85671e-05	6.81367e-05	7.33519e-05
1239	7.44014e-05	6.34412e-05	6.89213e-05
1240	7.51764e-05	6.40325e-05	6.96045e-05
1241	7.47889e-05	6.37195e-05	6.92542e-05
1242	7.47405e-05	6.3476e-05	6.91082e-05
1243	6.0548e-05	5.2972e-05	5.676e-05
1244	6.50528e-05	5.64502e-05	6.07515e-05
1245	6.54403e-05	5.66241e-05	6.10322e-05
1246	6.53919e-05	5.66241e-05	6.1008e-05
1247	6.54887e-05	5.68328e-05	6.11608e-05
1248	6.57794e-05	5.68676e-05	6.13235e-05
1249	6.58762e-05	5.66936e-05	6.12849e-05
1250	6.59247e-05	5.67284e-05	6.13266e-05
1251	6.60216e-05	5.67284e-05	6.1375e-05
1252	6.5295e-05	5.53024e-05	6.02987e-05
1253	6.51497e-05	5.5198e-05	6.01739e-05
1254	6.16621e-05	4.99461e-05	5.58041e-05
1255	2.11191e-05	9.73879e-06	1.5429e-05
1256	2.33958e-05	1.04692e-05	1.69325e-05
1257	2.34926e-05	1.05388e-05	1.70157e-05
1258	2.31536e-05	1.03996e-05	1.67766e-05
1259	1.5694e-05	7.58234e-06	1.16382e-05
1260	2.3202e-05	9.91269e-06	1.65573e-05
1261	2.3202e-05	9.84313e-06	1.65226e-05
1262	2.28145e-05	9.42575e-06	1.61201e-05
1263	2.1216e-05	8.0345e-06	1.46253e-05
1264	1.83582e-05	6.26065e-06	1.23094e-05
1265	2.32504e-05	7.54756e-06	1.5399e-05
1266	2.32504e-05	7.61712e-06	1.54338e-05
1267	2.21364e-05	7.13018e-06	1.46333e-05
1268	3.12428e-05	1.12344e-05	2.12386e-05
1269	3.16303e-05	1.13039e-05	2.14671e-05
1270	3.16787e-05	1.12692e-05	2.14739e-05
1271	3.18725e-05	1.11996e-05	2.1536e-05
1272	3.19693e-05	1.11996e-05	2.15845e-05
1273	3.1049e-05	1.07474e-05	2.08982e-05
1274	3.13881e-05	1.09214e-05	2.11547e-05
1275	2.99834e-05	1.02257e-05	2.01046e-05
1276	3.1049e-05	1.15474e-05	2.12982e-05
1277	3.05646e-05	1.14431e-05	2.10039e-05
1278	3.61835e-05	1.47473e-05	2.54654e-05
1279	3.63288e-05	1.47821e-05	2.55554e-05
1280	3.58444e-05	1.45734e-05	2.52089e-05
1281	3.54085e-05	1.44343e-05	2.49214e-05
1282	3.51663e-05	1.43299e-05	2.47481e-05
1283	3.22115e-05	1.30778e-05	2.26447e-05
1284	3.35194e-05	1.40865e-05	2.38029e-05
1285	3.226e-05	1.36343e-05	2.29471e-05
1286	3.02256e-05	1.31126e-05	2.16691e-05
1287	4.77118e-05	3.98595e-05	4.37856e-05
1288	4.77118e-05	4.05551e-05	4.41335e-05
1289	4.00586e-05	3.84334e-05	3.9246e-05
1290	4.92134e-05	4.27463e-05	4.59799e-05
1291	4.9165e-05	4.27463e-05	4.59557e-05
1292	4.82931e-05	4.23637e-05	4.53284e-05
1293	4.96009e-05	4.36506e-05	4.66258e-05
1294	4.98916e-05	4.3755e-05	4.68233e-05
1295	5.12963e-05	4.43463e-05	4.78213e-05
1296	5.12478e-05	4.45549e-05	4.79014e-05
1297	5.14416e-05	4.45202e-05	4.79809e-05
1298	4.46118e-05	4.11812e-05	4.28965e-05
1299	5.09572e-05	4.58419e-05	4.83995e-05
1300	5.20229e-05	4.73375e-05	4.96802e-05
1301	6.87341e-05	5.95109e-05	6.41225e-05
1302	6.917e-05	5.98588e-05	6.45144e-05
1303	6.93154e-05	5.9824e-05	6.45697e-05
1304	6.93638e-05	5.98588e-05	6.46113e-05
1305	6.53919e-05	5.88849e-05	6.21384e-05
1306	0.000114751	0.000102605	0.000108678
1307	0.000116737	0.000104692	0.000110714
1308	0.000116785	0.000104727	0.000110756
1309	0.000117076	0.000104901	0.000110988
1310	0.000117318	0.00010417	0.000110744
1311	0.000107679	8.81708e-05	9.79247e-05
1312	0.0001008	8.41709e-05	9.24856e-05
1313	0.000128895	0.00010897	0.000118932
1314	0.000129185	0.000109144	0.000119165
1315	0.000129234	0.000109214	0.000119224
1316	0.000129234	0.000109214	0.000119224
1317	0.000129234	0.000109074	0.000119154
1318	0.000129185	0.00010904	0.000119112
1319	0.000129234	0.000109005	0.000119119
1320	0.000127635	0.000107022	0.000117329
1321	0.000125649	0.000105248	0.000115449
1322	0.000122501	0.000101388	0.000111944
1323	0.000113637	9.45706e-05	0.000104104
1324	0.000111796	9.28663e-05	0.000102331
1325	9.64893e-05	7.73886e-05	8.69389e-05
1326	0.000113927	8.71621e-05	0.000100545
1327	0.000110633	8.34753e-05	9.70543e-05
1328	0.000110827	8.34753e-05	9.71512e-05
1329	0.000109471	8.23275e-05	9.58992e-05
1330	0.000109083	8.18406e-05	9.54619e-05
1331	9.73612e-05	6.91454e-05	8.32533e-05
1332	5.57526e-05	3.22076e-05	4.39801e-05
1333	5.88527e-05	3.42944e-05	4.65736e-05
1334	5.71573e-05	3.22423e-05	4.46998e-05
1335	5.77386e-05	3.27641e-05	4.52513e-05
1336	5.21682e-05	2.91816e-05	4.06749e-05
1337	5.49776e-05	3.03641e-05	4.26709e-05
1338	5.49776e-05	3.04337e-05	4.27057e-05
1339	5.5026e-05	3.04685e-05	4.27473e-05
1340	5.21197e-05	2.88338e-05	4.04767e-05
1341	4.62102e-05	2.53556e-05	3.57829e-05
1342	4.74696e-05	2.59817e-05	3.67257e-05
1343	4.74696e-05	2.6086e-05	3.67778e-05
1344	4.65009e-05	2.55295e-05	3.60152e-05
1345	3.90414e-05	2.01384e-05	2.95899e-05
1346	3.59413e-05	1.81907e-05	2.7066e-05
1347	2.00535e-05	1.05735e-05	1.53135e-05
1348	2.14098e-05	1.26256e-05	1.70177e-05
1349	2.16035e-05	1.47473e-05	1.81754e-05
1350	3.77335e-05	2.55295e-05	3.16315e-05
1351	3.86054e-05	2.63991e-05	3.25022e-05
1352	3.96226e-05	2.70947e-05	3.33587e-05
1353	3.96226e-05	2.66425e-05	3.31326e-05
1354	3.84601e-05	2.51122e-05	3.17861e-05
1355	3.67163e-05	2.50078e-05	3.08621e-05
1356	3.95257e-05	2.75816e-05	3.35537e-05
1357	3.70069e-05	2.72338e-05	3.21204e-05
1358	6.35512e-05	4.55288e-05	5.454e-05
1359	6.40356e-05	4.61549e-05	5.50952e-05
1360	6.4084e-05	4.61897e-05	5.51368e-05
1361	6.4084e-05	4.62592e-05	5.51716e-05
1362	6.4084e-05	4.62592e-05	5.51716e-05
1363	6.35996e-05	4.59114e-05	5.47555e-05
1364	6.36481e-05	4.57375e-05	5.46928e-05
1365	6.38418e-05	4.59462e-05	5.4894e-05
1366	6.38418e-05	4.5981e-05	5.49114e-05
1367	6.37934e-05	4.58419e-05	5.48176e-05
1368	5.70604e-05	4.10072e-05	4.90338e-05
1369	6.27277e-05	4.6294e-05	5.45109e-05
1370	6.29699e-05	4.63984e-05	5.46841e-05
1371	6.29699e-05	4.63288e-05	5.46494e-05
1372	6.02089e-05	4.31637e-05	5.16863e-05
1373	5.96761e-05	4.27463e-05	5.12112e-05
1374	5.68183e-05	3.99638e-05	4.8391e-05
1375	4.84384e-05	3.45727e-05	4.15055e-05
1376	5.25072e-05	3.70422e-05	4.47747e-05
1377	4.7179e-05	3.33553e-05	4.02672e-05
1378	9.33893e-05	7.35626e-05	8.34759e-05
1379	9.48424e-05	7.48495e-05	8.4846e-05
1380	9.4794e-05	7.48495e-05	8.48217e-05
1381	9.55205e-05	7.51973e-05	8.53589e-05
1382	9.54721e-05	7.53365e-05	8.54043e-05
1383	9.54237e-05	7.55799e-05	8.55018e-05
1384	8.94173e-05	7.33539e-05	8.13856e-05
1385	0.000150256	0.000131126	0.000140691
1386	0.000160816	0.000141525	0.00015117
1387	0.000160234	0.000141386	0.00015081
1388	0.000160912	0.00014243	0.000151671
1389	0.000161978	0.000142638	0.000152308
1390	0.000162608	0.000142812	0.00015271
1391	0.000162414	0.000141386	0.0001519
1392	0.000162801	0.000141004	0.000151903
1393	0.000169389	0.000146812	0.000158101
1394	0.00017123	0.000148308	0.000159769
1395	0.000172005	0.000148934	0.000160469
1396	0.00016905	0.000146569	0.000157809
1397	0.000175008	0.000150256	0.000162632
1398	0.000174766	0.000149351	0.000162059
1399	0.000147979	0.000129004	0.000138492
1400	0.000190605	0.000181663	0.000186134
1401	0.000191768	0.000182846	0.000187307
1402	0.000192107	0.000183924	0.000188015
1403	0.000191961	0.000184133	0.000188047
1404	0.000191332	0.000183402	0.000187367
1405	0.00015757	0.000148343	0.000152956
1406	0.000184744	0.000178602	0.000181673
1407	0.000192833	0.000191054	0.000191944
1408	0.000194965	0.000194845	0.000194905
1409	0.000212693	0.000211227	0.00021196
1410	0.000215309	0.000213001	0.000214155
1411	0.00021526	0.00021241	0.000213835
1412	0.000217779	0.000215227	0.000216503
1413	0.000218021	0.000215297	0.000216659
1414	0.000213952	0.000209975	0.000211964
1415	0.000207316	0.000203645	0.000205481
1416	0.000186246	0.000190045	0.000188146
1417	0.000205476	0.000206567	0.000206021
1418	0.000206057	0.000207436	0.000206747
1419	0.000206105	0.000207158	0.000206632
1420	0.000206057	0.000206706	0.000206381
1421	0.00019138	0.000187854	0.000189617
1422	0.000202521	0.000202949	0.000202735
1423	0.000197822	0.000199506	0.000198664
1424	0.00019821	0.00019961	0.00019891
1425	0.000197629	0.000198463	0.000198046
1426	0.000197096	0.000197454	0.000197275
1427	0.000171859	0.000155403	0.000163631
1428	0.000159508	0.000148308	0.000153908
1429	0.000115671	0.000116761	0.000116216
1430	0.000119885	0.000119961	0.000119923
1431	0.000119062	0.000119613	0.000119337
1432	0.000118965	0.00011937	0.000119167
1433	0.000114266	0.000112135	0.000113201
1434	9.84753e-05	8.90403e-05	9.37578e-05
1435	9.67799e-05	8.79621e-05	9.2371e-05
1436	6.71841e-05	6.5389e-05	6.62865e-05
1437	7.13982e-05	6.63977e-05	6.88979e-05
1438	7.14467e-05	6.63281e-05	6.88874e-05
1439	7.09623e-05	6.58064e-05	6.83843e-05
1440	7.07685e-05	6.55281e-05	6.81483e-05
1441	5.90949e-05	5.18243e-05	5.54596e-05
1442	1.99566e-05	1.39473e-05	1.6952e-05
1443	3.071e-05	2.44513e-05	2.75806e-05
1444	3.08068e-05	2.60165e-05	2.84116e-05
1445	3.28412e-05	2.9425e-05	3.11331e-05
1446	3.31319e-05	3.05381e-05	3.1835e-05
1447	3.26959e-05	3.01902e-05	3.14431e-05
1448	8.66079e-05	7.89537e-05	8.27808e-05
1449	8.8836e-05	8.22927e-05	8.55644e-05
1450	8.85938e-05	8.25362e-05	8.5565e-05
1451	8.88845e-05	8.27101e-05	8.57973e-05
1452	8.89329e-05	8.27797e-05	8.58563e-05
1453	8.77704e-05	8.27101e-05	8.52403e-05
1454	0.000144589	0.000131891	0.00013824
1455	0.000148561	0.00013683	0.000142695
1456	0.000161881	0.000148447	0.000155164
1457	0.000178156	0.000164655	0.000171406
1458	0.000180288	0.000165977	0.000173132
1459	0.000180869	0.000166498	0.000173684
1460	0.000181014	0.000167264	0.000174139
1461	0.000180917	0.000167298	0.000174108
1462	0.000181257	0.000168238	0.000174747
1463	0.000207462	0.000194289	0.000200875
1464	0.000207995	0.000195124	0.000201559
1465	0.000207995	0.000195228	0.000201611
1466	0.000208285	0.000195402	0.000201843
1467	0.00020751	0.000194184	0.000200847
1468	0.00019264	0.000176133	0.000184386
1469	0.000196902	0.000177837	0.00018737
1470	0.000196708	0.000177315	0.000187012
1471	0.000179271	0.000162742	0.000171006
1472	0.000190169	0.000171159	0.000180664
1473	0.000182564	0.000160447	0.000171505
1474	0.000163819	0.000142151	0.000152985
1475	0.000229501	0.000193141	0.000211321
1476	0.00023139	0.000194915	0.000213153
1477	0.000228775	0.000191437	0.000210106
1478	0.000229259	0.000192306	0.000210783
1479	0.000228242	0.000191715	0.000209978
1480	0.000228629	0.000191367	0.000209998
1481	0.000227951	0.000190532	0.000209242
1482	0.000227273	0.000188932	0.000208103
1483	0.000189636	0.000146186	0.000167911
1484	0.000201746	0.000156829	0.000179288
1485	0.000205912	0.000160412	0.000183162
1486	0.000190363	0.000146012	0.000168188
1487	0.000196272	0.000151229	0.000173751
1488	0.000195643	0.000151264	0.000173453
1489	0.000157715	0.000123856	0.000140786
1490	0.000169873	0.000141421	0.000155647
1491	0.000169486	0.000141734	0.00015561
1492	0.000141004	0.000120935	0.00013097
1493	0.000164061	0.000153595	0.000158828
1494	0.000166144	0.000157594	0.000161869
1495	0.000169098	0.000163333	0.000166216
1496	0.000169244	0.000163368	0.000166306
1497	0.000163334	0.000160447	0.00016189
1498	0.000179997	0.00018142	0.000180708
1499	0.000180482	0.000182115	0.000181298
1500	0.000180675	0.000182359	0.000181517
1501	0.000179949	0.000182567	0.000181258
1502	0.000179997	0.000182637	0.000181317
1503	0.000179803	0.000182672	0.000181238
1504	0.00016968	0.000173976	0.000171828
1505	0.000171617	0.000176724	0.000174171
1506	0.000171908	0.000177142	0.000174525
1507	0.000171859	0.000177142	0.000174501
1508	0.000170794	0.000176168	0.000173481
1509	0.000170794	0.000176098	0.000173446
1510	0.000170358	0.000175889	0.000173124
1511	0.000170213	0.000175855	0.000173034
1512	0.000161397	0.000165177	0.000163287
1513	0.000152145	0.000153386	0.000152765
1514	0.000142312	0.000139682	0.000140997
1515	0.000142167	0.000139439	0.000140803
1516	0.000141246	0.000138152	0.000139699
1517	0.000106952	0.000101457	0.000104205
1518	5.94339e-05	5.95805e-05	5.95072e-05
1519	6.18558e-05	6.15978e-05	6.17268e-05
1520	4.25289e-05	4.53549e-05	4.39419e-05
1521	7.80343e-05	7.38061e-05	7.59202e-05
1522	8.00687e-05	7.47452e-05	7.74069e-05
1523	8.03593e-05	7.34931e-05	7.69262e-05
1524	8.12796e-05	7.34583e-05	7.7369e-05
1525	6.81044e-05	6.02413e-05	6.41729e-05
1526	0.000107582	9.15446e-05	9.95631e-05
1527	0.000108986	9.26228e-05	0.000100805
1528	0.000109325	9.26576e-05	0.000100992
1529	0.000110246	9.34923e-05	0.000101869
1530	0.000110827	9.36663e-05	0.000102247
1531	0.000110876	9.37706e-05	0.000102323
1532	0.000112619	9.51966e-05	0.000103908
1533	0.00011354	9.5614e-05	0.000104577
1534	0.000113976	9.56836e-05	0.00010483
1535	0.000114266	9.60314e-05	0.000105149
1536	0.000114751	9.62749e-05	0.000105513
1537	0.000114315	9.60314e-05	0.000105173
1538	0.000113443	9.46054e-05	0.000104024
1539	0.00011354	9.47445e-05	0.000104142
1540	0.000110924	9.14055e-05	0.000101165
1541	0.000110876	9.13011e-05	0.000101088
1542	0.000108454	8.8936e-05	9.86948e-05
1543	6.15168e-05	4.63636e-05	5.39402e-05
1544	7.5128e-05	5.19634e-05	6.35457e-05
1545	7.72593e-05	5.25894e-05	6.49244e-05
1546	7.37233e-05	4.87287e-05	6.1226e-05
1547	7.47405e-05	4.95982e-05	6.21694e-05
1548	7.47889e-05	4.98069e-05	6.22979e-05
1549	7.4692e-05	4.97374e-05	6.22147e-05
1550	7.06232e-05	4.60505e-05	5.83369e-05
1551	6.19527e-05	3.85378e-05	5.02452e-05
1552	6.10808e-05	3.80508e-05	4.95658e-05
1553	6.0984e-05	3.79117e-05	4.94478e-05
1554	5.96277e-05	3.65204e-05	4.80741e-05
1555	2.48489e-05	1.31821e-05	1.90155e-05
1556	2.69318e-05	1.58951e-05	2.14134e-05
1557	2.68833e-05	1.58603e-05	2.13718e-05
1558	2.36864e-05	1.43647e-05	1.90255e-05
1559	2.75615e-05	1.92341e-05	2.33978e-05
1560	2.77068e-05	1.94776e-05	2.35922e-05
1561	2.77552e-05	1.94776e-05	2.36164e-05
1562	2.76099e-05	1.94428e-05	2.35263e-05
1563	2.72708e-05	1.89906e-05	2.31307e-05
1564	2.57208e-05	1.81907e-05	2.19557e-05
1565	2.74646e-05	1.95124e-05	2.34885e-05
1566	2.7513e-05	1.95124e-05	2.35127e-05
1567	2.66896e-05	1.83646e-05	2.25271e-05
1568	2.07316e-05	1.51995e-05	1.79656e-05
1569	2.1991e-05	1.5756e-05	1.88735e-05
1570	2.01504e-05	1.47473e-05	1.74488e-05
1571	1.48222e-05	1.273e-05	1.37761e-05
1572	1.80675e-05	1.40169e-05	1.60422e-05
1573	1.68566e-05	1.32169e-05	1.50367e-05
1574	2.97412e-05	2.19818e-05	2.58615e-05
1575	3.20178e-05	2.28166e-05	2.74172e-05
1576	3.1824e-05	2.21905e-05	2.70073e-05
1577	3.71038e-05	2.61904e-05	3.16471e-05
1578	3.75398e-05	2.66078e-05	3.20738e-05
1579	3.58444e-05	2.35818e-05	2.97131e-05
1580	4.47571e-05	2.75469e-05	3.6152e-05
1581	4.43211e-05	2.69556e-05	3.56384e-05
1582	8.99017e-05	6.46586e-05	7.72801e-05
1583	9.09189e-05	6.56325e-05	7.82757e-05
1584	9.18392e-05	6.68498e-05	7.93445e-05
1585	9.20814e-05	6.71628e-05	7.96221e-05
1586	9.2372e-05	6.72324e-05	7.98022e-05
1587	9.25174e-05	6.73368e-05	7.99271e-05
1588	9.27596e-05	6.73368e-05	8.00482e-05
1589	9.06283e-05	6.66759e-05	7.86521e-05
1590	0.000133738	0.000116274	0.000125006
1591	0.000150401	0.000140204	0.000145302
1592	0.000153744	0.000146325	0.000150034
1593	0.000157764	0.000154151	0.000155957
1594	0.000160525	0.000158916	0.000159721
1595	0.00015883	0.000158881	0.000158855
1596	0.000197241	0.000193593	0.000195417
1597	0.000197871	0.000194845	0.000196358
1598	0.000197968	0.00019495	0.000196459
1599	0.000198016	0.000195124	0.00019657
1600	0.000198016	0.000195332	0.000196674
1601	0.000190702	0.00019095	0.000190826
1602	0.00018053	0.000186533	0.000183531
1603	0.000223592	0.000229348	0.00022647
1604	0.000223834	0.000230809	0.000227322
1605	0.000224318	0.000231261	0.00022779
1606	0.000224512	0.00023154	0.000228026
1607	0.00022456	0.000231818	0.000228189
1608	0.000221024	0.000229801	0.000225413
1609	0.000220831	0.000229592	0.000225211
1610	0.000219135	0.000226809	0.000222972
1611	0.000218651	0.000225662	0.000222156
1612	0.000198258	0.000192793	0.000195526
1613	0.000162753	0.000149212	0.000155983
1614	0.000162608	0.000148795	0.000155701
1615	0.000151709	0.000136065	0.000143887
1616	9.68284e-05	8.96664e-05	9.32474e-05
1617	0.000123034	0.00010497	0.000114002
1618	0.00012468	0.000106222	0.000115451
1619	0.000125504	0.000106535	0.00011602
1620	0.000119304	9.98573e-05	0.000109581
1621	0.000125359	0.000104448	0.000114904
1622	0.000123179	0.000101631	0.000112405
1623	0.000119982	9.6101e-05	0.000108041
1624	0.000109616	8.02754e-05	9.49458e-05
1625	7.63874e-05	5.63458e-05	6.63666e-05
1626	0.000103271	7.7319e-05	9.02948e-05
1627	0.000114024	8.80665e-05	0.000101045
1628	0.000113588	8.69187e-05	0.000100253
1629	0.000111699	8.58057e-05	9.87523e-05
1630	0.000112813	8.7336e-05	0.000100075
1631	0.000112038	8.66752e-05	9.93566e-05
1632	0.000112426	8.71621e-05	9.97938e-05
1633	0.00011228	8.68839e-05	9.95821e-05
1634	0.000104143	8.04145e-05	9.22786e-05
1635	0.000106855	8.45883e-05	9.57217e-05
1636	0.000105596	8.39623e-05	9.4779e-05
1637	0.000105596	8.39275e-05	9.47616e-05
1638	0.000105596	8.40318e-05	9.48138e-05
1639	0.000105257	8.36492e-05	9.44529e-05
1640	0.000104772	8.33014e-05	9.40368e-05
1641	0.000104288	8.2884e-05	9.3586e-05
1642	0.000104046	8.27101e-05	9.33779e-05
1643	0.000103561	8.19797e-05	9.27705e-05
1644	7.61452e-05	6.07631e-05	6.84541e-05
1645	7.55155e-05	6.02066e-05	6.7861e-05
1646	3.07584e-05	2.82077e-05	2.9483e-05
1647	3.53116e-05	3.56857e-05	3.54986e-05
1648	2.14098e-05	2.69904e-05	2.42001e-05
1649	4.75665e-05	5.58589e-05	5.17127e-05
1650	4.78571e-05	5.65893e-05	5.22232e-05
1651	4.65977e-05	5.55459e-05	5.10718e-05
1652	4.48055e-05	5.46763e-05	4.97409e-05
1653	8.05531e-05	9.24141e-05	8.64836e-05
1654	8.52516e-05	9.85009e-05	9.18762e-05
1655	8.58813e-05	9.96139e-05	9.27476e-05
1656	8.62688e-05	0.00010017	9.32196e-05
1657	8.66563e-05	0.000100762	9.3709e-05
1658	8.50578e-05	9.8953e-05	9.20054e-05
1659	8.71891e-05	0.000102744	9.49667e-05
1660	9.39221e-05	0.000115544	0.000104733
1661	9.27111e-05	0.000115231	0.000103971
1662	0.000141053	0.000184828	0.00016294
1663	0.000142506	0.000188863	0.000165684
1664	0.000143184	0.000191402	0.000167293
1665	0.000143862	0.000192967	0.000168415
1666	0.000143862	0.000192898	0.00016838
1667	0.000144298	0.000193315	0.000168806
1668	0.000144976	0.000193384	0.00016918
1669	0.000147301	0.000195645	0.000171473
1670	0.00014517	0.000187785	0.000166477
1671	0.000309715	0.000381413	0.000345564
1672	0.000319984	0.000399603	0.000359794
1673	0.000328848	0.000417342	0.000373095
1674	0.000335969	0.000427985	0.000381977
1675	0.000336986	0.000429307	0.000383146
1676	0.000338052	0.000430176	0.000384114
1677	0.000339214	0.000430663	0.000384939
1678	0.000340038	0.000431185	0.000385611
1679	0.000340425	0.000431498	0.000385961
1680	0.000340813	0.000431672	0.000386242
1681	0.0003412	0.000432124	0.000386662
1682	0.000341733	0.000433098	0.000387415
1683	0.000344591	0.000437932	0.000391262
1684	0.000357282	0.000456227	0.000406755
1685	0.000357572	0.000454558	0.000406065
1686	0.000368762	0.000463218	0.00041599
1687	0.000386539	0.000489826	0.000438182
1688	0.00039424	0.000503634	0.000448937
1689	0.000396323	0.00050593	0.000451127
1690	0.000396468	0.000505513	0.00045099
1691	0.000396953	0.000504573	0.000450763
1692	0.000358396	0.000438454	0.000398425
1693	0.000369294	0.000450662	0.000409978
1694	0.000348853	0.000404438	0.000376646
1695	0.00035888	0.00041835	0.000388615
1696	0.000359171	0.000419255	0.000389213
1697	0.000359074	0.000419116	0.000389095
1698	0.00035704	0.000415429	0.000386234
1699	0.000356168	0.000413446	0.000384807
1700	0.000355683	0.000412925	0.000384304
1701	0.000354666	0.000411742	0.000383204
1702	0.000351082	0.000407255	0.000379168
1703	0.00034866	0.000403638	0.000376149
1704	0.00034803	0.000402108	0.000375069
1705	0.000344542	0.000395186	0.000369864
1706	0.000339408	0.000385691	0.000362549
1707	0.000195497	0.000205001	0.000200249
1708	0.000199566	0.000206949	0.000203258
1709	0.000171569	0.000179228	0.000175399
1710	9.21783e-05	0.000117526	0.000104852
1711	0.000132915	0.000150186	0.00014155
1712	0.000136839	0.000153282	0.00014506
1713	0.00013834	0.000154012	0.000146176
1714	0.000113976	0.000123961	0.000118968
1715	0.000152968	0.000171368	0.000162168
1716	0.000156989	0.000176029	0.000166509
1717	0.00014207	0.000157038	0.000149554
1718	0.000142167	0.000157594	0.000149881
1719	0.00014236	0.000157177	0.000149769
1720	0.000142845	0.000157594	0.00015022
1721	0.000140714	0.000153908	0.000147311
1722	0.000130542	0.000138013	0.000134277
1723	0.000130832	0.000138534	0.000134683
1724	0.000118965	0.000125874	0.000122419
1725	0.000131607	0.000138604	0.000135105
1726	0.000132188	0.00013923	0.000135709
1727	0.000132334	0.000141073	0.000136704
1728	0.000145025	0.000157629	0.000151327
1729	0.000147398	0.000159786	0.000153592
1730	0.000145848	0.000158116	0.000151982
1731	0.000145945	0.000158186	0.000152065
1732	0.000145703	0.000157629	0.000151666
1733	0.000145073	0.00015676	0.000150916
1734	0.000105547	0.000109666	0.000107606
1735	0.000110536	0.000117248	0.000113892
1736	0.000110536	0.000117422	0.000113979
1737	0.000110101	0.000116309	0.000113205
1738	0.000101624	0.000102953	0.000102288
1739	5.9773e-05	6.2676e-05	6.12245e-05
1740	9.30986e-05	0.000108727	0.000100913
1741	0.000105644	0.000129178	0.000117411
1742	0.000106807	0.000133108	0.000119958
1743	0.000112668	0.000143299	0.000127984
1744	0.000118141	0.000154047	0.000136094
1745	0.000121144	0.000161351	0.000141248
1746	0.000122598	0.000165003	0.0001438
1747	0.000113346	0.000155195	0.00013427
1748	0.000118335	0.000166603	0.000142469
1749	0.000118965	0.000168516	0.00014374
1750	0.000119255	0.000169351	0.000144303
1751	0.000119255	0.000169351	0.000144303
1752	0.000118868	0.000169107	0.000143987
1753	0.000118819	0.000169072	0.000143946
1754	0.000118771	0.000169072	0.000143922
1755	0.000118723	0.000169072	0.000143897
1756	0.00011819	0.000168411	0.000143301
1757	0.000118044	0.000168342	0.000143193
1758	0.000118044	0.000168307	0.000143176
1759	0.000118044	0.000168307	0.000143176
1760	0.000118044	0.000168307	0.000143176
1761	0.000117512	0.00016782	0.000142666
1762	0.000117512	0.00016782	0.000142666
1763	0.000117512	0.000167751	0.000142631
1764	0.000117463	0.000167507	0.000142485
1765	0.000117366	0.000167403	0.000142385
[truncated: 7,414 more rows]

## Sheet: CANC_P38A
bp	CLIP49_density	CLIP52_density	average
[truncated: 9,178 more rows]

[truncated: 15 more sheets: CANC_A42D, CANC_E45A, CANC_D51A, CANC_R100A_S102A, CANC_T107A_T108A, CANC_T110A_Q112A, CANC_W184A_M185A, CANC_D197A, CANC_Q219A, CANC_G222A, CANC_P224A, CANC_R229A, CANC_SP1_M4A, CANC_SP1_T8I, CANC_SP1_T12A]
