# Supplementary material for: Initiation of HIV-1 Gag lattice assembly is required for recognition of the viral genome packaging signal
Source: eLife. 2023 Jan 23;12:e83548. doi: 10.7554/eLife.83548 (PMC9908077; doi:10.7554/eLife.83548)
Supplement: Figure 5—source data 1. [file elife-83548-fig5-data1.zip]

Archive with 10 entries (9 files):
- Figure 5 source data 1/
- __MACOSX/._Figure 5 source data 1
- Figure 5 source data 1/Fig 5A unlabelled.png
- __MACOSX/Figure 5 source data 1/._Fig 5A unlabelled.png
- Figure 5 source data 1/.DS_Store
- __MACOSX/Figure 5 source data 1/._.DS_Store
- Figure 5 source data 1/Fig 5A upper.png
- __MACOSX/Figure 5 source data 1/._Fig 5A upper.png
- Figure 5 source data 1/Fig 5A lower.png
- __MACOSX/Figure 5 source data 1/._Fig 5A lower.png
